# Supplementary material for: NOP58 induction potentiates chemoresistance of colorectal cancer cells through aerobic glycolysis as evidenced by proteomics analysis
Source: Front Pharmacol. 2023 Dec 12;14:1295422. doi: 10.3389/fphar.2023.1295422 (PMC10750250; doi:10.3389/fphar.2023.1295422)
Supplement: Supplementary file 1 [file DataSheet3.zip]

Archive with 7 entries (6 files):
- Fig3/
- Fig3/c.sav
- Fig3/c.sps
- Fig3/C.xlsx
- Fig3/f.sav
- Fig3/f.sps
- Fig3/F.xlsx
