# Supplementary material for: NOP58 induction potentiates chemoresistance of colorectal cancer cells through aerobic glycolysis as evidenced by proteomics analysis
Source: Front Pharmacol. 2023 Dec 12;14:1295422. doi: 10.3389/fphar.2023.1295422 (PMC10750250; doi:10.3389/fphar.2023.1295422)
Supplement: Supplementary file 1 [file DataSheet3.zip › Fig3/C.xlsx]

## Sheet: Sheet1
		mean actin		ΔCt	mean ΔCt	ΔΔCt	2^-ΔΔCt		ΔCt	mean ΔCt	ΔΔCt	2^-ΔΔCt		ΔCt	mean ΔCt	ΔΔCt	2^-ΔΔCt
116	actin		GLUT					HK2					PKM2
WT	15.08	15.1233	19.98	4.85667	4.92333	-0.0666667	1.04729	27.53	12.4067	12.7	-0.293333	1.22547	23.89	8.76667	8.82333	-0.0566667	1.04006
	15.14		19.97	4.84667		-0.0766667	1.05458	27.67	12.5467		-0.153333	1.11214	23.99	8.86667		0.0433333	0.97041
	15.15		20.19	5.06667		0.143333	0.905425	28.27	13.1467		0.446667	0.733736	23.96	8.83667		0.0133333	0.990801
5FUR	15.72	15.6567	19.53	3.87333		-1.05	2.07053	26.83	11.1733		-1.52667	2.88119	23.96	8.30333		-0.52	1.43396
	15.74		19.3	3.64333		-1.28	2.42839	26.9	11.2433		-1.45667	2.74473	23.95	8.29333		-0.53	1.44393
	15.51		19.31	3.65333		-1.27	2.41162	27.01	11.3533		-1.34667	2.54324	24.17	8.51333		-0.31	1.23971
		mean actin		ΔCt	mean ΔCt	ΔΔCt	2^-ΔΔCt		ΔCt	mean ΔCt	ΔΔCt	2^-ΔΔCt
116	actin		ENO1					LDHA
WT	15.8623	15.8846	31.7877	15.9031	15.604	0.299095	0.812762	21.768	5.88343	5.76979	0.113638	0.924255
	15.8402		31.2492	15.3647		-0.239388	1.18049	21.7114	5.8268		0.0570078	0.961256
	15.9512		31.4289	15.5443		-0.0597063	1.04225	21.4837	5.59915		-0.170645	1.12556
5FUR	15.0877	15.1361	29.7772	14.6411		-0.962907	1.94923	20.203	5.06697		-0.702824	1.62769
	15.1535		29.7638	14.6277		-0.976323	1.96744	20.1013	4.96523		-0.804564	1.74662
	15.167		29.5871	14.4511		-1.15298	2.22372	20.2009	5.06481		-0.704988	1.63013
							p=0.001743					p=0.000819
Result	GLUT	HK2	PKM2	ENO1	LDHA
WT	1.04729	1.22547	1.04006	0.812762	0.924255
	1.05458	1.11214	0.97041	1.18049	0.961256
	0.905425	0.733736	0.990801	1.04225	1.12556
5FUR	2.07053	2.88119	1.43396	1.94923	1.62769
	2.42839	2.74473	1.44393	1.96744	1.74662
	2.41162	2.54324	1.23971	2.22372	1.63013
Tests of Normality
	group	Kolmogorov-Smirnova			Shapiro-Wilk
		Statistic	df	Sig.	Statistic	df	Sig.
GLUT	WT	0.37	3	.	0.787	3	0.083
	5FUR	0.37	3	.	0.785	3	0.079
HK2	WT	0.301	3	.	0.912	3	0.424
	5FUR	0.217	3	.	0.988	3	0.789
PKM2	WT	0.273	3	.	0.946	3	0.551
	5FUR	0.37	3	.	0.786	3	0.082
ENO1	WT	0.232	3	.	0.98	3	0.728
	5FUR	0.364	3	.	0.8	3	0.113
LDHA	WT	0.321	3	.	0.882	3	0.331
	5FUR	0.379	3	.	0.765	3	0.034
a Lilliefors Significance Correction
Independent Samples Test
		Levene's Test for Equality of Variances		t-test for Equality of Means
		F	Sig.	t	df	Sig. (2-tailed)	Mean Difference	Std. Error Difference	95% Confidence Interval of the Difference
									Lower	Upper
GLUT	Equal variances assumed	4.571	0.099	-10.301	4	0.001	-1.30107	0.126309	-1.65176	-0.950375
	Equal variances not assumed			-10.301	2.674	0.003	-1.30107	0.126309	-1.73228	-0.86985
HK2	Equal variances assumed	0.922	0.391	-9.537	4	0.001	-1.69927	0.178168	-2.19394	-1.20459
	Equal variances not assumed			-9.537	3.465	0.001	-1.69927	0.178168	-2.22554	-1.17299
PKM2	Equal variances assumed	6.69	0.061	-5.344	4	0.006	-0.3721	0.069623	-0.565405	-0.178795
	Equal variances not assumed			-5.344	2.384	0.022	-0.3721	0.069623	-0.629875	-0.114325
ENO1	Equal variances assumed	0.061	0.817	-7.44	4	0.002	-1.03496	0.139115	-1.42121	-0.648719
	Equal variances not assumed			-7.44	3.863	0.002	-1.03496	0.139115	-1.42668	-0.643248
LDHA	Equal variances assumed	1.199	0.335	-9.07	4	0.001	-0.664455	0.073261	-0.86786	-0.461049
	Equal variances not assumed			-9.07	3.385	0.002	-0.664455	0.073261	-0.883291	-0.445618
