# Supplementary material for: NOP58 induction potentiates chemoresistance of colorectal cancer cells through aerobic glycolysis as evidenced by proteomics analysis
Source: Front Pharmacol. 2023 Dec 12;14:1295422. doi: 10.3389/fphar.2023.1295422 (PMC10750250; doi:10.3389/fphar.2023.1295422)
Supplement: Supplementary file 1 [file DataSheet3.zip › Fig3/F.xlsx]

## Sheet: Sheet1
		mean actin		ΔCt	mean ΔCt	ΔΔCt	2^-ΔΔCt		ΔCt	mean ΔCt	ΔΔCt	2^-ΔΔCt		ΔCt	mean ΔCt	ΔΔCt	2^-ΔΔCt
Lovo	actin		GLUT					HK2					PKM2
WT	14.73	14.8433	19.82	4.97667	5.09333	-0.116667	1.08423	28.84	13.9967	13.9033	0.0933333	0.937354	24.21	9.36667	9.56	-0.193333	1.1434
	14.78		19.91	5.06667		-0.0266667	1.01866	28.59	13.7467		-0.156667	1.11471	24.43	9.58667		0.0266667	0.981686
	15.02		20.08	5.23667		0.143333	0.905425	28.81	13.9667		0.0633333	0.95705	24.57	9.72667		0.166667	0.890899
5FUR	15.06	15.2267	17.27	2.04333		-3.05	8.28212	26.33	11.1033		-2.8	6.9644	23.29	8.06333		-1.49667	2.8219
	15.21		17.17	1.94333		-3.15	8.87656	26.15	10.9233		-2.98	7.88986	23.38	8.15333		-1.40667	2.65124
	15.41		17.08	1.85333		-3.24	9.44794	26.28	11.0533		-2.85	7.21	23.7	8.47333		-1.08667	2.12383
		mean actin		ΔCt	mean ΔCt	ΔΔCt	2^-ΔΔCt		ΔCt	mean ΔCt	ΔΔCt	2^-ΔΔCt
Lovo	actin		ENO1					LDHA
WT	14.87	14.9167	23.52	8.60333	8.69667	-0.0933333	1.06683	26.1	11.1833	11.16	0.0233333	0.983957
	15.07		23.76	8.84333		0.146667	0.903335	26.13	11.2133		0.0533333	0.963707
	14.81		23.56	8.64333		-0.0533333	1.03766	26	11.0833		-0.0766667	1.05458
						-8.69667
5FUR	15.12	15.2467	22.47	7.22333		-1.47333	2.77663	25.83	10.5833		-0.576667	1.4914
	15.41		22.68	7.43333		-1.26333	2.4005	25.33	10.0833		-1.07667	2.10916
	15.21		22.35	7.10333		-1.59333	3.01746	25.27	10.0233		-1.13667	2.19872
Result	GLUT	HK2	PKM2	ENO1	LDHA
WT	1.08423	0.937354	1.1434	1.06683	0.983957
	1.01866	1.11471	0.981686	0.903335	0.963707
	0.905425	0.95705	0.890899	1.03766	1.05458
5FUR	8.28212	6.9644	2.8219	2.77663	1.4914
	8.87656	7.88986	2.65124	2.4005	2.10916
	9.44794	7.21	2.12383	3.01746	2.19872
Tests of Normality
group		Kolmogorov-Smirnova			Shapiro-Wilk
		Statistic	df	Sig.	Statistic	df	Sig.
GLUT	WT	0.236574	3		0.976731	3	0.707526
	5FUR	0.176262	3		0.999868	3	0.978058
HK2	WT	0.348566	3		0.832192	3	0.193918
	5FUR	0.285323	3		0.931618	3	0.494697
PKM2	WT	0.239967	3		0.974392	3	0.693053
	5FUR	0.294726	3		0.919941	3	0.452128
ENO1	WT	0.322986	3		0.878533	3	0.320104
	5FUR	0.224283	3		0.984247	3	0.759657
LDHA	WT	0.304025	3		0.907386	3	0.409412
	5FUR	0.342919	3		0.843195	3	0.222416
a. Lilliefors Significance Correction
Independent Samples Test
		Levene's Test for Equality of Variances		t-test for Equality of Means
		F	Sig.	t	df	Sig. (2-tailed)	Mean Difference	Std. Error Difference	95% Confidence Interval of the Difference
									Lower	Upper
GLUT	Equal variances assumed	2.84753	0.166788	-23.0957	4	2.08267e-05	-7.8661	0.340588	-8.81172	-6.92048
	Equal variances not assumed			-23.0957	2.09626	0.00147328	-7.8661	0.340588	-9.26889	-6.46331
HK2	Equal variances assumed	5.96657	0.0710047	-22.4895	4	2.31488e-05	-6.3517	0.282429	-7.13585	-5.56755
	Equal variances not assumed			-22.4895	2.16406	0.00132158	-6.3517	0.282429	-7.48274	-5.22066
PKM2	Equal variances assumed	3.92556	0.118625	-6.85636	4	0.00236901	-1.52697	0.222708	-2.1453	-0.90863
	Equal variances not assumed			-6.85636	2.48663	0.0112884	-1.52697	0.222708	-2.32614	-0.727791
ENO1	Equal variances assumed	2.90191	0.163682	-9.27238	4	0.000752383	-1.72893	0.186461	-2.24663	-1.21124
	Equal variances not assumed			-9.27238	2.31275	0.00704883	-1.72893	0.186461	-2.43571	-1.02216
LDHA	Equal variances assumed	10.7812	0.0304014	-4.16116	4	0.0141319	-0.932333	0.224056	-1.55441	-0.310254
	Equal variances not assumed			-4.16116	2.06138	0.0504799	-0.932333	0.224056	-1.86938	0.00471035
