# Supplementary material for: NOP58 induction potentiates chemoresistance of colorectal cancer cells through aerobic glycolysis as evidenced by proteomics analysis
Source: Front Pharmacol. 2023 Dec 12;14:1295422. doi: 10.3389/fphar.2023.1295422 (PMC10750250; doi:10.3389/fphar.2023.1295422)
Supplement: Supplementary file 3 [file DataSheet4.zip]

Archive with 7 entries (6 files):
- Fig4/
- Fig4/d.sav
- Fig4/d.sps
- Fig4/D.xlsx
- Fig4/e.sav
- Fig4/e.sps
- Fig4/E.xlsx
