# Supplementary material for: NOP58 induction potentiates chemoresistance of colorectal cancer cells through aerobic glycolysis as evidenced by proteomics analysis
Source: Front Pharmacol. 2023 Dec 12;14:1295422. doi: 10.3389/fphar.2023.1295422 (PMC10750250; doi:10.3389/fphar.2023.1295422)
Supplement: Supplementary file 3 [file DataSheet4.zip › Fig4/d.sps]

* Encoding: UTF-8.
GET
  FILE='E:\我是临时文件夹\王飞飞 frontiers 20230916 投稿\date\Fig4\d.sav'.
DATASET NAME 数据集1 WINDOW=FRONT.


DATASET ACTIVATE 数据集1.
EXAMINE VARIABLES=NOP58 PES1 PDCD11 DDX18 NOP2 NOP56 RSL1D1 RBM28 RRP12 WDR36 BY group
  /PLOT BOXPLOT STEMLEAF NPPLOT
  /COMPARE GROUPS
  /STATISTICS DESCRIPTIVES
  /CINTERVAL 95
  /MISSING LISTWISE
  /NOTOTAL.

T-TEST GROUPS=group(0 1)
  /MISSING=ANALYSIS
  /VARIABLES=NOP58 PES1 PDCD11 DDX18 NOP2 NOP56 RSL1D1 RBM28 RRP12 WDR36
  /ES DISPLAY(TRUE)
  /CRITERIA=CI(.95).
