# Supplementary material for: NOP58 induction potentiates chemoresistance of colorectal cancer cells through aerobic glycolysis as evidenced by proteomics analysis
Source: Front Pharmacol. 2023 Dec 12;14:1295422. doi: 10.3389/fphar.2023.1295422 (PMC10750250; doi:10.3389/fphar.2023.1295422)
Supplement: Supplementary file 3 [file DataSheet4.zip › Fig4/D.xlsx]

## Sheet: Sheet1
		Lovo							HCT116
		R			WT				R			WT
	NOP58	149.9	154.8	157.7	52.8	39.6	45.2			172.6	173.7	172.5	20.8	31.1	29.4
	PES1	136.8	147.3	140.9	42.8	60.6	71.6			167.3	191.2	172.1	17.1	26	26.2
	PDCD11	105.8	124.4	113.6	73.9	90.7	91.5			68.4	240.8	239.8	8.6	15.3	27.2
	DDX18	96.1	158.6	166.3	76.6	57.8	44.6			166.5	202.5	201.6	11.1	9.4	8.9
	NOP2	124.7	127	136.8	73.5	70.3	67.7			119.8	124.4	158.4	60.3	71.3	65.8
	NOP56	144	151.4	152.5	53.8	49.2	49.1			168.2	169.3	160.4	40.7	27.8	33.7
	RSL1D1	135.2	147.6	145.4	56.5	62	53.4			161.6	188.5	179	16.6	30.5	23.9
	RBM28	138.5	168.5	165.5	23.3	66.6	37.5			196.2	192.8	176.7	18.7	3.6	11.9
	RRP12	128	103.9	144	66.3	78.6	79.3			189	161.5	180.1	18.6	30.2	20.6
	WDR36	110.7	135.6	136.1	68.1	72.1	77.4			158.3	139.6	150.4	52.4	50.2	49.2
		HCT116			Lovo
		R/WT			R/WT
	NOP58	8.29808	5.58521	5.86735	2.83901	3.90909	3.48894
	PES1	9.78363	7.35385	6.5687	3.19626	2.43069	1.96788
	PDCD11	7.95349	15.7386	8.81618	1.43166	1.37156	1.24153
	DDX18	15	21.5425	22.6517	1.25457	2.74395	3.7287
	NOP2	1.98673	1.74474	2.40729	1.6966	1.80654	2.02068
	NOP56	4.13268	6.08993	4.75964	2.67658	3.07724	3.10591
	RSL1D1	9.73494	6.18033	7.48954	2.39292	2.38064	2.72285
	RBM28	10.492	53.5556	14.8487	5.94421	2.53003	4.41333
	RRP12	10.1613	5.34768	8.74272	1.93062	1.32188	1.81589
	WDR36	3.02099	2.78088	3.05691	1.62555	1.88072	1.7584
