# Supplementary material for: NOP58 induction potentiates chemoresistance of colorectal cancer cells through aerobic glycolysis as evidenced by proteomics analysis
Source: Front Pharmacol. 2023 Dec 12;14:1295422. doi: 10.3389/fphar.2023.1295422 (PMC10750250; doi:10.3389/fphar.2023.1295422)
Supplement: Supplementary file 3 [file DataSheet4.zip › Fig4/e.sps]

* Encoding: UTF-8.
GET
  FILE='F:\04_文献作图工程\0026 Nop58诱导化疗抵抗 王飞飞\第二版CT图\RAW data\Fig4\e.sav'.
DATASET NAME 数据集1 WINDOW=FRONT.


DATASET ACTIVATE 数据集1.
EXAMINE VARIABLES=HCT116 Lovo BY group
  /PLOT BOXPLOT STEMLEAF NPPLOT
  /COMPARE GROUPS
  /STATISTICS DESCRIPTIVES
  /CINTERVAL 95
  /MISSING LISTWISE
  /NOTOTAL.

T-TEST GROUPS=group(0 1)
  /MISSING=ANALYSIS
  /VARIABLES=HCT116 Lovo
  /ES DISPLAY(TRUE)
  /CRITERIA=CI(.95).
