# Supplementary material for: NOP58 induction potentiates chemoresistance of colorectal cancer cells through aerobic glycolysis as evidenced by proteomics analysis
Source: Front Pharmacol. 2023 Dec 12;14:1295422. doi: 10.3389/fphar.2023.1295422 (PMC10750250; doi:10.3389/fphar.2023.1295422)
Supplement: Supplementary file 3 [file DataSheet4.zip › Fig4/E.xlsx]

## Sheet: Sheet1
		mean actin		ΔCt	mean ΔCt	ΔΔCt	2^-ΔΔCt
116	actin		NOP
WT	15.08	15.1233	19.79	4.66667	4.67667	-0.01	1.00696
	15.14		20.04	4.91667		0.24	0.846745
	15.15		19.57	4.44667		-0.23	1.17283
5FUR	15.72	15.6567	19.57	3.91333		-0.763333	1.69741
	15.74		19.62	3.96333		-0.713333	1.63959
	15.51		19.17	3.51333		-1.16333	2.23974
		mean actin		ΔCt	mean ΔCt	ΔΔCt	2^-ΔΔCt
LOVO	actin		NOP58
WT	13.088	12.988	23.644	10.656	10.5857	0.0703322	0.952419
	12.97		23.537	10.549		-0.0366662	1.02574
	12.906		23.54	10.552		-0.033666	1.02361
5FUR	13.867	13.794	23.59	9.796		-0.789666	1.72867
	13.789		23.543	9.749		-0.836667	1.78592
	13.726		23.521	9.727		-0.858666	1.81336
							p=0.000024
Result	NOP		Result	NOP
WT	1.00696		WT	0.952419
	0.846745			1.02574
	1.17283			1.02361
5FUR	1.69741		5FUR	1.72867
	1.63959			1.78592
	2.23974			1.81336
Tests of Normality
	group	Kolmogorov-Smirnova			Shapiro-Wilk
		Statistic	df	Sig.	Statistic	df	Sig.
HCT116	WT	0.176	3	.	1	3	0.981
	5FUR	0.354	3	.	0.822	3	0.167
Lovo	WT	0.376	3	.	0.771	3	0.048
	5FUR	0.257	3	.	0.961	3	0.619
a Lilliefors Significance Correction
Independent Samples Test
		Levene's Test for Equality of Variances		t-test for Equality of Means
		F	Sig.	t	df	Sig. (2-tailed)	Mean Difference	Std. Error Difference	95% Confidence Interval of the Difference
									Lower	Upper
HCT116	Equal variances assumed	2.904	0.164	-3.99	4	0.016	-0.850067	0.213057	-1.44161	-0.258526
	Equal variances not assumed			-3.99	2.916	0.03	-0.850067	0.213057	-1.53923	-0.160908
Lovo	Equal variances assumed	0.002	0.969	-22.36	4	0	-0.775433	0.0346802	-0.871721	-0.679146
	Equal variances not assumed			-22.36	3.995	0	-0.775433	0.0346802	-0.871767	-0.679099
