# Supplementary material for: NOP58 induction potentiates chemoresistance of colorectal cancer cells through aerobic glycolysis as evidenced by proteomics analysis
Source: Front Pharmacol. 2023 Dec 12;14:1295422. doi: 10.3389/fphar.2023.1295422 (PMC10750250; doi:10.3389/fphar.2023.1295422)
Supplement: Supplementary file 4 [file DataSheet1.zip]

Archive with 13 entries (12 files):
- Fig1/
- Fig1/a.sav
- Fig1/a.sps
- Fig1/A.xlsx
- Fig1/b.sav
- Fig1/b.sps
- Fig1/B.xlsx
- Fig1/c.sav
- Fig1/c.sps
- Fig1/C.xlsx
- Fig1/d.sav
- Fig1/d.sps
- Fig1/D.xlsx
