# Supplementary material for: NOP58 induction potentiates chemoresistance of colorectal cancer cells through aerobic glycolysis as evidenced by proteomics analysis
Source: Front Pharmacol. 2023 Dec 12;14:1295422. doi: 10.3389/fphar.2023.1295422 (PMC10750250; doi:10.3389/fphar.2023.1295422)
Supplement: Supplementary file 4 [file DataSheet1.zip › Fig1/A.xlsx]

## Sheet: Sheet1
group	group value	IC50
HCT116	0	5.7
HCT116	0	6.7
HCT116	0	5.9
HCT116 5-FUR	1	37.1
HCT116 5-FUR	1	39.7
HCT116 5-FUR	1	42
