# Supplementary material for: NOP58 induction potentiates chemoresistance of colorectal cancer cells through aerobic glycolysis as evidenced by proteomics analysis
Source: Front Pharmacol. 2023 Dec 12;14:1295422. doi: 10.3389/fphar.2023.1295422 (PMC10750250; doi:10.3389/fphar.2023.1295422)
Supplement: Supplementary file 4 [file DataSheet1.zip › Fig1/B.xlsx]

## Sheet: Sheet1
group	group value	IC50
Lovo	0	7.7
Lovo	0	5.7
Lovo	0	6.9
Lovo 5-FUR	1	47.7
Lovo 5-FUR	1	49.3
Lovo 5-FUR	1	47.4
