# Supplementary material for: NOP58 induction potentiates chemoresistance of colorectal cancer cells through aerobic glycolysis as evidenced by proteomics analysis
Source: Front Pharmacol. 2023 Dec 12;14:1295422. doi: 10.3389/fphar.2023.1295422 (PMC10750250; doi:10.3389/fphar.2023.1295422)
Supplement: Supplementary file 4 [file DataSheet1.zip › Fig1/C.xlsx]

## Sheet: Sheet1
		mean actin		ΔCt	mean ΔCt	ΔΔCt	2^-ΔΔCt		ΔCt	mean ΔCt	ΔΔCt	2^-ΔΔCt		ΔCt	mean ΔCt	ΔΔCt	2^-ΔΔCt
116	actin		ABCB1					BCL2A1					ERCC1
WT	13.6101	13.5155	29.0025	15.487	15.2577	0.229241	0.853084	31.9827	18.4672	18.4968	-0.0296663	1.02078	33.9866	20.4711	20.1235	0.347619	0.78588
	13.359		28.5486	15.0331		-0.224612	1.16846	31.6997	18.1842		-0.312657	1.24199	33.2617	19.7461		-0.377355	1.29896
	13.5775		28.7686	15.2531		-0.00462812	1.00321	32.3547	18.8392		0.342323	0.78877	33.6687	20.1532		0.0297361	0.979599
5FUR	13.4745	13.423	24.4664	11.0434		-4.21434	18.5628	29.6674	16.2444		-2.25243	4.76483	32.3787	18.9557		-1.1678	2.24669
	13.5776		24.5872	11.1642		-4.09353	17.0716	29.9946	16.5716		-1.92521	3.79791	31.8718	18.4488		-1.67469	3.1925
	13.2169		23.8261	10.4031		-4.85459	28.9319	30.205	16.782		-1.71486	3.28265	31.8309	18.4079		-1.71562	3.28437
Result	ABCB1	BCL2A1	ERCC1
WT	0.853084	1.02078	0.78588
	1.16846	1.24199	1.29896
	1.00321	0.78877	0.979599
5FUR	18.5628	4.76483	2.24669
	17.0716	3.79791	3.1925
	28.9319	3.28265	3.28437
Tests of Normality
group		Kolmogorov-Smirnova			Shapiro-Wilk
		Statistic	df	Sig.	Statistic	df	Sig.
ABCB1	HCT116	0.179411	3		0.999234	3	0.947146
	HCT116 5-FUR	0.343219	3		0.842623	3	0.220916
BCL2A1	HCT116	0.176568	3		0.999811	3	0.973753
	HCT116 5-FUR	0.245957	3		0.969977	3	0.667396
ERCC1	HCT116	0.230873	3		0.980404	3	0.731766
	HCT116 5-FUR	0.356556	3		0.815832	3	0.152883
a. Lilliefors Significance Correction
Independent Samples Test
		Levene's Test for Equality of Variances		t-test for Equality of Means
		F	Sig.	t	df	Sig. (2-tailed)	Mean Difference	Std. Error Difference	95% Confidence Interval of the Difference
									Lower	Upper
ABCB1	Equal variances assumed	13.6357	0.0209699	-5.49833	4	0.00533397	-20.5139	3.73092	-30.8726	-10.1551
	Equal variances not assumed			-5.49833	2.00239	0.0314395	-20.5139	3.73092	-36.5484	-4.47929
BCL2A1	Equal variances assumed	3.32814	0.142162	-6.4606	4	0.00295591	-2.93128	0.453717	-4.191	-1.67156
	Equal variances not assumed			-6.4606	2.35989	0.0150221	-2.93128	0.453717	-4.62418	-1.23839
ERCC1	Equal variances assumed	3.61241	0.130144	-5.18496	4	0.00658382	-1.88637	0.363817	-2.89649	-0.876258
	Equal variances not assumed			-5.18496	2.78142	0.0167564	-1.88637	0.363817	-3.09742	-0.675333
