# Supplementary material for: NOP58 induction potentiates chemoresistance of colorectal cancer cells through aerobic glycolysis as evidenced by proteomics analysis
Source: Front Pharmacol. 2023 Dec 12;14:1295422. doi: 10.3389/fphar.2023.1295422 (PMC10750250; doi:10.3389/fphar.2023.1295422)
Supplement: Supplementary file 4 [file DataSheet1.zip › Fig1/D.xlsx]

## Sheet: Sheet1
		mean actin		ΔCt	mean ΔCt	ΔΔCt	2^-ΔΔCt		ΔCt	mean ΔCt	ΔΔCt	2^-ΔΔCt
Lovo	actin		ABCB1					BCL2A1
WT	13.6576	13.55	27.4653	13.9152	13.699	0.216227	0.860814	31.9827	18.4327	18.4624	-0.0296663	1.02078
	13.5281		27.1773	13.6273		-0.0717291	1.05098	31.6997	18.1497		-0.312657	1.24199
	13.4644		27.1045	13.5545		-0.144498	1.10535	32.3547	18.8047		0.342323	0.78877
5FUR	13.6968	13.6849	24.0048	10.3199		-3.37914	10.4046	29.6674	15.9825		-2.47986	5.57842
	13.5074		23.5375	9.85254		-3.84648	14.3849	29.9946	16.3097		-2.15264	4.4464
	13.8506		23.6538	9.96889		-3.73013	13.2703	30.205	16.5201		-1.94229	3.84316
		mean actin		ΔCt	mean ΔCt	ΔΔCt	2^-ΔΔCt
LOVO	actin		ERCC1
WT	13.088	12.988	22.033	9.045	9.02133	0.0236677	0.983729
	12.97		22.06	9.072		0.0506662	0.96549
	12.906		21.935	8.947		-0.0743338	1.05287
5FUR	13.867	13.794	20.248	6.454		-2.56733	5.92713
	13.789		20.174	6.38		-2.64133	6.23907
	13.726		20.254	6.46		-2.56133	5.90253
							p=0.000233
Result	ABCB1	BCL2A1	ERCC1
WT	0.860814	1.02078	0.983729
	1.05098	1.24199	0.96549
	1.10535	0.78877	1.05287
5FUR	10.4046	5.57842	5.92713
	14.3849	4.4464	6.23907
	13.2703	3.84316	5.90253
Tests of Normality
	group	Kolmogorov-Smirnova			Shapiro-Wilk
		Statistic	df	Sig.	Statistic	df	Sig.
ABCB1	Lovo	0.305	3	.	0.907	3	0.407
	Lovo 5-FUR	0.279	3	.	0.939	3	0.525
BCL2A1	Lovo	0.177	3	.	1	3	0.974
	Lovo 5-FUR	0.246	3	.	0.97	3	0.667
ERCC1	Lovo	0.31	3	.	0.898	3	0.38
	Lovo 5-FUR	0.362	3	.	0.805	3	0.125
a Lilliefors Significance Correction
Independent Samples Test
		Levene's Test for Equality of Variances		t-test for Equality of Means
		F	Sig.	t	df	Sig. (2-tailed)	Mean Difference	Std. Error Difference	95% Confidence Interval of the Difference
									Lower	Upper
ABCB1	Equal variances assumed	8.152	0.046	-9.834	4	0.001	-11.6809	1.18782	-14.9788	-8.383
	Equal variances not assumed			-9.834	2.016	0.01	-11.6809	1.18782	-16.7538	-6.60796
BCL2A1	Equal variances assumed	3.841	0.122	-6.865	4	0.002	-3.60547	0.525163	-5.06355	-2.14738
	Equal variances not assumed			-6.865	2.264	0.015	-3.60547	0.525163	-5.63075	-1.58018
ERCC1	Equal variances assumed	8.233	0.045	-45.028	4	0	-5.02221	0.111535	-5.33188	-4.71254
	Equal variances not assumed			-45.028	2.241	0	-5.02221	0.111535	-5.45596	-4.58847
