# Supplementary material for: NOP58 induction potentiates chemoresistance of colorectal cancer cells through aerobic glycolysis as evidenced by proteomics analysis
Source: Front Pharmacol. 2023 Dec 12;14:1295422. doi: 10.3389/fphar.2023.1295422 (PMC10750250; doi:10.3389/fphar.2023.1295422)
Supplement: Supplementary file 5 [file DataSheet6.zip]

Archive with 19 entries (18 files):
- Fig6/
- Fig6/a.sav
- Fig6/a.sps
- Fig6/A.xlsx
- Fig6/b.sav
- Fig6/b.sps
- Fig6/B.xlsx
- Fig6/c.sav
- Fig6/c.sps
- Fig6/C.xlsx
- Fig6/d.sav
- Fig6/d.sps
- Fig6/D.xlsx
- Fig6/e.sav
- Fig6/e.sps
- Fig6/E.xlsx
- Fig6/f.sav
- Fig6/f.sps
- Fig6/F.xlsx
