# Supplementary material for: NOP58 induction potentiates chemoresistance of colorectal cancer cells through aerobic glycolysis as evidenced by proteomics analysis
Source: Front Pharmacol. 2023 Dec 12;14:1295422. doi: 10.3389/fphar.2023.1295422 (PMC10750250; doi:10.3389/fphar.2023.1295422)
Supplement: Supplementary file 5 [file DataSheet6.zip › Fig6/A.xlsx]

## Sheet: Sheet1
		mean actin		ΔCt	mean ΔCt	ΔΔCt	2^-ΔΔCt
116	actin		NOP
5FUR-NC	15.16	15.19	20.11	4.92	4.86	0.06	0.959264
	15.3		20.22	5.03		0.17	0.888843
	15.11		19.82	4.63		-0.23	1.17283
5FUR-1	15.35	15.4067	20.92	5.51333		0.653333	0.63581
	15.44		20.86	5.45333		0.593333	0.66281
	15.43		20.68	5.27333		0.413333	0.750886
5FUR-2	15.54	15.4967	21.44	5.94333		1.08333	0.471937
	15.53		21.34	5.84333		0.983333	0.50581
	15.42		21.29	5.79333		0.933333	0.523647
Result	NOP
5FUR-NC	0.959264
	0.888843
	1.17283
5FUR-1	0.63581
	0.66281
	0.750886
5FUR-2	0.471937
	0.50581
	0.523647
Tests of Normality
group		Kolmogorov-Smirnova			Shapiro-Wilk
		Statistic	df	Sig.	Statistic	df	Sig.
value	si-NC	0.293188	3		0.92192	3	0.459132
	si-1	0.2991	3		0.914163	3	0.432118
	si-2	0.247294	3		0.968942	3	0.661651
a. Lilliefors Significance Correction
Independent Samples Test
		Levene's Test for Equality of Variances		t-test for Equality of Means
		F	Sig.	t	df	Sig. (2-tailed)	Mean Difference	Std. Error Difference	95% Confidence Interval of the Difference				Group Statistics
									Lower	Upper			group		N	Mean	Std. Deviation	Std. Error Mean
value	Equal variances assumed	3.13464	0.151353	3.51278	4	0.02461	0.323812	0.0921811	0.0678762	0.579748			value	si-NC	3	1.00698	0.147887	0.0853826
	Equal variances not assumed			3.51278	2.64468	0.0476367	0.323812	0.0921811	0.00684238	0.640782				si-1	3	0.683169	0.0601792	0.0347445
Independent Samples Test													Group Statistics
		Levene's Test for Equality of Variances		t-test for Equality of Means									group		N	Mean	Std. Deviation	Std. Error Mean
		F	Sig.	t	df	Sig. (2-tailed)	Mean Difference	Std. Error Difference	95% Confidence Interval of the Difference				value	si-NC	3	1.00698	0.147887	0.0853826
									Lower	Upper				si-2	3	0.500465	0.0262661	0.0151647
value	Equal variances assumed	6.83385	0.0591607	5.8409	4	0.00428349	0.506516	0.0867188	0.265746	0.747286
	Equal variances not assumed			5.8409	2.12605	0.0243268	0.506516	0.0867188	0.153813	0.859219
