# Supplementary material for: NOP58 induction potentiates chemoresistance of colorectal cancer cells through aerobic glycolysis as evidenced by proteomics analysis
Source: Front Pharmacol. 2023 Dec 12;14:1295422. doi: 10.3389/fphar.2023.1295422 (PMC10750250; doi:10.3389/fphar.2023.1295422)
Supplement: Supplementary file 5 [file DataSheet6.zip › Fig6/B.xlsx]

## Sheet: Sheet1
	SI-NC 0			SI-1 1			SI-2 2				0	0	0
0 0	0	0	0	0	0	0	0	0	0		0	0	0
10 1	0.263941	0.193941	0.213941	0.353193	0.303193	0.313193	0.348552	0.388552	0.318552		0	0	0
20 2	0.209665	0.309665	0.249665	0.443762	0.473762	0.413762	0.520239	0.400239	0.490239		0	1	0.263941
30 3	0.433941	0.403941	0.373941	0.542311	0.592311	0.452311	0.571815	0.551815	0.421815		0	1	0.193941
40 4	0.403494	0.503494	0.513494	0.631587	0.691587	0.511587	0.698886	0.738886	0.668886		0	1	0.213941
50 5	0.502825	0.432825	0.632825	0.741865	0.691865	0.711865	0.870301	0.700301	0.790301		0	2	0.209665
60 6	0.625886	0.505886	0.575886	0.728229	0.958229	0.818229	0.912617	0.902617	0.812617		0	2	0.309665
											0	2	0.249665
											0	3	0.433941
											0	3	0.403941
											0	3	0.373941
											0	4	0.403494
											0	4	0.503494
											0	4	0.513494
											0	5	0.502825
											0	5	0.432825
											0	5	0.632825
											0	6	0.625886
											0	6	0.505886
											0	6	0.575886
											1	0	0
											1	0	0
											1	0	0
											1	1	0.443762
											1	1	0.473762
											1	1	0.413762
											1	2	0.443762
											1	2	0.473762
											1	2	0.413762
											1	3	0.542311
											1	3	0.592311
											1	3	0.452311
											1	4	0.631587
											1	4	0.691587
											1	4	0.511587
											1	5	0.691865
											1	5	0.711865
											1	5	0.870301
											1	6	0.728229
											1	6	0.958229
											1	6	0.818229
											2	0	0
											2	0	0
											2	0	0
											2	1	0.348552
											2	1	0.388552
											2	1	0.318552
											2	2	0.520239
											2	2	0.400239
											2	2	0.490239
											2	3	0.571815
											2	3	0.551815
											2	3	0.421815
											2	4	0.698886
											2	4	0.738886
											2	4	0.668886
											2	5	0.870301
											2	5	0.700301
											2	5	0.790301
											2	6	0.912617
											2	6	0.902617
											2	6	0.812617
