# Supplementary material for: NOP58 induction potentiates chemoresistance of colorectal cancer cells through aerobic glycolysis as evidenced by proteomics analysis
Source: Front Pharmacol. 2023 Dec 12;14:1295422. doi: 10.3389/fphar.2023.1295422 (PMC10750250; doi:10.3389/fphar.2023.1295422)
Supplement: Supplementary file 5 [file DataSheet6.zip › Fig6/C.xlsx]

## Sheet: Sheet1
		mean actin		ΔCt	mean ΔCt	ΔΔCt	2^-ΔΔCt		ΔCt	mean ΔCt	ΔΔCt	2^-ΔΔCt
116	actin		NOP					HK2
5FUR-NC	15.16	15.19	20.11	4.92	4.86	0.06	0.959264	28.18	12.99	13.0867	-0.0966667	1.0693
	15.3		20.22	5.03		0.17	0.888843	28.22	13.03		-0.0566667	1.04006
	15.11		19.82	4.63		-0.23	1.17283	28.43	13.24		0.153333	0.899171
5FUR-1	15.35	15.4067	20.92	5.51333		0.653333	0.63581	28.72	13.3133		0.226667	0.854607
	15.44		20.86	5.45333		0.593333	0.66281	29.43	14.0233		0.936667	0.522439
	15.43		20.68	5.27333		0.413333	0.750886	29.24	13.8333		0.746667	0.595979
5FUR-2	15.54	15.4967	21.44	5.94333		1.08333	0.471937	28.83	13.3333		0.246667	0.842842
	15.53		21.34	5.84333		0.983333	0.50581	29.52	14.0233		0.936667	0.522439
	15.42		21.29	5.79333		0.933333	0.523647	29.2	13.7033		0.616667	0.652176
		mean actin		ΔCt	mean ΔCt	ΔΔCt	2^-ΔΔCt		ΔCt	mean ΔCt	ΔΔCt	2^-ΔΔCt
116	actin		Glut					PKM2
Si-NC	14.3033	14.2957	21.583	7.28732	7.18874	0.0985815	0.933951	23.7928	9.49713	9.47688	0.0202481	0.986063
	14.308		21.5907	7.295		0.106261	0.928993	23.7424	9.44674		-0.0301404	1.02111
	14.2757		21.2796	6.9839		-0.204842	1.15256	23.7824	9.48678		0.0098923	0.993167
Si-1	14.9801	14.9281	22.9426	8.01455		0.825811	0.564165	25.0549	10.1268		0.649892	0.637328
	14.7635		22.9	7.97195		0.783214	0.581071	25.0516	10.1235		0.646585	0.638791
	15.0407		22.823	7.89491		0.706171	0.612945	25.0321	10.104		0.627142	0.647458
							p=0.025981					p=0.000369
Si-2	14.62	14.5913	22.3269	7.73562		0.546881	0.684498	24.7492	10.1579		0.681032	0.623719
	14.7063		22.3018	7.7105		0.521762	0.696521	24.9024	10.3111		0.834229	0.560883
	14.4476		22.3638	7.77253		0.583789	0.667209	25.072	10.4808		1.00387	0.498661
							p=0.046824					p=0.000309
		mean actin		ΔCt	mean ΔCt	ΔΔCt	2^-ΔΔCt		ΔCt	mean ΔCt	ΔΔCt	2^-ΔΔCt
116	actin		ENO1					LDHA
Si-NC	14.3033	14.2957	24.0111	9.71541	9.53107	0.184346	0.880048	25.5153	11.2196	11.2258	-0.00620602	1.00431
	14.308		23.7518	9.45615		-0.0749169	1.0533	25.6323	11.3366		0.110746	0.926109
	14.2757		23.7173	9.42164		-0.109429	1.0788	25.417	11.1213		-0.10454	1.07515
Si-1	14.9801	14.9281	25.6636	10.7355		1.20445	0.433935	26.7067	11.7786		0.55271	0.681738
	14.7635		25.5417	10.6136		1.08257	0.472187	26.5172	11.5891		0.363235	0.777419
	15.0407		25.5048	10.5767		1.04564	0.484428	26.6242	11.6961		0.470271	0.721829
							p=0.009792					p=0.005816
Si-2	14.62	14.5913	25.5729	10.9816		1.45055	0.365881	26.5642	11.9729		0.747084	0.595807
	14.7063		25.0622	10.4709		0.939818	0.521299	26.4937	11.9024		0.676578	0.625648
	14.4476		25.4732	10.8819		1.35082	0.392069	26.203	11.6117		0.385855	0.765325
							p=0.001841					p=0.007403
Result	NOP	GLUT	HK2	PKM2	ENO1	LDHA
5FUR-NC	0.959264	0.933951	1.0693	0.986063	0.880048	1.00431
	0.888843	0.928993	1.04006	1.02111	1.0533	0.926109
	1.17283	1.15256	0.899171	0.993167	1.0788	1.07515
5FUR-1	0.63581	0.564165	0.854607	0.637328	0.433935	0.681738
	0.66281	0.581071	0.522439	0.638791	0.472187	0.777419
	0.750886	0.612945	0.595979	0.647458	0.484428	0.721829
5FUR-2	0.471937	0.684498	0.842842	0.623719	0.365881	0.595807
	0.50581	0.696521	0.522439	0.560883	0.521299	0.625648
	0.523647	0.667209	0.652176	0.498661	0.392069	0.765325
Tests of Normality
	group	Kolmogorov-Smirnova			Shapiro-Wilk
		Statistic	df	Sig.	Statistic	df
NOP	si-NC	0.293	3	.	0.922	3
	si-1	0.299	3	.	0.914	3
	si-2	0.248	3	.	0.969	3
GLUT	si-NC	0.378	3	.	0.767	3
	si-1	0.246	3	.	0.97	3
	si-2	0.214	3	.	0.989	3
HK2	si-NC	0.326	3	.	0.874	3
	si-1	0.305	3	.	0.906	3
	si-2	0.217	3	.	0.988	3
PKM2	si-NC	0.313	3	.	0.895	3
	si-1	0.336	3	.	0.856	3
	si-2	0.175	3	.	1	3
ENO1	si-NC	0.342	3	.	0.844	3
	si-1	0.296	3	.	0.919	3
	si-2	0.327	3	.	0.872	3
LDHA	si-NC	0.18	3	.	0.999	3
	si-1	0.209	3	.	0.991	3
	si-2	0.324	3	.	0.877	3
a Lilliefors Significance Correction
Independent Samples Test													Group Statistics
		Levene's Test for Equality of Variances		t-test for Equality of Means										group	N	Mean	Std. Deviation	Std. Error Mean
		F	Sig.	t	df	Sig. (2-tailed)	Mean Difference	Std. Error Difference	95% Confidence Interval of the Difference				NOP	si-NC	3	1.007	0.14788	0.08538
									Lower	Upper				si-1	3	0.6832	0.06019	0.03475
NOP	Equal variances assumed	3.131	0.152	3.513	4	0.025	0.3238	0.09218	0.06787	0.57973			GLUT	si-NC	3	1.0052	0.12767	0.07371
	Equal variances not assumed			3.513	2.645	0.048	0.3238	0.09218	0.00686	0.64074				si-1	3	0.5861	0.02477	0.0143
GLUT	Equal variances assumed	9.939	0.034	5.582	4	0.005	0.41911	0.07508	0.21064	0.62758			HK2	si-NC	3	1.0029	0.09096	0.05251
	Equal variances not assumed			5.582	2.15	0.026	0.41911	0.07508	0.11676	0.72146				si-1	3	0.6577	0.17447	0.10073
HK2	Equal variances assumed	2.037	0.227	3.039	4	0.038	0.3452	0.1136	0.0298	0.6606			PKM2	si-NC	3	1.0001	0.01853	0.0107
	Equal variances not assumed			3.039	3.012	0.056	0.3452	0.1136	-0.01549	0.70589				si-1	3	0.6412	0.00548	0.00316
PKM2	Equal variances assumed	5.44	0.08	32.177	4	0	0.35892	0.01115	0.32795	0.38989			ENO1	si-NC	3	1.0041	0.10814	0.06244
	Equal variances not assumed			32.177	2.347	0	0.35892	0.01115	0.31712	0.40072				si-1	3	0.4635	0.02634	0.01521
ENO1	Equal variances assumed	7.648	0.051	8.412	4	0.001	0.54053	0.06426	0.36211	0.71895			LDHA	si-NC	3	1.0019	0.07455	0.04304
	Equal variances not assumed			8.412	2.236	0.01	0.54053	0.06426	0.29025	0.79081				si-1	3	0.727	0.04805	0.02774
LDHA	Equal variances assumed	0.364	0.579	5.368	4	0.006	0.27486	0.05121	0.13269	0.41703
	Equal variances not assumed			5.368	3.417	0.009	0.27486	0.05121	0.12259	0.42713
Independent Samples Test													Group Statistics
		Levene's Test for Equality of Variances		t-test for Equality of Means										group	N	Mean	Std. Deviation	Std. Error Mean
		F	Sig.	t	df	Sig. (2-tailed)	Mean Difference	Std. Error Difference	95% Confidence Interval of the Difference				NOP	si-NC	3	1.007	0.14788	0.08538
									Lower	Upper				si-2	3	0.5004	0.02626	0.01516
NOP	Equal variances assumed	6.828	0.059	5.841	4	0.004	0.50653	0.08671	0.26578	0.74729			GLUT	si-NC	3	1.0052	0.12767	0.07371
	Equal variances not assumed			5.841	2.126	0.024	0.50653	0.08671	0.15385	0.85922				si-2	3	0.6827	0.01473	0.00851
GLUT	Equal variances assumed	12.379	0.024	4.345	4	0.012	0.32243	0.0742	0.11642	0.52844			HK2	si-NC	3	1.0029	0.09096	0.05251
	Equal variances not assumed			4.345	2.053	0.047	0.32243	0.0742	0.01098	0.63387				si-2	3	0.6725	0.16116	0.09304
HK2	Equal variances assumed	0.766	0.431	3.092	4	0.036	0.3304	0.10684	0.03376	0.62704			PKM2	si-NC	3	1.0001	0.01853	0.0107
	Equal variances not assumed			3.092	3.157	0.05	0.3304	0.10684	-0.00026	0.66106				si-2	3	0.5611	0.06253	0.0361
PKM2	Equal variances assumed	1.72	0.26	11.66	4	0	0.43903	0.03765	0.33448	0.54357			ENO1	si-NC	3	1.0041	0.10814	0.06244
	Equal variances not assumed			11.66	2.348	0.004	0.43903	0.03765	0.29801	0.58004				si-2	3	0.4264	0.08321	0.04804
ENO1	Equal variances assumed	0.478	0.527	7.332	4	0.002	0.57763	0.07878	0.35891	0.79636			LDHA	si-NC	3	1.0019	0.07455	0.04304
	Equal variances not assumed			7.332	3.754	0.002	0.57763	0.07878	0.35313	0.80214				si-2	3	0.6623	0.0905	0.05225
LDHA	Equal variances assumed	0.35	0.586	5.017	4	0.007	0.33959	0.06769	0.15164	0.52754
	Equal variances not assumed			5.017	3.859	0.008	0.33959	0.06769	0.1489	0.53029
