# Supplementary material for: NOP58 induction potentiates chemoresistance of colorectal cancer cells through aerobic glycolysis as evidenced by proteomics analysis
Source: Front Pharmacol. 2023 Dec 12;14:1295422. doi: 10.3389/fphar.2023.1295422 (PMC10750250; doi:10.3389/fphar.2023.1295422)
Supplement: Supplementary file 5 [file DataSheet6.zip › Fig6/D.xlsx]

## Sheet: Sheet1
		mean actin		ΔCt	mean ΔCt	ΔΔCt	2^-ΔΔCt
116	actin		NOP
5FUR-NC	14.77	14.8333	20.48	5.64667	5.35	0.296667	0.814131
	14.62		19.86	5.02667		-0.323333	1.25122
	15.11		20.21	5.37667		0.0266667	0.981686
5FUR-1	15.36	15.51	22.08	6.57		1.22	0.429283
	15.43		21.7	6.19		0.84	0.558644
	15.74		21.92	6.41		1.06	0.479632
5FUR-2	14.73	14.8967	22.28	7.38333		2.03333	0.24429
	14.81		21.92	7.02333		1.67333	0.313528
	15.15		22.32	7.42333		2.07333	0.23761
Result	NOP
5FUR-NC	0.814131
	1.25122
	0.981686
5FUR-1	0.429283
	0.558644
	0.479632
5FUR-2	0.24429
	0.313528
	0.23761
Tests of Normality
group		Kolmogorov-Smirnova			Shapiro-Wilk
		Statistic	df	Sig.	Statistic	df	Sig.
value	si-NC	0.227921	3		0.982179	3	0.744276
	si-1	0.22491	3		0.983899	3	0.757007
	si-2	0.356743	3		0.815438	3	0.151912
a. Lilliefors Significance Correction
Independent Samples Test												Group Statistics
		Levene's Test for Equality of Variances		t-test for Equality of Means								group		N	Mean	Std. Deviation	Std. Error Mean
		F	Sig.	t	df	Sig. (2-tailed)	Mean Difference	Std. Error Difference	95% Confidence Interval of the Difference			value	si-NC	3	1.01568	0.220517	0.127316
									Lower	Upper			si-1	3	0.489186	0.0652075	0.0376476
value	Equal variances assumed	2.90099	0.163734	3.96559	4	0.0165998	0.526492	0.132765	0.157877	0.895108
	Equal variances not assumed			3.96559	2.34711	0.04439	0.526492	0.132765	0.0290355	1.02395
												Group Statistics
Independent Samples Test												group		N	Mean	Std. Deviation	Std. Error Mean
		Levene's Test for Equality of Variances		t-test for Equality of Means								value	si-NC	3	1.01568	0.220517	0.127316
		F	Sig.	t	df	Sig. (2-tailed)	Mean Difference	Std. Error Difference	95% Confidence Interval of the Difference				si-2	3	0.265143	0.0420359	0.0242695
									Lower	Upper
value	Equal variances assumed	3.94174	0.118072	5.7908	4	0.00442014	0.750536	0.129608	0.390686	1.11039
	Equal variances not assumed			5.7908	2.14516	0.0242362	0.750536	0.129608	0.227522	1.27355
