# Supplementary material for: NOP58 induction potentiates chemoresistance of colorectal cancer cells through aerobic glycolysis as evidenced by proteomics analysis
Source: Front Pharmacol. 2023 Dec 12;14:1295422. doi: 10.3389/fphar.2023.1295422 (PMC10750250; doi:10.3389/fphar.2023.1295422)
Supplement: Supplementary file 5 [file DataSheet6.zip › Fig6/e.sps]

* Encoding: UTF-8.
GET
  FILE='E:\我是临时文件夹\王飞飞 frontiers 20230916 投稿\date\Fig6\e.sav'.
DATASET NAME 数据集1 WINDOW=FRONT.

DATASET ACTIVATE 数据集2.
UNIANOVA value BY group concentration
  /METHOD=SSTYPE(3)
  /INTERCEPT=INCLUDE
  /SAVE=RESID
  /PLOT=PROFILE(concentration*group) TYPE=LINE ERRORBAR=NO MEANREFERENCE=NO YAXIS=AUTO
  /PRINT DESCRIPTIVE
  /PLOT=RESIDUALS
  /CRITERIA=ALPHA(.05)
  /EMMEANS=TABLES(concentration*group)COMPARE(concentration)ADJ(SIDAK)
  /EMMEANS=TABLES(concentration*group)COMPARE(group)ADJ(SIDAK)
  /DESIGN=group concentration group*concentration.
