# Supplementary material for: NOP58 induction potentiates chemoresistance of colorectal cancer cells through aerobic glycolysis as evidenced by proteomics analysis
Source: Front Pharmacol. 2023 Dec 12;14:1295422. doi: 10.3389/fphar.2023.1295422 (PMC10750250; doi:10.3389/fphar.2023.1295422)
Supplement: Supplementary file 5 [file DataSheet6.zip › Fig6/E.xlsx]

## Sheet: Sheet1
	SI-NC 0			SI-1 1			SI-2 2				0	0	0
0 0	0	0	0	0	0	0	0	0	0		0	0	0
10 1	0.363941	0.203941	0.213941	0.453193	0.303193	0.313193	0.348552	0.388552	0.318552		0	0	0
20 2	0.389665	0.309665	0.249665	0.443762	0.573762	0.413762	0.520239	0.400239	0.490239		0	1	0.363941
30 3	0.333941	0.403941	0.373941	0.542311	0.692311	0.552311	0.571815	0.551815	0.421815		0	1	0.203941
40 4	0.353494	0.503494	0.513494	0.631587	0.691587	0.611587	0.798886	0.638886	0.568886		0	1	0.213941
50 5	0.502825	0.532825	0.432825	0.641865	0.891865	0.711865	0.670301	0.700301	0.790301		0	2	0.389665
60 6	0.525886	0.505886	0.575886	0.928229	0.858229	0.818229	0.812617	0.802617	0.712617		0	2	0.309665
											0	2	0.249665
											0	3	0.333941
											0	3	0.403941
											0	3	0.373941
											0	4	0.353494
											0	4	0.503494
											0	4	0.513494
											0	5	0.502825
											0	5	0.532825
											0	5	0.432825
											0	6	0.525886
											0	6	0.505886
											0	6	0.575886
											1	0	0
											1	0	0
											1	0	0
											1	1	0.453193
											1	1	0.303193
											1	1	0.313193
											1	2	0.443762
											1	2	0.573762
											1	2	0.413762
											1	3	0.542311
											1	3	0.692311
											1	3	0.552311
											1	4	0.631587
											1	4	0.691587
											1	4	0.611587
											1	5	0.641865
											1	5	0.891865
											1	5	0.711865
											1	6	0.928229
											1	6	0.858229
											1	6	0.818229
											2	0	0
											2	0	0
											2	0	0
											2	1	0.348552
											2	1	0.388552
											2	1	0.318552
											2	2	0.520239
											2	2	0.400239
											2	2	0.490239
											2	3	0.571815
											2	3	0.551815
											2	3	0.421815
											2	4	0.798886
											2	4	0.638886
											2	4	0.568886
											2	5	0.670301
											2	5	0.700301
											2	5	0.790301
											2	6	0.812617
											2	6	0.802617
											2	6	0.712617
