# Supplementary material for: NOP58 induction potentiates chemoresistance of colorectal cancer cells through aerobic glycolysis as evidenced by proteomics analysis
Source: Front Pharmacol. 2023 Dec 12;14:1295422. doi: 10.3389/fphar.2023.1295422 (PMC10750250; doi:10.3389/fphar.2023.1295422)
Supplement: Supplementary file 5 [file DataSheet6.zip › Fig6/F.xlsx]

## Sheet: Sheet1
		mean actin		ΔCt	mean ΔCt	ΔΔCt	2^-ΔΔCt		ΔCt	mean ΔCt	ΔΔCt	2^-ΔΔCt		ΔCt	mean ΔCt	ΔΔCt	2^-ΔΔCt		ΔCt	mean ΔCt	ΔΔCt	2^-ΔΔCt
Lovo	actin		NOP					GLUT					HK2					PKM2
5FUR-NC	14.77	14.8333	20.48	5.64667	5.35	0.296667	0.814131	17.33	2.49667	2.39	0.106667	0.928731	26.26	11.4267	11.68	-0.253333	1.19196	23.35	8.51667	8.47667	0.04	0.972655
	14.62		19.86	5.02667		-0.323333	1.25122	17.24	2.40667		0.0166667	0.988514	26.47	11.6367		-0.0433333	1.03049	23.15	8.31667		-0.16	1.11729
	15.11		20.21	5.37667		0.0266667	0.981686	17.1	2.26667		-0.123333	1.08925	26.81	11.9767		0.296667	0.814131	23.43	8.59667		0.12	0.920188
5FUR-1	15.36	15.51	22.08	6.57		1.22	0.429283	18.38	2.87		0.48	0.716978	27.7	12.19		0.51	0.702222	24.43	8.92		0.443333	0.735433
	15.43		21.7	6.19		0.84	0.558644	18.55	3.04		0.65	0.63728	27.68	12.17		0.49	0.712025	24.9	9.39		0.913333	0.530957
	15.74		21.92	6.41		1.06	0.479632	18.31	2.8		0.41	0.752623	27.93	12.42		0.74	0.598739	24.41	8.9		0.423333	0.7457
5FUR-2	14.73	14.8967	22.28	7.38333		2.03333	0.24429	18.12	3.22333		0.833333	0.561231	27.46	12.5633		0.883333	0.542113	24.36	9.46333		0.986667	0.504642
	14.81		21.92	7.02333		1.67333	0.313528	18.03	3.13333		0.743333	0.597358	27.54	12.6433		0.963333	0.512871	23.99	9.09333		0.616667	0.652176
	15.15		22.32	7.42333		2.07333	0.23761	18.02	3.12333		0.733333	0.601513	27.98	13.0833		1.40333	0.378055	23.91	9.01333		0.536667	0.689362
		mean actin		ΔCt	mean ΔCt	ΔΔCt	2^-ΔΔCt		ΔCt	mean ΔCt	ΔΔCt	2^-ΔΔCt
LOVO	actin		ENO1					LDHA
Si-NC	14.3955	14.2567	23.6743	9.41761	9.35943	0.0581815	0.960474	24.7875	10.5308	10.4585	0.0722544	0.951151
	14.2181		23.6318	9.37505		0.0156193	0.989232	24.665	10.4083		-0.0502468	1.03544
	14.1566		23.5423	9.28563		-0.0738008	1.05249	24.6932	10.4365		-0.0220076	1.01537
Si-1	15.0658	14.9489	25.3987	10.4498		1.09037	0.46964	26.6248	11.6759		1.21741	0.430054
	14.8761		25.2924	10.3435		0.984058	0.505556	26.6479	11.699		1.24053	0.423217
	14.9048		25.4103	10.4614		1.10197	0.465879	26.7176	11.7687		1.31018	0.40327
							p=0.000065					p=0.000026
Si-2	14.772	14.8185	24.9133	10.0947		0.735297	0.600694	25.6396	10.8211		0.362574	0.777775
	14.645		24.8081	9.98955		0.630129	0.646119	25.7706	10.952		0.493505	0.710297
	15.0386		25.1209	10.3024		0.94297	0.520161	25.7171	10.8986		0.440092	0.737087
							p=0.000846					p=0.001284
Result	NOP	GLUT	HK2	PKM2	ENO1	LDHA
5FUR-NC	0.814131	0.928731	1.19196	0.972655	0.960474	0.951151
	1.25122	0.988514	1.03049	1.11729	0.989232	1.03544
	0.981686	1.08925	0.814131	0.920188	1.05249	1.01537
5FUR-1	0.429283	0.716978	0.702222	0.735433	0.46964	0.430054
	0.558644	0.63728	0.712025	0.530957	0.505556	0.423217
	0.479632	0.752623	0.598739	0.7457	0.465879	0.40327
5FUR-2	0.24429	0.561231	0.542113	0.504642	0.600694	0.777775
	0.313528	0.597358	0.512871	0.652176	0.646119	0.710297
	0.23761	0.601513	0.378055	0.689362	0.520161	0.737087
Tests of Normality
	group	Kolmogorov-Smirnova			Shapiro-Wilk
		Statistic	df	Sig.	Statistic	df	Sig.
NOP	si-NC	0.228	3	.	0.982	3	0.744
	si-1	0.225	3	.	0.984	3	0.757
	si-2	0.357	3	.	0.815	3	0.152
GLUT	si-NC	0.233	3	.	0.979	3	0.721
	si-1	0.265	3	.	0.954	3	0.586
	si-2	0.351	3	.	0.826	3	0.179
HK2	si-NC	0.205	3	.	0.993	3	0.84
	si-1	0.357	3	.	0.814	3	0.149
	si-2	0.323	3	.	0.879	3	0.321
PKM2	si-NC	0.285	3	.	0.932	3	0.496
	si-1	0.37	3	.	0.786	3	0.081
	si-2	0.313	3	.	0.894	3	0.366
ENO1	si-NC	0.263	3	.	0.955	3	0.592
	si-1	0.355	3	.	0.819	3	0.161
	si-2	0.239	3	.	0.975	3	0.695
LDHA	si-NC	0.298	3	.	0.916	3	0.439
	si-1	0.29	3	.	0.926	3	0.474
	si-2	0.221	3	.	0.986	3	0.774
a Lilliefors Significance Correction
Independent Samples Test													Group Statistics
		Levene's Test for Equality of Variances		t-test for Equality of Means										group	N	Mean	Std. Deviation	Std. Error Mean
		F	Sig.	t	df	Sig. (2-tailed)	Mean Difference	Std. Error Difference	95% Confidence Interval of the Difference				NOP	si-NC	3	1.01568	0.220517	0.127316
									Lower	Upper				si-1	3	0.489186	0.0652075	0.0376476
NOP	Equal variances assumed	2.901	0.164	3.966	4	0.017	0.526492	0.132765	0.157877	0.895108			GLUT	si-NC	3	1.00216	0.0811246	0.0468373
	Equal variances not assumed			3.966	2.347	0.044	0.526492	0.132765	0.0290355	1.02395				si-1	3	0.702294	0.0590569	0.0340965
GLUT	Equal variances assumed	0.296	0.615	5.176	4	0.007	0.299871	0.0579336	0.139021	0.46072			HK2	si-NC	3	1.01219	0.189577	0.109452
	Equal variances not assumed			5.176	3.655	0.008	0.299871	0.0579336	0.132853	0.466889				si-1	3	0.670996	0.0627674	0.0362388
HK2	Equal variances assumed	2.06	0.225	2.959	4	0.042	0.341198	0.115295	0.0210866	0.66131			PKM2	si-NC	3	1.00338	0.102078	0.0589348
	Equal variances not assumed			2.959	2.433	0.077	0.341198	0.115295	-0.079142	0.761538				si-1	3	0.670697	0.121127	0.0699327
PKM2	Equal variances assumed	0.26	0.637	3.638	4	0.022	0.33268	0.0914543	0.078762	0.586598			ENO1	si-NC	3	1.00073	0.0470719	0.027177
	Equal variances not assumed			3.638	3.888	0.023	0.33268	0.0914543	0.0758606	0.589499				si-1	3	0.480367	0.0219309	0.0126618
ENO1	Equal variances assumed	1.933	0.237	17.356	4	0	0.520367	0.0299818	0.437124	0.60361			LDHA	si-NC	3	1.00065	0.0440299	0.0254207
	Equal variances not assumed			17.356	2.829	0.001	0.520367	0.0299818	0.421608	0.619125				si-1	3	0.418847	0.0139153	0.008034
LDHA	Equal variances assumed	4.557	0.1	21.823	4	0	0.581807	0.02666	0.507787	0.655827
	Equal variances not assumed			21.823	2.396	0.001	0.581807	0.02666	0.483468	0.680146
Independent Samples Test													Group Statistics
		Levene's Test for Equality of Variances		t-test for Equality of Means										group	N	Mean	Std. Deviation	Std. Error Mean
		F	Sig.	t	df	Sig. (2-tailed)	Mean Difference	Std. Error Difference	95% Confidence Interval of the Difference				NOP	si-NC	3	1.01568	0.220517	0.127316
									Lower	Upper				si-2	3	0.265143	0.0420359	0.0242695
NOP	Equal variances assumed	3.942	0.118	5.791	4	0.004	0.750536	0.129608	0.390686	1.11039			GLUT	si-NC	3	1.00216	0.0811246	0.0468373
	Equal variances not assumed			5.791	2.145	0.024	0.750536	0.129608	0.227522	1.27355				si-2	3	0.5867	0.0221547	0.012791
GLUT	Equal variances assumed	3.196	0.148	8.557	4	0.001	0.415464	0.0485525	0.280661	0.550268			HK2	si-NC	3	1.01219	0.189577	0.109452
	Equal variances not assumed			8.557	2.297	0.009	0.415464	0.0485525	0.230403	0.600525				si-2	3	0.47768	0.0875079	0.0505227
HK2	Equal variances assumed	1.193	0.336	4.434	4	0.011	0.534514	0.12055	0.199813	0.869215			PKM2	si-NC	3	1.00338	0.102078	0.0589348
	Equal variances not assumed			4.434	2.815	0.024	0.534514	0.12055	0.136228	0.932801				si-2	3	0.615393	0.0976987	0.0564064
PKM2	Equal variances assumed	0.004	0.951	4.756	4	0.009	0.387983	0.0815781	0.161486	0.61448			ENO1	si-NC	3	1.00073	0.0470719	0.027177
	Equal variances not assumed			4.756	3.992	0.009	0.387983	0.0815781	0.161314	0.614652				si-2	3	0.589	0.0637603	0.036812
ENO1	Equal variances assumed	0.289	0.619	8.998	4	0.001	0.411733	0.0457571	0.284691	0.538775			LDHA	si-NC	3	1.00065	0.0440299	0.0254207
	Equal variances not assumed			8.998	3.681	0.001	0.411733	0.0457571	0.280226	0.54324				si-2	3	0.741723	0.0339778	0.0196171
LDHA	Equal variances assumed	0.407	0.558	8.064	4	0.001	0.25893	0.0321098	0.169779	0.348081
	Equal variances not assumed			8.064	3.758	0.002	0.25893	0.0321098	0.167473	0.350387
