# Supplementary material for: NOP58 induction potentiates chemoresistance of colorectal cancer cells through aerobic glycolysis as evidenced by proteomics analysis
Source: Front Pharmacol. 2023 Dec 12;14:1295422. doi: 10.3389/fphar.2023.1295422 (PMC10750250; doi:10.3389/fphar.2023.1295422)
Supplement: Supplementary file 7 [file DataSheet2.zip]

Archive with 3 entries (2 files):
- Fig2/
- Fig2/HCT116_5FUR_1.xlsx
- Fig2/Lovo_5FUR_1.xlsx
