# Supplementary material for: NOP58 induction potentiates chemoresistance of colorectal cancer cells through aerobic glycolysis as evidenced by proteomics analysis
Source: Front Pharmacol. 2023 Dec 12;14:1295422. doi: 10.3389/fphar.2023.1295422 (PMC10750250; doi:10.3389/fphar.2023.1295422)
Supplement: Supplementary file 7 [file DataSheet2.zip › Fig2/HCT116_5FUR_1.xlsx]

## Sheet: Proteins
Checked	Protein FDR Confidence: Combined	Master	Accession	Description	Exp. q-value: Combined	Sum PEP Score	Coverage [%]	# Peptides	# PSMs	# Unique Peptides	# Protein Groups	# AAs	MW [kDa]	calc. pI	Score Sequest HT: Sequest HT	# Peptides (by Search Engine): Sequest HT	# Razor Peptides	Abundances (Grouped): F1, Control	Abundances (Grouped): F2, Control	Abundances (Grouped): F3, Control	Abundances (Grouped): F4, Sample	Abundances (Grouped): F5, Sample	Abundances (Grouped): F6, Sample	Abundance Ratio: (Sample) / (Control)	Abundance Ratio Adj. P-Value: (Sample) / (Control)	Abundance Ratio Variability [%]: (Sample) / (Control)	Abundances (Grouped): Control	Abundances (Grouped): Sample	Abundances (Grouped) CV [%]: Control	Abundances (Grouped) CV [%]: Sample	Found in Sample: [S1] F1: Control	Found in Sample: [S2] F2: Control	Found in Sample: [S3] F3: Control	Found in Sample: [S4] F4: Sample	Found in Sample: [S5] F5: Sample	Found in Sample: [S6] F6: Sample	Modifications
FALSE	High	Master Protein	Q09666	Neuroblast differentiation-associated protein AHNAK OS=Homo sapiens OX=9606 GN=AHNAK PE=1 SV=2	0	1938.43	77	283	1252	283	1	5890	628.7	6.15	3174.83	283	0	138.3	136.9	141.6	59.2	62.8	61.2	0.408	0.908948	6.14	140.2	59.8	2	4.78	High	High	High	High	High	High	Acetyl [N-Term]
FALSE	High	Master Protein	Q15149	Plectin OS=Homo sapiens OX=9606 GN=PLEC PE=1 SV=3	0	1568.92	59	249	988	241	1	4684	531.5	5.96	2720.62	249	8	92	97.8	99.6	97.5	105.9	107.2	1.757	0.899847	102.99	96.7	103.3	4.77	4.96	High	High	High	High	High	High
FALSE	High	Master Protein	P35579	Myosin-9 OS=Homo sapiens OX=9606 GN=MYH9 PE=1 SV=4	0	1143.48	57	125	800	106	1	1960	226.4	5.6	2492.48	125	19	108.6	112	110.1	87.8	88.9	92.7	0.715	0.99394	41.38	110.6	89.4	2.44	3.11	High	High	High	High	High	High
FALSE	High	Master Protein	Q13813	Spectrin alpha chain, non-erythrocytic 1 OS=Homo sapiens OX=9606 GN=SPTAN1 PE=1 SV=3	0	1116.22	66	135	555	135	1	2472	284.4	5.35	1686.12	135	0	144.5	148.4	145	53	53.2	56	0.352	0.899847	5.99	146.7	53.3	1.97	7.86	High	High	High	High	High	High
FALSE	High	Master Protein	Q02952	A-kinase anchor protein 12 OS=Homo sapiens OX=9606 GN=AKAP12 PE=1 SV=4	0	1043.19	69	94	730	94	1	1782	191.4	4.41	2289.01	94	0	159.3	163.5	165.5	35.3	38.6	37.8	0.208	0.899847	1.71	162.7	37.3	0.7	1.64	High	High	High	High	High	High
FALSE	High	Master Protein	P21333	Filamin-A OS=Homo sapiens OX=9606 GN=FLNA PE=1 SV=4	0	928.615	63	117	604	105	1	2647	280.6	6.06	1757.6	117	11	70.7	68.7	69.2	138.2	127.8	125.4	1.886	0.899847	60.8	70.5	129.5	2.06	4.23	High	High	High	High	High	High
FALSE	High	Master Protein	P49327	Fatty acid synthase OS=Homo sapiens OX=9606 GN=FASN PE=1 SV=3	0	867.049	61	106	422	105	1	2511	273.3	6.44	1293.29	106	1	21.4	24.5	22.2	173.4	180.2	178.3	7.318	0.895222	37.67	22	178	6.49	0.77	High	High	High	High	High	High	Acetyl [N-Term]
FALSE	High	Master Protein	P46013	Proliferation marker protein Ki-67 OS=Homo sapiens OX=9606 GN=MKI67 PE=1 SV=2	0	847.525	47	114	434	114	1	3256	358.5	9.45	1127.96	114	0	166.3	168.5	156.8	36.8	33.6	38	0.183	0.899847	2.1	164.1	35.9	4.1	9.47	High	High	High	High	High	High
FALSE	High	Master Protein	Q14204	Cytoplasmic dynein 1 heavy chain 1 OS=Homo sapiens OX=9606 GN=DYNC1H1 PE=1 SV=5	0	806.267	39	140	293	139	1	4646	532.1	6.4	791.01	140	1	10.9	11.3	15	198.4	176.8	187.7	9.489	0.693551	64.66	11.5	188.5	16.07	5.16	High	High	High	High	High	High
FALSE	High	Master Protein	O75369	Filamin-B OS=Homo sapiens OX=9606 GN=FLNB PE=1 SV=2	0	793.539	65	113	451	102	1	2602	278	5.73	1251.97	113	2	63.3	70.1	68.2	135.3	134.9	128.2	1.87	0.899847	52.15	68.4	131.6	3.03	2.82	High	High	High	High	High	High
FALSE	High	Master Protein	Q01082	Spectrin beta chain, non-erythrocytic 1 OS=Homo sapiens OX=9606 GN=SPTBN1 PE=1 SV=2	0	793.19	57	109	390	102	1	2364	274.4	5.57	1134.82	109	4	128.1	136.1	137.7	62.6	65.6	69.9	0.47	0.926318	11.1	134.3	65.7	3.07	6.98	High	High	High	High	High	High
FALSE	High	Master Protein	Q9Y490	Talin-1 OS=Homo sapiens OX=9606 GN=TLN1 PE=1 SV=3	0	778.538	59	94	379	87	1	2541	269.6	6.07	1157.89	94	6	131	136.8	135.4	65.1	67.4	64.5	0.386	0.905767	6.9	138.4	61.6	3.04	3.2	High	High	High	High	High	High
FALSE	High	Master Protein	P78527	DNA-dependent protein kinase catalytic subunit OS=Homo sapiens OX=9606 GN=PRKDC PE=1 SV=3	0	768.425	42	147	353	147	1	4128	468.8	7.12	852.33	147	0	16	20.4	19.4	179.3	176.6	188.2	12.974	0.467161	80.44	14.9	185.1	22.84	3.87	High	High	High	High	High	High
FALSE	High	Master Protein	P12270	Nucleoprotein TPR OS=Homo sapiens OX=9606 GN=TPR PE=1 SV=3	0	752.675	47	100	357	99	1	2363	267.1	5.02	1042.44	100	1	152.1	152.7	152.9	46.4	48.9	46.9	0.228	0.899847	2.62	154.4	45.6	1.25	5	High	High	High	High	High	High
FALSE	High	Master Protein	Q00610	Clathrin heavy chain 1 OS=Homo sapiens OX=9606 GN=CLTC PE=1 SV=5	0	692.257	62	81	337	81	1	1675	191.5	5.69	1058.03	81	0	16.3	15.4	15.2	180.1	184.5	188.5	11.732	0.537757	72.11	16.8	183.2	4.41	2.17	High	High	High	High	High	High
FALSE	High	Master Protein	Q14980	Nuclear mitotic apparatus protein 1 OS=Homo sapiens OX=9606 GN=NUMA1 PE=1 SV=2	0	657.713	54	88	310	88	1	2115	238.1	5.78	939.64	88	0	139.3	169.6	155.8	41.4	47.1	46.8	0.32	0.899847	5.56	155.9	44.1	10.49	8.06	High	High	High	High	High	High
FALSE	High	Master Protein	O43707	Alpha-actinin-4 OS=Homo sapiens OX=9606 GN=ACTN4 PE=1 SV=2	0	637.665	71	60	568	41	1	911	104.8	5.44	1857.28	60	21	110.7	108.4	109	88.3	91.4	92.3	0.743	0.999715	21.83	108.8	91.2	0.81	2.87	High	High	High	High	High	High
FALSE	High	Master Protein	P10809	60 kDa heat shock protein, mitochondrial OS=Homo sapiens OX=9606 GN=HSPD1 PE=1 SV=2	0	625.61	77	48	762	48	1	573	61	5.87	2653.18	48	0	129.9	121.5	133.9	71.2	72.1	71.5	0.55	0.948929	15.44	129	71	4.7	1.18	High	High	High	High	High	High
FALSE	High	Master Protein	P07900	Heat shock protein HSP 90-alpha OS=Homo sapiens OX=9606 GN=HSP90AA1 PE=1 SV=5	0	560.682	65	54	876	34	1	732	84.6	5.02	2804.65	54	21	76.3	75.7	77.2	126.5	124.1	120.3	1.627	0.899847	53.77	74.2	125.8	1.02	2.28	High	High	High	High	High	High
FALSE	High	Master Protein	P08238	Heat shock protein HSP 90-beta OS=Homo sapiens OX=9606 GN=HSP90AB1 PE=1 SV=4	0	547.188	61	50	859	31	1	724	83.2	5.03	2742	50	2	71	72.9	68.8	137.1	127	123.2	1.752	0.899847	59.47	71.8	128.2	2.83	5.76	High	High	High	High	High	High
FALSE	High	Master Protein	P13639	Elongation factor 2 OS=Homo sapiens OX=9606 GN=EEF2 PE=1 SV=4	0	515.08	70	51	519	50	1	858	95.3	6.83	1433.72	51	1	49.5	46.5	47.9	156.7	150.4	149	3.251	0.899847	41.07	49	151	2.2	2.23	High	High	High	High	High	High
FALSE	High	Master Protein	P46940	Ras GTPase-activating-like protein IQGAP1 OS=Homo sapiens OX=9606 GN=IQGAP1 PE=1 SV=1	0	514.042	63	75	265	75	1	1657	189.1	6.48	823.52	75	0	60.6	61.5	62.7	136.2	137.8	141.1	3.391	0.899847	109.31	61.5	138.5	2.49	1.87	High	High	High	High	High	High
FALSE	High	Master Protein	P12814	Alpha-actinin-1 OS=Homo sapiens OX=9606 GN=ACTN1 PE=1 SV=2	0	493.529	72	55	362	37	1	892	103	5.41	1108.34	55	0	86.7	100.9	113.2	95.7	105.4	98.2	1.04	0.944598	47.15	104.8	95.2	7.36	5.16	High	High	High	High	High	High	Acetyl [N-Term]
FALSE	High	Master Protein	P35221	Catenin alpha-1 OS=Homo sapiens OX=9606 GN=CTNNA1 PE=1 SV=1	0	483.032	71	54	271	54	1	906	100	6.29	901.51	54	0	158.2	154.5	147.7	49.2	45	45.4	0.309	0.899847	4.03	152.4	47.6	3.58	5.31	High	High	High	High	High	High
FALSE	High	Master Protein	P42704	Leucine-rich PPR motif-containing protein, mitochondrial OS=Homo sapiens OX=9606 GN=LRPPRC PE=1 SV=3	0	476.19	60	72	307	72	1	1394	157.8	6.13	846.77	72	0	49.6	52	49.3	148.2	147.2	153.6	2.761	0.899847	40.05	51.6	148.4	3.06	4.86	High	High	High	High	High	High
FALSE	High	Master Protein	P35580	Myosin-10 OS=Homo sapiens OX=9606 GN=MYH10 PE=1 SV=3	0	445.534	39	67	202	51	1	1976	228.9	5.54	561.04	67	0	147	132.5	127.7	61.4	67.7	63.7	0.399	0.90733	9.92	136.7	63.3	8.44	3.22	High	High	High	High	High	High
FALSE	High	Master Protein	P05783	Keratin, type I cytoskeletal 18 OS=Homo sapiens OX=9606 GN=KRT18 PE=1 SV=2	0	436.716	73	38	342	36	1	430	48	5.45	1024.7	38	0	147.7	143.7	154.2	52.1	50.4	52	0.367	0.904032	6.95	147.7	52.3	3.47	1.47	High	High	High	High	High	High
FALSE	High	Master Protein	P11142	Heat shock cognate 71 kDa protein OS=Homo sapiens OX=9606 GN=HSPA8 PE=1 SV=1	0	430.998	70	38	503	33	1	646	70.9	5.52	1541.9	38	3	81.4	78.1	79.1	124.4	121.8	115.2	1.571	0.899847	39.99	79.1	120.9	2.58	3.55	High	High	High	High	High	High
FALSE	High	Master Protein	P11021	Endoplasmic reticulum chaperone BiP OS=Homo sapiens OX=9606 GN=HSPA5 PE=1 SV=2	0	430.478	55	40	534	38	1	654	72.3	5.16	1676.93	40	2	135.2	131.6	137.5	65.3	64	66.5	0.436	0.914058	7.23	135.5	64.5	1.99	2.73	High	High	High	High	High	High
FALSE	High	Master Protein	P05787	Keratin, type II cytoskeletal 8 OS=Homo sapiens OX=9606 GN=KRT8 PE=1 SV=7	0	430.204	77	43	564	36	1	483	53.7	5.59	1513.03	43	8	139.1	130.3	120.9	73.4	68.3	68	0.496	0.931782	8.92	131.2	68.8	6.98	4.33	High	High	High	High	High	High
FALSE	High	Master Protein	P38646	Stress-70 protein, mitochondrial OS=Homo sapiens OX=9606 GN=HSPA9 PE=1 SV=2	0	424.661	59	40	438	40	1	679	73.6	6.16	1285.81	40	0	115.5	138.5	126.2	70.6	75.7	73.4	0.458	0.920821	7.75	126.7	73.3	8.62	3.81	High	High	High	High	High	High
FALSE	High	Master Protein	P18206	Vinculin OS=Homo sapiens OX=9606 GN=VCL PE=1 SV=4	0	417.758	59	53	301	53	1	1134	123.7	5.66	890.98	53	0	120.3	120	127.3	77.4	73.6	81.4	0.603	0.964054	14.12	124.7	75.3	2.87	6.18	High	High	High	High	High	High
FALSE	High	Master Protein	P07814	Bifunctional glutamate/proline--tRNA ligase OS=Homo sapiens OX=9606 GN=EPRS1 PE=1 SV=5	0	415.851	57	61	180	61	1	1512	170.5	7.33	499.65	61	0	44.3	45.8	41	152.4	159.7	156.8	5.58	0.899847	61.53	41.9	158.1	1.21	4.89	High	High	High	High	High	High
FALSE	High	Master Protein	Q14974	Importin subunit beta-1 OS=Homo sapiens OX=9606 GN=KPNB1 PE=1 SV=2	0	414.309	63	39	271	39	1	876	97.1	4.78	882.19	39	0	135.4	137.3	137.7	62.9	61	65.7	0.497	0.931782	8.77	136.9	63.1	0.76	3.09	High	High	High	High	High	High	Acetyl [N-Term]
FALSE	High	Master Protein	P29401	Transketolase OS=Homo sapiens OX=9606 GN=TKT PE=1 SV=3	0	402.572	71	34	242	34	1	623	67.8	7.66	785.38	34	0	24.2	24.3	25.6	174.7	175.3	175.9	6.789	0.899847	46.92	24.5	175.5	2.81	0.51	High	High	High	High	High	High	Acetyl [N-Term]
FALSE	High	Master Protein	P60709	Actin, cytoplasmic 1 OS=Homo sapiens OX=9606 GN=ACTB PE=1 SV=1	0	400.928	70	21	961	8	1	375	41.7	5.48	3270.63	21	18	91.4	84.7	79.1	128.1	112.9	103.8	1.429	0.905767	38.85	85.8	114.2	7.38	8.73	High	High	High	High	High	High
FALSE	High	Master Protein	P07437	Tubulin beta chain OS=Homo sapiens OX=9606 GN=TUBB PE=1 SV=2	0	399.514	82	29	532	5	1	444	49.6	4.89	1578.1	29	32	86.9	81.4	78.1	119.5	113	121.1	1.304	0.913682	36.22	80.5	119.5	6.88	3.77	High	High	High	High	High	High
FALSE	High	Master Protein	Q86UP2	Kinectin OS=Homo sapiens OX=9606 GN=KTN1 PE=1 SV=1	0	398.228	46	53	194	53	1	1357	156.2	5.64	561.47	53	0	136.9	157.7	154.1	44.5	50.1	56.6	0.336	0.899847	4.44	153.4	46.6	7.25	4.68	High	High	High	High	High	High
FALSE	High	Master Protein	P14625	Endoplasmin OS=Homo sapiens OX=9606 GN=HSP90B1 PE=1 SV=1	0	387.83	56	49	383	47	1	803	92.4	4.84	1050.63	49	0	101.4	104.1	106.9	98.3	95.4	93.8	0.95	0.959689	39.72	103.9	96.1	3.31	2.33	High	High	High	High	High	High
FALSE	High	Master Protein	Q14152	Eukaryotic translation initiation factor 3 subunit A OS=Homo sapiens OX=9606 GN=EIF3A PE=1 SV=1	0	387.155	50	72	269	72	1	1382	166.5	6.79	651	72	0	104	126	116.2	78.7	88.5	86.6	1.432	0.905767	117.26	113.9	86.1	8.3	4.53	High	High	High	High	High	High
FALSE	High	Master Protein	P14618	Pyruvate kinase PKM OS=Homo sapiens OX=9606 GN=PKM PE=1 SV=4	0	387.011	68	33	312	33	1	531	57.9	7.84	998.52	33	0	16.7	16.2	17.7	186.7	178.5	184.2	10.368	0.624204	37.97	17.5	182.5	2.58	3.54	High	High	High	High	High	High
FALSE	High	Master Protein	O00410	Importin-5 OS=Homo sapiens OX=9606 GN=IPO5 PE=1 SV=4	0	383.108	61	44	229	44	1	1097	123.6	4.94	700.86	44	0	108.6	114.2	106.1	86.6	95.5	88.9	0.872	0.971472	41.68	112.8	87.2	1.44	4.18	High	High	High	High	High	High
FALSE	High	Master Protein	P68371	Tubulin beta-4B chain OS=Homo sapiens OX=9606 GN=TUBB4B PE=1 SV=1	0	382.159	82	28	497	1	1	445	49.8	4.89	1473.34	28	6	47.4	69.5	79.3	127.6	135.3	140.9	1.593	0.899847	33.86	67.9	132.1	24.8	4.87	High	High	High	High	High	High
FALSE	High	Master Protein	Q9P2E9	Ribosome-binding protein 1 OS=Homo sapiens OX=9606 GN=RRBP1 PE=1 SV=5	0	380.779	40	47	253	46	1	1410	152.4	8.6	745.43	47	1	145	152.4	158.7	46.7	43.4	53.8	0.313	0.899847	3.66	151.9	48.1	4.02	4.19	High	High	High	High	High	High
FALSE	High	Master Protein	O75533	Splicing factor 3B subunit 1 OS=Homo sapiens OX=9606 GN=SF3B1 PE=1 SV=3	0	378.255	50	50	170	50	1	1304	145.7	7.09	492.11	50	0	70.3	77	87.3	103.2	121.3	140.9	0.883	0.971472	64.74	79.1	120.9	10.07	14.3	High	High	High	High	High	High
FALSE	High	Master Protein	Q92896	Golgi apparatus protein 1 OS=Homo sapiens OX=9606 GN=GLG1 PE=1 SV=2	0	370.806	53	47	209	47	1	1179	134.5	6.9	608.07	47	0	126.5	145.5	165.9	50.8	55.7	55.7	0.349	0.899847	4.21	144.6	55.4	13.63	7.97	High	High	High	High	High	High
FALSE	High	Master Protein	P15924	Desmoplakin OS=Homo sapiens OX=9606 GN=DSP PE=1 SV=3	0	370.175	34	75	160	75	1	2871	331.6	6.81	406.33	75	0	95	94.8	103.9	91.9	103.8	110.6	0.954	0.95806	59.34	97.3	102.7	4.79	12.11	High	High	High	High	High	High
FALSE	High	Master Protein	P13010	X-ray repair cross-complementing protein 5 OS=Homo sapiens OX=9606 GN=XRCC5 PE=1 SV=3	0	370.029	65	38	234	38	1	732	82.7	5.81	679.57	38	0	40.4	48.1	42.5	150.8	158	160.2	3.671	0.899847	52.72	42.1	157.9	9.33	2.76	High	High	High	High	High	High
FALSE	High	Master Protein	Q13435	Splicing factor 3B subunit 2 OS=Homo sapiens OX=9606 GN=SF3B2 PE=1 SV=2	0	367.369	51	43	242	43	1	895	100.2	5.67	628.08	43	0	168.3	171.3	151.1	36.8	36.4	36.1	0.244	0.899847	3	164.3	35.7	6.51	4.84	High	High	High	High	High	High
FALSE	High	Master Protein	O75643	U5 small nuclear ribonucleoprotein 200 kDa helicase OS=Homo sapiens OX=9606 GN=SNRNP200 PE=1 SV=2	0	366.218	40	62	134	62	1	2136	244.4	6.06	381.19	62	0	36.3	30.7	26.3	148.6	181.9	176.2	6.183	0.899847	70.03	30.6	169.4	9.66	9.18	High	High	High	High	High	High
FALSE	High	Master Protein	Q9UQ35	Serine/arginine repetitive matrix protein 2 OS=Homo sapiens OX=9606 GN=SRRM2 PE=1 SV=2	0	365.213	25	48	226	48	1	2752	299.4	12.06	630.03	48	0	149.3	157.6	161.6	42.7	46	42.8	0.25	0.899847	2.72	158.1	41.9	3.05	11.23	High	High	High	High	High	High
FALSE	High	Master Protein	P15311	Ezrin OS=Homo sapiens OX=9606 GN=EZR PE=1 SV=4	0	362.849	57	43	314	28	1	586	69.4	6.27	808.19	43	18	44	40.5	38.2	159.7	160.4	157.2	6.186	0.899847	96.89	41.4	158.6	7.37	2	High	High	High	High	High	High
FALSE	High	Master Protein	P22314	Ubiquitin-like modifier-activating enzyme 1 OS=Homo sapiens OX=9606 GN=UBA1 PE=1 SV=3	0	360.321	51	39	225	39	1	1058	117.8	5.76	675.1	39	0	42.6	42	44.2	154.5	159.3	157.5	3.716	0.899847	47.05	40.5	159.5	4.94	0.5	High	High	High	High	High	High
FALSE	High	Master Protein	P08727	Keratin, type I cytoskeletal 19 OS=Homo sapiens OX=9606 GN=KRT19 PE=1 SV=4	0	358.61	86	42	604	28	1	400	44.1	5.14	1798.74	42	16	130	128	128.7	69.5	71.1	72.8	0.593	0.961962	15.48	129.1	70.9	1.05	2.73	High	High	High	High	High	High
FALSE	High	Master Protein	P02545	Prelamin-A/C OS=Homo sapiens OX=9606 GN=LMNA PE=1 SV=1	0	358.057	69	49	381	47	1	664	74.1	7.02	1085.83	49	2	126.7	123.9	131.7	76.5	72	69.3	0.557	0.951269	9.77	127.6	72.4	2.92	5.13	High	High	High	High	High	High	Acetyl [N-Term]
FALSE	High	Master Protein	P04350	Tubulin beta-4A chain OS=Homo sapiens OX=9606 GN=TUBB4A PE=1 SV=2	0	353.054	84	28	446	4	1	444	49.6	4.88	1311.87	28	2	74.7	54.7	53.7	146.7	138.2	132	1.626	0.94497	36.3	56.7	143.3	19.62	5.42	High	High	High	High	High	High
FALSE	High	Master Protein	P27816	Microtubule-associated protein 4 OS=Homo sapiens OX=9606 GN=MAP4 PE=1 SV=3	0	349.852	52	45	253	45	1	1152	120.9	5.43	680.02	45	0	117.4	133.2	131.5	69	70.6	78.4	0.374	0.904032	6.37	132.3	67.7	9.52	7.84	High	High	High	High	High	High
FALSE	High	Master Protein	P0DMV9	Heat shock 70 kDa protein 1B OS=Homo sapiens OX=9606 GN=HSPA1B PE=1 SV=1	0	347.512	68	35	298	27	1	641	70	5.66	940.14	35	5	80.3	91.2	80.1	115.8	118.8	113.8	1.4	0.90733	45.14	83.4	116.6	6.09	2.67	High	High	High	High	High	High
FALSE	High	Master Protein	P30101	Protein disulfide-isomerase A3 OS=Homo sapiens OX=9606 GN=PDIA3 PE=1 SV=4	0	345.964	60	34	258	34	1	505	56.7	6.35	758.38	34	0	127.2	125.1	136.8	67.7	72.3	70.9	0.489	0.930202	7.65	128.6	71.4	4.87	3.47	High	High	High	High	High	High
FALSE	High	Master Protein	P07237	Protein disulfide-isomerase OS=Homo sapiens OX=9606 GN=P4HB PE=1 SV=3	0	344.336	71	34	466	34	1	508	57.1	4.87	1345.12	34	0	141.1	132.1	136.3	65.9	64.4	60.2	0.443	0.917683	6.09	136.6	63.4	3.42	4.8	High	High	High	High	High	High
FALSE	High	Master Protein	P06576	ATP synthase subunit beta, mitochondrial OS=Homo sapiens OX=9606 GN=ATP5F1B PE=1 SV=3	0	339.055	72	25	240	25	1	529	56.5	5.4	730.64	25	0	37.6	37.4	39.9	159.9	161	164.2	3.964	0.899847	42.63	38.6	161.4	3.45	1.22	High	High	High	High	High	High
FALSE	High	Master Protein	Q6P2Q9	Pre-mRNA-processing-splicing factor 8 OS=Homo sapiens OX=9606 GN=PRPF8 PE=1 SV=2	0	338.997	36	65	123	65	1	2335	273.4	8.84	297.84	65	0	34.2	42.1	47.5	148	153.7	174.6	11.295	0.564659	71.67	12.1	187.9	12.05	10.17	High	Peak Found	High	High	High	High
FALSE	High	Master Protein	P09874	Poly [ADP-ribose] polymerase 1 OS=Homo sapiens OX=9606 GN=PARP1 PE=1 SV=4	0	337.749	52	44	152	44	1	1014	113	8.88	432.74	44	0	38.3	47.5	40.4	156.4	162.8	154.7	3.984	0.899847	47.63	32.7	167.3	13.28	3.95	High	High	High	High	High	High
FALSE	High	Master Protein	P78371	T-complex protein 1 subunit beta OS=Homo sapiens OX=9606 GN=CCT2 PE=1 SV=4	0	337.605	76	34	212	34	1	535	57.5	6.46	688.29	34	0	29.9	32.2	35.4	165.6	171.3	165.5	4.888	0.899847	45.02	36.5	163.5	13.5	3.15	High	High	High	High	High	High
FALSE	High	Master Protein	P33176	Kinesin-1 heavy chain OS=Homo sapiens OX=9606 GN=KIF5B PE=1 SV=1	0	336.272	59	45	183	45	1	963	109.6	6.51	556.31	45	0	108.4	114.3	129.4	79.7	79.8	88.4	0.762	0.998038	35.77	122.4	77.6	10.26	4.39	High	High	High	High	High	High
FALSE	High	Master Protein	P49321	Nuclear autoantigenic sperm protein OS=Homo sapiens OX=9606 GN=NASP PE=1 SV=2	0	326.864	65	36	194	36	1	788	85.2	4.3	594.51	36	0	155	164.8	198.3	29.2	25.6	27.2	0.186	0.899847	2.98	170.3	29.7	12.39	9.32	High	High	High	High	High	High
FALSE	High	Master Protein	P68104	Elongation factor 1-alpha 1 OS=Homo sapiens OX=9606 GN=EEF1A1 PE=1 SV=1	0	326.47	70	23	399	13	1	462	50.1	9.01	1432.96	23	10	35.2	32.6	33	180	166	153.2	4.884	0.899847	44.44	33.8	166.2	3.68	8.06	High	High	High	High	High	High
FALSE	High	Master Protein	Q9BVA1	Tubulin beta-2B chain OS=Homo sapiens OX=9606 GN=TUBB2B PE=1 SV=1	0	324.863	79	27	414	5	1	445	49.9	4.89	1163.97	27	1	100.5	69	24.5	153.3	136.5	116.2	1.583	0.998497	60.23	60.7	139.3	48.25	13.81	High	Peak Found	High	High	High	High
FALSE	High	Master Protein	Q9NZM1	Myoferlin OS=Homo sapiens OX=9606 GN=MYOF PE=1 SV=1	0	312.647	38	60	126	60	1	2061	234.6	6.18	312.6	60	0	32.4	33.9	29.4	158.9	172.3	173.1	6.28	0.899847	57.87	32	168	35.73	2.8	Peak Found	High	High	High	High	High
FALSE	High	Master Protein	Q08211	ATP-dependent RNA helicase A OS=Homo sapiens OX=9606 GN=DHX9 PE=1 SV=4	0	311.962	47	43	155	43	1	1270	140.9	6.84	459.54	43	0	27.5	24.1	24.8	175.1	170.4	178	5.966	0.899847	75.84	26.3	173.7	5.53	5.1	High	High	High	High	High	High
FALSE	High	Master Protein	Q14697	Neutral alpha-glucosidase AB OS=Homo sapiens OX=9606 GN=GANAB PE=1 SV=3	0	311.588	56	39	154	39	1	944	106.8	6.14	438.64	39	0	17.9	20.1	21	176.4	184.7	179.9	7.468	0.877586	54.01	20.2	179.8	3.74	2.35	High	High	High	High	High	High
FALSE	High	Master Protein	P12956	X-ray repair cross-complementing protein 6 OS=Homo sapiens OX=9606 GN=XRCC6 PE=1 SV=2	0	309.782	57	34	183	33	1	609	69.8	6.64	515.07	34	1	49.2	47.9	45.1	147.4	150.9	159.4	6.951	0.899847	53.39	46.7	153.3	49.03	6.77	High	High	High	High	High	High
FALSE	High	Master Protein	P31948	Stress-induced-phosphoprotein 1 OS=Homo sapiens OX=9606 GN=STIP1 PE=1 SV=1	0	309.393	61	37	243	37	1	543	62.6	6.8	643.99	37	0	147.1	146.9	143.9	55	52.9	54.2	0.283	0.899847	3.41	146.8	53.2	1.5	4.46	High	High	High	High	High	High	Acetyl [N-Term]
FALSE	High	Master Protein	P16144	Integrin beta-4 OS=Homo sapiens OX=9606 GN=ITGB4 PE=1 SV=5	0	309.29	37	47	165	47	1	1822	202	6.09	451.48	47	0	76.5	92.7	87.9	101.6	119.2	122.1	1.084	0.936499	44.22	82.6	117.4	8.86	9.9	High	High	High	High	High	High
FALSE	High	Master Protein	P55072	Transitional endoplasmic reticulum ATPase OS=Homo sapiens OX=9606 GN=VCP PE=1 SV=4	0	306.061	66	43	192	43	1	806	89.3	5.26	563.57	43	0	45.6	50.5	47.9	150	147.3	158.6	2.629	0.899847	32.42	50.9	149.1	6.48	3.66	High	High	High	High	High	High
FALSE	High	Master Protein	Q13263	Transcription intermediary factor 1-beta OS=Homo sapiens OX=9606 GN=TRIM28 PE=1 SV=5	0	302.501	56	27	261	27	1	835	88.5	5.77	819.66	27	0	142.8	151.4	151.8	48.7	53.1	52.2	0.327	0.899847	4.93	148.3	51.7	2.72	4.64	High	High	High	High	High	High
FALSE	High	Master Protein	Q13200	26S proteasome non-ATPase regulatory subunit 2 OS=Homo sapiens OX=9606 GN=PSMD2 PE=1 SV=3	0	301.891	57	39	169	39	1	908	100.1	5.2	465.75	39	0	50.7	57.4	54.6	149.4	142.8	145.2	2.794	0.899847	45.16	52.3	147.7	6.36	0.89	High	High	High	High	High	High
FALSE	High	Master Protein	P48643	T-complex protein 1 subunit epsilon OS=Homo sapiens OX=9606 GN=CCT5 PE=1 SV=1	0	298.372	76	37	195	36	1	541	59.6	5.66	592.25	37	1	49.6	49.1	48.6	150.7	146.5	155.6	2.966	0.899847	51.29	50.6	149.4	1.45	2.89	High	High	High	High	High	High
FALSE	High	Master Protein	Q04637	Eukaryotic translation initiation factor 4 gamma 1 OS=Homo sapiens OX=9606 GN=EIF4G1 PE=1 SV=4	0	297.52	39	50	210	44	1	1599	175.4	5.33	495.16	50	6	125.6	130.4	138.1	65.2	69.5	71.2	0.598	0.963707	24.18	128.3	71.7	4.19	9.24	High	High	High	High	High	High
FALSE	High	Master Protein	P06748	Nucleophosmin OS=Homo sapiens OX=9606 GN=NPM1 PE=1 SV=2	0	294.009	72	16	335	16	1	294	32.6	4.78	1058.01	16	0	157.7	151.9	151.7	45.5	45.8	47.4	0.298	0.899847	3.52	153.8	46.2	2.4	2.52	High	High	High	High	High	High	Acetyl [N-Term]
FALSE	High	Master Protein	Q9Y520	Protein PRRC2C OS=Homo sapiens OX=9606 GN=PRRC2C PE=1 SV=4	0	289.875	26	49	115	48	1	2896	316.7	9.13	270.49	49	1	126.8	168.4	192.2	29.1	39.4	44.1	0.232	0.899847	2.99	168.5	31.5	12.4	5.69	High	High	High	High	High	High
FALSE	High	Master Protein	Q14789	Golgin subfamily B member 1 OS=Homo sapiens OX=9606 GN=GOLGB1 PE=1 SV=2	0	287.548	24	52	96	52	1	3259	375.8	5	263.93	52	0	138.2	138.1	131.8	44.3	82.2	65.2	0.412	0.899847	10.51	135.5	64.5	2.8	21.6	High	High	High	High	High	High
FALSE	High	Master Protein	P27797	Calreticulin OS=Homo sapiens OX=9606 GN=CALR PE=1 SV=1	0	287.266	73	22	275	22	1	417	48.1	4.44	865.13	22	0	137.9	135.3	124.3	67.8	68.2	66.5	0.475	0.927519	8.43	134.1	65.9	5.5	1.29	High	High	High	High	High	High
FALSE	High	Master Protein	Q92598	Heat shock protein 105 kDa OS=Homo sapiens OX=9606 GN=HSPH1 PE=1 SV=1	0	286.506	54	38	167	35	1	858	96.8	5.39	435.18	38	1	84.1	93.9	98.1	113.7	101.2	109	1.024	0.946589	69.21	93.3	106.7	8.32	4.87	High	High	High	High	High	High
FALSE	High	Master Protein	P34932	Heat shock 70 kDa protein 4 OS=Homo sapiens OX=9606 GN=HSPA4 PE=1 SV=4	0	280.474	67	42	170	39	1	840	94.3	5.19	465.87	42	3	62.3	68.8	79	126.4	129.5	134	1.763	0.899847	61.63	69.5	130.5	9.88	1.52	High	High	High	High	High	High
FALSE	High	Master Protein	P53621	Coatomer subunit alpha OS=Homo sapiens OX=9606 GN=COPA PE=1 SV=2	0	279.019	49	46	98	46	1	1224	138.3	7.66	278.24	46	0	10.8	13	17	178.3	182.3	198.7	9.632	0.685666	58.17	15.4	184.6	23.64	5.43	High	High	High	High	High	High
FALSE	High	Master Protein	Q99832	T-complex protein 1 subunit eta OS=Homo sapiens OX=9606 GN=CCT7 PE=1 SV=2	0	276.608	81	36	160	36	1	543	59.3	7.65	483.97	36	0	32	40.4	42.9	172.7	162.9	149	4.683	0.899847	40.55	33.8	166.2	18.03	7.5	High	High	High	High	High	High	Acetyl [N-Term]
FALSE	High	Master Protein	P22102	Trifunctional purine biosynthetic protein adenosine-3 OS=Homo sapiens OX=9606 GN=GART PE=1 SV=1	0	276.147	51	38	127	38	1	1010	107.7	6.7	370.48	38	0	26.4	39.1	34.7	150.6	168.3	180.9	6.221	0.899847	46.55	27.1	172.9	10.16	8.37	High	High	High	High	High	High
FALSE	High	Master Protein	Q14839	Chromodomain-helicase-DNA-binding protein 4 OS=Homo sapiens OX=9606 GN=CHD4 PE=1 SV=2	0	274.393	36	47	144	36	1	1912	217.9	5.86	370.74	47	11	86.1	89.3	97.8	93.7	113.8	119.3	1.045	0.944202	60.49	89.5	110.5	6.11	10.79	High	High	High	High	High	High
FALSE	High	Master Protein	Q9UKV3	Apoptotic chromatin condensation inducer in the nucleus OS=Homo sapiens OX=9606 GN=ACIN1 PE=1 SV=2	0	273.58	33	33	162	33	1	1341	151.8	6.43	432.07	33	0	155.1	177.8	170.5	31.8	30.6	34.2	0.206	0.899847	2.22	167	33	4.74	9.04	High	High	High	High	High	High
FALSE	High	Master Protein	Q9BQE3	Tubulin alpha-1C chain OS=Homo sapiens OX=9606 GN=TUBA1C PE=1 SV=1	0	272.464	73	25	328	3	1	449	49.9	5.1	1017.3	25	25	53.3	51.9	55.5	150.5	146.5	142.3	2.632	0.899847	52.68	52.5	147.5	4.2	2.88	High	High	High	High	High	High
FALSE	High	Master Protein	P17987	T-complex protein 1 subunit alpha OS=Homo sapiens OX=9606 GN=TCP1 PE=1 SV=1	0	272.345	76	31	172	31	1	556	60.3	6.11	519.41	31	0	36.9	39.6	42.8	155.3	159.1	166.3	4.138	0.899847	28.77	41.6	158.4	8.21	3.18	High	High	High	High	High	High	Acetyl [N-Term]
FALSE	High	Master Protein	P04406	Glyceraldehyde-3-phosphate dehydrogenase OS=Homo sapiens OX=9606 GN=GAPDH PE=1 SV=3	0	271.436	69	19	237	19	1	335	36	8.46	855.1	19	0	19.4	19.9	21.4	183	182.6	173.6	7.899	0.826987	49.07	20.5	179.5	6.3	3.41	High	High	High	High	High	High
FALSE	High	Master Protein	Q71U36	Tubulin alpha-1A chain OS=Homo sapiens OX=9606 GN=TUBA1A PE=1 SV=1	0	270.165	68	24	332	1	1	451	50.1	5.06	1033.63	24	4	47.9	54.8	51.8	134.9	148.7	161.9	2.424	0.899847	32.88	53.5	146.5	2.71	8.99	Peak Found	High	High	High	High	Peak Found
FALSE	High	Master Protein	P49411	Elongation factor Tu, mitochondrial OS=Homo sapiens OX=9606 GN=TUFM PE=1 SV=2	0	269.727	66	26	129	26	1	452	49.5	7.61	386.16	26	0	31.9	35.1	35.8	165.9	165.5	165.8	10.72	0.599244	51.77	36.5	163.5	6.89	3.64	High	High	High	High	High	High
FALSE	High	Master Protein	P49368	T-complex protein 1 subunit gamma OS=Homo sapiens OX=9606 GN=CCT3 PE=1 SV=4	0	268.774	71	34	178	34	1	545	60.5	6.49	507.63	34	0	28.6	23.9	27.2	178.2	176.5	165.6	5.915	0.899847	34.82	25	175	34.04	3.68	High	High	High	High	High	High	Acetyl [N-Term]
FALSE	High	Master Protein	Q9Y4L1	Hypoxia up-regulated protein 1 OS=Homo sapiens OX=9606 GN=HYOU1 PE=1 SV=1	0	268.697	45	35	166	35	1	999	111.3	5.22	465.47	35	0	82	90.2	88.9	111.3	114.5	113	1.282	0.914058	77.34	87.9	112.1	5.46	1.03	High	High	High	High	High	High
FALSE	High	Master Protein	Q13509	Tubulin beta-3 chain OS=Homo sapiens OX=9606 GN=TUBB3 PE=1 SV=2	0	268.463	65	25	305	7	1	450	50.4	4.93	858.34	25	3	32	33	40.4	161.3	154.4	178.9	4.627	0.899847	87.86	40.2	159.8	11.95	6.53	High	High	High	High	High	High
FALSE	High	Master Protein	Q14517	Protocadherin Fat 1 OS=Homo sapiens OX=9606 GN=FAT1 PE=1 SV=2	0	267.49	18	52	87	52	1	4588	506	5	212.68	52	0	133.8	172.5	159.7	40.3	50.5	43.1	0.352	0.899847	7.43	158.1	41.9	10.82	7.53	High	High	High	High	Peak Found	High
FALSE	High	Master Protein	P20810	Calpastatin OS=Homo sapiens OX=9606 GN=CAST PE=1 SV=4	0	267.472	59	29	137	29	1	708	76.5	5.07	380.69	29	0	163.1	164.3	152.1	44.2	37.6	38.7	0.28	0.899847	4.29	161.4	38.6	3.4	3.34	High	High	High	High	High	High
FALSE	High	Master Protein	Q12906	Interleukin enhancer-binding factor 3 OS=Homo sapiens OX=9606 GN=ILF3 PE=1 SV=3	0	266.519	55	37	190	37	1	894	95.3	8.76	528.01	37	0	68.3	73.4	71.4	131.3	129.4	126.2	1.802	0.899847	36.68	66.7	133.3	2.95	1.95	High	High	High	High	High	High
FALSE	High	Master Protein	Q02790	Peptidyl-prolyl cis-trans isomerase FKBP4 OS=Homo sapiens OX=9606 GN=FKBP4 PE=1 SV=3	0	266.405	75	34	149	34	1	459	51.8	5.43	438.61	34	0	58.9	61.8	59.1	126.4	145.5	148.4	2.362	0.899847	53.33	56.4	143.6	8.99	8.23	High	High	High	High	High	High
FALSE	High	Master Protein	P05023	Sodium/potassium-transporting ATPase subunit alpha-1 OS=Homo sapiens OX=9606 GN=ATP1A1 PE=1 SV=1	0	266.055	45	41	182	25	1	1023	112.8	5.49	512.71	41	17	76.1	78.3	75.1	133.2	118.6	118.7	1.62	0.899847	39.72	76.6	123.4	8.86	3.56	High	High	High	High	High	High
FALSE	High	Master Protein	P27824	Calnexin OS=Homo sapiens OX=9606 GN=CANX PE=1 SV=2	0	265.915	50	28	243	28	1	592	67.5	4.6	679.88	28	0	147.1	124.7	132.9	69.5	61.2	64.7	0.502	0.933045	16.09	133.5	66.5	7.5	5.74	High	High	High	High	High	High
FALSE	High	Master Protein	P06733	Alpha-enolase OS=Homo sapiens OX=9606 GN=ENO1 PE=1 SV=2	0	265.177	74	28	278	24	1	434	47.1	7.39	826.85	28	4	58.5	47.9	43.9	164.5	146.5	138.7	4.034	0.899847	50.49	49.7	150.3	13.01	8.85	High	High	High	High	High	High
FALSE	High	Master Protein	Q9UPN3	Microtubule-actin cross-linking factor 1, isoforms 1/2/3/5 OS=Homo sapiens OX=9606 GN=MACF1 PE=1 SV=4	0	264.337	11	56	90	53	1	7388	837.8	5.39	205.3	56	2	104.6	158.5	161.1	49.8	58.8	67.1	0.478	0.908286	20.1	126.7	73.3	12.84	11.79	High	High	High	High	High	High
FALSE	High	Master Protein	P26640	Valine--tRNA ligase OS=Homo sapiens OX=9606 GN=VARS1 PE=1 SV=4	0	263.435	44	43	122	43	1	1264	140.4	7.59	318.27	43	0	23.7	17.5	19.2	181.3	180.4	177.9	8.465	0.773858	54.4	17.4	182.6	15.07	1.16	High	High	High	High	High	High
FALSE	High	Master Protein	P27708	CAD protein OS=Homo sapiens OX=9606 GN=CAD PE=1 SV=3	0	262.566	31	45	102	43	1	2225	242.8	6.46	271.14	45	2	27.9	18.4	20.8	169.2	185.8	177.9	5.693	0.899847	37.29	18.2	181.8	68.27	5.44	High	High	High	High	High	High
FALSE	High	Master Protein	P49588	Alanine--tRNA ligase, cytoplasmic OS=Homo sapiens OX=9606 GN=AARS1 PE=1 SV=2	0	262.282	54	36	128	36	1	968	106.7	5.53	370.94	36	0	48.5	41.3	51.8	142.8	152.5	163.1	2.76	0.899847	39.27	43.7	156.3	8.4	4.13	High	High	High	High	High	High	Acetyl [N-Term]
FALSE	High	Master Protein	Q16891	MICOS complex subunit MIC60 OS=Homo sapiens OX=9606 GN=IMMT PE=1 SV=1	0	261.867	50	31	151	31	1	758	83.6	6.48	463.43	31	0	92.3	101.4	108.8	93.1	99.3	105	0.989	0.951458	49.97	95.1	104.9	6.26	4.04	High	High	High	High	High	High
FALSE	High	Master Protein	P20700	Lamin-B1 OS=Homo sapiens OX=9606 GN=LMNB1 PE=1 SV=2	0	261.146	63	42	201	37	1	586	66.4	5.16	546.16	42	0	124.1	130	132.7	70.8	71	71.4	0.563	0.9521	9.39	127.3	72.7	2.15	0.94	High	High	High	High	High	High
FALSE	High	Master Protein	Q9UHB6	LIM domain and actin-binding protein 1 OS=Homo sapiens OX=9606 GN=LIMA1 PE=1 SV=1	0	260.651	62	39	144	39	1	759	85.2	6.84	380.39	39	0	119	132.4	124.6	73.4	74.5	76.2	0.582	0.95806	18.78	123.9	76.1	8.26	4.99	High	High	High	High	High	High	Acetyl [N-Term]
FALSE	High	Master Protein	P26038	Moesin OS=Homo sapiens OX=9606 GN=MSN PE=1 SV=3	0	258.95	61	40	216	26	1	577	67.8	6.4	503	40	2	58.2	66.1	66.1	125.4	140.3	144	3.194	0.899847	94.27	63.1	136.9	3.24	4.95	High	High	High	High	High	High
FALSE	High	Master Protein	Q14126	Desmoglein-2 OS=Homo sapiens OX=9606 GN=DSG2 PE=1 SV=2	0	258.745	56	38	151	38	1	1118	122.2	5.24	422.22	38	0	130.2	135.9	132	62.7	71.4	67.8	0.397	0.90733	4.62	132	68	1.4	4.14	High	High	High	High	High	High
FALSE	High	Master Protein	Q15075	Early endosome antigen 1 OS=Homo sapiens OX=9606 GN=EEA1 PE=1 SV=2	0	257.875	39	45	86	45	1	1411	162.4	5.68	234.37	45	0	153.6	178.5	170.9	28.6	29.5	38.9	0.214	0.899847	2.26	173.2	26.8	7.69	17.7	High	High	High	High	High	High
FALSE	High	Master Protein	P50990	T-complex protein 1 subunit theta OS=Homo sapiens OX=9606 GN=CCT8 PE=1 SV=4	0	256.049	71	35	177	35	1	548	59.6	5.6	476.26	35	0	52.9	52.4	56.8	143	145.9	148.9	2.687	0.899847	40.71	53.7	146.3	3.44	0.45	High	High	High	High	High	High
FALSE	High	Master Protein	P28290	Protein ITPRID2 OS=Homo sapiens OX=9606 GN=ITPRID2 PE=1 SV=3	0	255.1	47	44	151	44	1	1259	138.3	5.19	383.46	44	0	123.5	141	144.3	59.6	66	65.5	0.483	0.93011	18.11	137.7	62.3	5.54	7.58	High	High	High	High	High	High
FALSE	High	Master Protein	O60664	Perilipin-3 OS=Homo sapiens OX=9606 GN=PLIN3 PE=1 SV=3	0	252.927	66	20	200	20	1	434	47	5.44	718.56	20	0	137.3	155.6	148	51.4	54.8	52.9	0.362	0.903745	3.59	146.4	53.6	4.91	3.57	High	High	High	High	High	High
FALSE	High	Master Protein	Q15029	116 kDa U5 small nuclear ribonucleoprotein component OS=Homo sapiens OX=9606 GN=EFTUD2 PE=1 SV=1	0	250.873	60	36	107	35	1	972	109.4	5	320.63	36	0	34.2	83.9	79.2	111.6	138.4	152.7	2.6	0.899847	54.67	73.5	126.5	40.29	17.97	High	High	High	High	High	High
FALSE	High	Master Protein	P13667	Protein disulfide-isomerase A4 OS=Homo sapiens OX=9606 GN=PDIA4 PE=1 SV=2	0	249.253	53	33	182	33	1	645	72.9	5.07	472.41	33	0	79.2	68.4	75.8	129	119.9	127.7	1.778	0.899847	31.06	71.8	128.2	7.71	3.5	High	High	High	High	High	High
FALSE	High	Master Protein	P00338	L-lactate dehydrogenase A chain OS=Homo sapiens OX=9606 GN=LDHA PE=1 SV=2	0	245.435	79	25	155	24	1	332	36.7	8.27	442.29	25	1	28.3	26.2	29.7	178.6	173.5	163.7	7.023	0.899847	59.84	28	172	4.71	4.19	High	High	High	High	High	High
FALSE	High	Master Protein	P00558	Phosphoglycerate kinase 1 OS=Homo sapiens OX=9606 GN=PGK1 PE=1 SV=3	0	245.109	67	24	196	24	1	417	44.6	8.1	632.32	24	0	34.5	39.7	36.8	164.3	158.5	166.3	3.927	0.899847	31.01	37.1	162.9	8.02	1.94	High	High	High	High	High	High
FALSE	High	Master Protein	P30153	Serine/threonine-protein phosphatase 2A 65 kDa regulatory subunit A alpha isoform OS=Homo sapiens OX=9606 GN=PPP2R1A PE=1 SV=4	0	244.723	53	27	185	22	1	589	65.3	5.11	573.22	27	5	99	118	114.7	77.6	96.1	94.7	0.806	0.987532	23.67	109.6	90.4	8.86	8.71	High	High	High	High	High	High
FALSE	High	Master Protein	P13645	Keratin, type I cytoskeletal 10 OS=Homo sapiens OX=9606 GN=KRT10 PE=1 SV=6	0	242.619	63	32	144	27	1	584	58.8	5.21	426.42	32	2	127.1	142.2	159.1	48.6	60.6	62.5	0.376	0.904032	6.51	139	61	10.62	7.15	High	High	High	High	High	High
FALSE	High	Master Protein	P55060	Exportin-2 OS=Homo sapiens OX=9606 GN=CSE1L PE=1 SV=3	0	242.041	48	39	143	39	1	971	110.3	5.77	428.25	39	0	59.4	65.4	69.8	121.9	141.2	142.3	2.363	0.899847	55.46	61.7	138.3	10.27	9.25	High	High	High	High	High	High	Acetyl [N-Term]
FALSE	High	Master Protein	P68366	Tubulin alpha-4A chain OS=Homo sapiens OX=9606 GN=TUBA4A PE=1 SV=1	0	240.38	56	21	315	3	1	448	49.9	5.06	978.06	21	0	53.5	39.2	49.4	173.8	136.3	147.9	2.029	0.903107	42.24	50.1	149.9	15.71	12.62	High	High	High	High	High	High
FALSE	High	Master Protein	O94826	Mitochondrial import receptor subunit TOM70 OS=Homo sapiens OX=9606 GN=TOMM70 PE=1 SV=1	0	239.69	61	28	131	28	1	608	67.4	7.12	394.28	28	0	155.8	145.7	149.4	50.6	48.7	49.9	0.349	0.899847	4.81	151.3	48.7	3.09	3.02	High	High	High	High	High	High
FALSE	High	Master Protein	O60506	Heterogeneous nuclear ribonucleoprotein Q OS=Homo sapiens OX=9606 GN=SYNCRIP PE=1 SV=2	0	238.665	51	27	132	21	1	623	69.6	8.59	381.61	27	6	50.9	47.7	46.2	148.9	156.2	150.1	2.588	0.899847	40.75	48.1	151.9	3.58	1.25	High	High	High	High	High	High
FALSE	High	Master Protein	O60716	Catenin delta-1 OS=Homo sapiens OX=9606 GN=CTNND1 PE=1 SV=1	0	238.224	50	35	130	35	1	968	108.1	6.23	364.48	35	0	104.8	104.7	105.4	91.4	97.7	96	0.873	0.971472	28.87	106.5	93.5	2.7	2.15	High	High	High	High	High	High
FALSE	High	Master Protein	P52272	Heterogeneous nuclear ribonucleoprotein M OS=Homo sapiens OX=9606 GN=HNRNPM PE=1 SV=3	0	237.861	61	38	163	38	1	730	77.5	8.7	421.82	38	0	48.9	53.4	53.3	145.7	145.3	153.4	2.823	0.899847	41.51	50.5	149.5	6.36	3.03	High	High	High	High	High	High
FALSE	High	Master Protein	O60841	Eukaryotic translation initiation factor 5B OS=Homo sapiens OX=9606 GN=EIF5B PE=1 SV=4	0	236.223	35	33	104	33	1	1220	138.7	5.49	306.3	33	0	99.5	98.6	103.8	107.1	89.8	101.2	1.589	0.899847	78.62	102.1	97.9	0.77	7.61	High	High	High	High	High	High
FALSE	High	Master Protein	P07355	Annexin A2 OS=Homo sapiens OX=9606 GN=ANXA2 PE=1 SV=2	0	236.059	71	28	211	28	1	339	38.6	7.75	647.98	28	0	25.2	25.4	28.7	166.9	171.8	182	6.081	0.899847	45.79	25.8	174.2	6.46	4.48	High	High	High	High	High	High
FALSE	High	Master Protein	P50991	T-complex protein 1 subunit delta OS=Homo sapiens OX=9606 GN=CCT4 PE=1 SV=4	0	233.44	66	28	157	27	1	539	57.9	7.83	436.14	28	0	36	33.1	39.1	155	170.9	165.9	4.071	0.899847	31.1	38.4	161.6	5.72	5.74	High	High	High	High	High	High
FALSE	High	Master Protein	P41252	Isoleucine--tRNA ligase, cytoplasmic OS=Homo sapiens OX=9606 GN=IARS1 PE=1 SV=2	0	232.221	38	36	80	36	1	1262	144.4	6.15	217.77	36	0	17.8	22.4	24.4	170	177.1	188.3	6.277	0.899847	40.81	19.7	180.3	22.24	4.74	High	Peak Found	High	High	High	High
FALSE	High	Master Protein	Q13283	Ras GTPase-activating protein-binding protein 1 OS=Homo sapiens OX=9606 GN=G3BP1 PE=1 SV=1	0	232.027	55	19	166	19	1	466	52.1	5.52	452.49	19	0	158.2	164.2	148	42.2	45	42.4	0.276	0.899847	3.42	156.7	43.3	6.11	4.3	High	High	High	High	High	High
FALSE	High	Master Protein	Q16531	DNA damage-binding protein 1 OS=Homo sapiens OX=9606 GN=DDB1 PE=1 SV=1	0	229.159	39	37	116	37	1	1140	126.9	5.26	268.05	37	0	48	46.2	54	148	147.3	156.6	2.353	0.899847	44.35	50.1	149.9	10.37	1.82	High	High	High	High	High	High
FALSE	High	Master Protein	P53396	ATP-citrate synthase OS=Homo sapiens OX=9606 GN=ACLY PE=1 SV=3	0	228.613	44	39	109	39	1	1101	120.8	7.33	288.77	39	0	25.4	22.6	22.7	169.2	183.4	176.7	6.481	0.899847	69.42	24.8	175.2	8.9	3.03	High	High	High	High	High	High
FALSE	High	Master Protein	P53618	Coatomer subunit beta OS=Homo sapiens OX=9606 GN=COPB1 PE=1 SV=3	0	226.86	51	34	94	34	1	953	107.1	6.05	243.26	34	0	27.5	49.5	36.3	156.3	176.8	153.6	5.709	0.899847	66.24	38.3	161.7	19.89	5.66	High	High	High	High	High	High
FALSE	High	Master Protein	P61978	Heterogeneous nuclear ribonucleoprotein K OS=Homo sapiens OX=9606 GN=HNRNPK PE=1 SV=1	0	223.831	59	23	285	23	1	463	50.9	5.54	836.51	23	0	117.1	133.3	125.7	72.7	73.7	77.5	0.573	0.956644	10.78	125.7	74.3	5.89	2.87	High	High	High	High	High	High	Acetyl [N-Term]
FALSE	High	Master Protein	P60842	Eukaryotic initiation factor 4A-I OS=Homo sapiens OX=9606 GN=EIF4A1 PE=1 SV=1	0	223.653	68	26	166	14	1	406	46.1	5.48	506.8	26	13	36.9	37.9	39.2	158.9	159.6	167.5	4.185	0.899847	35.71	36	164	3.73	2.54	High	High	High	High	High	High
FALSE	High	Master Protein	P04844	Dolichyl-diphosphooligosaccharide--protein glycosyltransferase subunit 2 OS=Homo sapiens OX=9606 GN=RPN2 PE=1 SV=3	0	222.298	48	20	89	20	1	631	69.2	5.69	346.55	20	0	19.1	18.7	18.3	187.9	178	178	6.24	0.899847	44.78	19.4	180.6	9.61	0.31	High	High	High	High	High	High
FALSE	High	Master Protein	Q14676	Mediator of DNA damage checkpoint protein 1 OS=Homo sapiens OX=9606 GN=MDC1 PE=1 SV=3	0	221.836	34	36	83	36	1	2089	226.5	5.47	247.47	36	0	162.4	172	169.7	28	42.1	25.7	0.234	0.899847	4.97	174.1	25.9	8.24	45.82	High	High	High	High	High	High
FALSE	High	Master Protein	Q86VP6	Cullin-associated NEDD8-dissociated protein 1 OS=Homo sapiens OX=9606 GN=CAND1 PE=1 SV=2	0	221.698	44	39	92	39	1	1230	136.3	5.78	252.68	39	0	21.1	56.1	58.9	143	156.1	164.8	4.136	0.899847	59.35	52.7	147.3	7.65	7.32	High	High	High	High	High	High
FALSE	High	Master Protein	Q00839	Heterogeneous nuclear ribonucleoprotein U OS=Homo sapiens OX=9606 GN=HNRNPU PE=1 SV=6	0	221.54	39	31	170	30	1	825	90.5	6	446.9	31	1	43	51	54.3	143.5	151.9	156.4	5.044	0.899847	58.5	49.5	150.5	7.52	4.19	High	High	High	High	High	High
FALSE	High	Master Protein	Q9NR30	Nucleolar RNA helicase 2 OS=Homo sapiens OX=9606 GN=DDX21 PE=1 SV=5	0	221.473	49	34	106	34	1	783	87.3	9.28	299.09	34	0	70.4	64	64.7	134.2	129.7	137.1	3.854	0.899847	100.68	63.5	136.5	7.75	3.12	High	High	High	High	High	High
FALSE	High	Master Protein	P04843	Dolichyl-diphosphooligosaccharide--protein glycosyltransferase subunit 1 OS=Homo sapiens OX=9606 GN=RPN1 PE=1 SV=1	0	221.461	58	27	120	27	1	607	68.5	6.38	355.99	27	0	37.6	46.6	50.9	164.2	149.9	150.9	6.438	0.899847	42.72	46.9	153.1	15.79	5.2	High	High	High	High	High	High
FALSE	High	Master Protein	P08133	Annexin A6 OS=Homo sapiens OX=9606 GN=ANXA6 PE=1 SV=3	0	221.413	63	40	128	40	1	673	75.8	5.6	281.27	40	0	45.4	50.1	55.1	143.1	146.9	159.4	3.924	0.899847	34.07	34.1	165.9	12.38	13.04	High	High	High	High	High	High
FALSE	High	Master Protein	P06737	Glycogen phosphorylase, liver form OS=Homo sapiens OX=9606 GN=PYGL PE=1 SV=4	0	220.122	57	39	99	33	1	847	97.1	7.17	258.94	39	6	28.3	19.5	15.5	165.1	181.5	190.1	6.3	0.899847	49.23	20.5	179.5	8.76	4.77	High	High	High	High	High	High
FALSE	High	Master Protein	O14980	Exportin-1 OS=Homo sapiens OX=9606 GN=XPO1 PE=1 SV=1	0	220.046	46	37	103	37	1	1071	123.3	6.06	262.42	37	0	15.8	20.4	26.3	144.7	187	205.7	6.205	0.899847	87.81	25.3	174.7	26.48	13.28	High	High	High	High	High	High
FALSE	High	Master Protein	O43852	Calumenin OS=Homo sapiens OX=9606 GN=CALU PE=1 SV=2	0	219.08	64	20	119	20	1	315	37.1	4.64	414.51	20	0	128.5	149	154.3	51.7	58.7	57.8	0.32	0.899847	6.1	146.1	53.9	10.4	7.34	High	High	High	High	High	High
FALSE	High	Master Protein	P19338	Nucleolin OS=Homo sapiens OX=9606 GN=NCL PE=1 SV=3	0	218.319	33	26	283	26	1	710	76.6	4.7	822.13	26	0	148.8	155.3	157.4	47.8	44.9	45.7	0.303	0.899847	3.87	154.6	45.4	2.82	3.29	High	High	High	High	High	High
FALSE	High	Master Protein	Q9Y2W1	Thyroid hormone receptor-associated protein 3 OS=Homo sapiens OX=9606 GN=THRAP3 PE=1 SV=2	0	217.441	28	25	125	24	1	955	108.6	10.15	352.36	25	1	160.1	159.9	166.4	31.4	40	42.3	0.21	0.899847	1.94	161.8	38.2	2.2	20.86	High	High	High	High	High	High
FALSE	High	Master Protein	Q03252	Lamin-B2 OS=Homo sapiens OX=9606 GN=LMNB2 PE=1 SV=4	0	216.406	57	42	169	37	1	620	69.9	5.59	437.63	42	3	113.5	142.8	130.6	67.8	70.6	74.8	0.606	0.964645	15.94	125.9	74.1	9.76	2.48	High	High	High	High	High	High
FALSE	High	Master Protein	P17655	Calpain-2 catalytic subunit OS=Homo sapiens OX=9606 GN=CAPN2 PE=1 SV=6	0	215.23	53	29	78	29	1	700	79.9	4.98	250.84	29	0	15.4	20.8	20	178.1	194.7	171	8.611	0.877586	45.62	18.5	181.5	6.56	6.39	High	High	High	High	High	High
FALSE	High	Master Protein	P47897	Glutamine--tRNA ligase OS=Homo sapiens OX=9606 GN=QARS1 PE=1 SV=1	0	214.642	53	36	90	36	1	775	87.7	7.15	257.69	36	0	14.8	16.2	18.2	180.1	186.1	184.5	9.229	0.7092	63.01	39.2	160.8	52.68	2.19	High	High	High	High	High	High
FALSE	High	Master Protein	P14923	Junction plakoglobin OS=Homo sapiens OX=9606 GN=JUP PE=1 SV=3	0	214.533	66	35	133	29	1	745	81.7	6.14	368.83	35	6	55.5	56.3	64.5	135.2	139.1	149.5	2.433	0.899847	50.71	56.4	143.6	7.3	3.56	High	High	High	High	High	High	Acetyl [N-Term]
FALSE	High	Master Protein	P04264	Keratin, type II cytoskeletal 1 OS=Homo sapiens OX=9606 GN=KRT1 PE=1 SV=6	0	214.274	56	31	158	26	1	644	66	8.12	431.77	31	2	123.2	127.4	141.7	65.2	71.4	71.1	0.409	0.909532	5.42	130.2	69.8	6.34	3.98	High	High	High	High	High	High
FALSE	High	Master Protein	Q16643	Drebrin OS=Homo sapiens OX=9606 GN=DBN1 PE=1 SV=4	0	214.271	51	21	147	21	1	649	71.4	4.45	444.14	21	0	169.8	159.3	140.2	47.8	42.4	40.5	0.268	0.899847	3.5	156.2	43.8	6.53	7.06	High	High	High	High	High	High
FALSE	High	Master Protein	P12277	Creatine kinase B-type OS=Homo sapiens OX=9606 GN=CKB PE=1 SV=1	0	213.453	67	18	114	18	1	381	42.6	5.59	363.82	18	0	132.2	123.4	114	74.9	78.2	77.4	0.602	0.964054	17.22	121.3	78.7	3.75	12.69	High	High	High	High	High	High
FALSE	High	Master Protein	P35222	Catenin beta-1 OS=Homo sapiens OX=9606 GN=CTNNB1 PE=1 SV=1	0	213.13	59	33	105	27	1	781	85.4	5.86	274.23	33	0	47.7	55.5	51.5	140.7	150.2	154.4	2.819	0.899847	38.12	50.7	149.3	6.68	1.49	High	High	High	High	High	High
FALSE	High	Master Protein	O60763	General vesicular transport factor p115 OS=Homo sapiens OX=9606 GN=USO1 PE=1 SV=2	0	212.448	40	32	109	32	1	962	107.8	4.91	285.84	32	0	76	96.2	100.3	117.7	106	103.8	1.164	0.92815	80.63	79.4	120.6	11.63	3.46	High	High	High	High	High	High
FALSE	High	Master Protein	P11717	Cation-independent mannose-6-phosphate receptor OS=Homo sapiens OX=9606 GN=IGF2R PE=1 SV=3	0	211.887	28	46	87	46	1	2491	274.2	5.94	215.46	46	0	128	131.2	139.2	67.8	70.5	63.2	0.548	0.918132	15.4	138.2	61.8	3.86	9.21	High	High	High	High	High	High
FALSE	High	Master Protein	P00390	Glutathione reductase, mitochondrial OS=Homo sapiens OX=9606 GN=GSR PE=1 SV=2	0	211.457	64	21	82	21	1	522	56.2	8.5	269.73	21	0	8	12.1	10.8	178.7	191.1	199.3	22.814	0.189719	53.13	7.4	192.6	16.98	2.78	High	High	High	High	High	High
FALSE	High	Master Protein	P23246	Splicing factor, proline- and glutamine-rich OS=Homo sapiens OX=9606 GN=SFPQ PE=1 SV=2	0	211.177	48	24	121	23	1	707	76.1	9.44	354.88	24	1	48.5	55.7	65.1	136.3	145.1	149.4	2.095	0.899847	58.54	59.5	140.5	9.82	2.57	High	High	High	High	High	High
FALSE	High	Master Protein	Q05639	Elongation factor 1-alpha 2 OS=Homo sapiens OX=9606 GN=EEF1A2 PE=1 SV=1	0	210.883	68	19	261	9	1	463	50.4	9.03	892.8	19	0	18.6	13.8	26.5	193.2	167.6	180.3	6.6	0.899847	125.96	18.8	181.2	40.27	7.03	High	High	High	High	High	High
FALSE	High	Master Protein	P49792	E3 SUMO-protein ligase RanBP2 OS=Homo sapiens OX=9606 GN=RANBP2 PE=1 SV=2	0	210.679	20	42	86	35	1	3224	358	6.2	203.25	42	5	98.9	119.9	106.3	78.6	90.9	105.3	0.937	0.976673	61.49	105.7	94.3	12.27	17.8	High	High	High	High	High	High
FALSE	High	Master Protein	Q9Y5B9	FACT complex subunit SPT16 OS=Homo sapiens OX=9606 GN=SUPT16H PE=1 SV=1	0	210.427	40	36	92	36	1	1047	119.8	5.66	248.48	36	0	86.4	76.3	97	111.7	115.6	113	3.98	0.899847	55.08	86.2	113.8	10.58	2.99	High	High	High	High	High	High
FALSE	High	Master Protein	Q07065	Cytoskeleton-associated protein 4 OS=Homo sapiens OX=9606 GN=CKAP4 PE=1 SV=2	0	209.857	59	30	153	30	1	602	66	5.92	398.76	30	0	155.2	176.5	171.9	33.5	31.2	31.7	0.198	0.899847	1.26	171.9	28.1	5.71	5.22	High	High	High	High	High	High
FALSE	High	Master Protein	Q8NC51	Plasminogen activator inhibitor 1 RNA-binding protein OS=Homo sapiens OX=9606 GN=SERBP1 PE=1 SV=2	0	208.546	42	21	205	21	1	408	44.9	8.65	587.65	21	0	166	174.4	154.1	34.3	36.3	34.8	0.168	0.899847	1.18	165.5	34.5	6.01	4.78	High	High	High	High	High	High
FALSE	High	Master Protein	P04083	Annexin A1 OS=Homo sapiens OX=9606 GN=ANXA1 PE=1 SV=2	0	207.406	71	24	179	24	1	346	38.7	7.02	562.74	24	0	74.3	71.6	70.8	127.9	128.4	127	1.576	0.899847	32.4	71.7	128.3	3.12	0.4	High	High	High	High	High	High
FALSE	High	Master Protein	P63010	AP-2 complex subunit beta OS=Homo sapiens OX=9606 GN=AP2B1 PE=1 SV=1	0	206.168	48	35	112	22	1	937	104.5	5.38	283.29	35	12	33.2	33.8	33.9	165.1	168.1	165.9	4.153	0.899847	45.93	31.4	168.6	10.18	1.75	High	High	High	High	High	High
FALSE	High	Master Protein	Q9Y678	Coatomer subunit gamma-1 OS=Homo sapiens OX=9606 GN=COPG1 PE=1 SV=1	0	205.635	61	36	83	33	1	874	97.7	5.47	221.79	36	3	20.5	21.4	26.2	178.1	187.3	166.4	5.351	0.899847	46.67	23.2	176.8	15.56	3.96	High	High	High	High	High	High
FALSE	High	Master Protein	P42166	Lamina-associated polypeptide 2, isoform alpha OS=Homo sapiens OX=9606 GN=TMPO PE=1 SV=2	0	205.235	62	26	129	18	1	694	75.4	7.66	376.9	26	8	171.3	160.6	144.4	46.1	39.4	38.2	0.377	0.904032	9.19	159.5	40.5	7.7	7.52	High	High	High	High	High	High
FALSE	High	Master Protein	P16615	Sarcoplasmic/endoplasmic reticulum calcium ATPase 2 OS=Homo sapiens OX=9606 GN=ATP2A2 PE=1 SV=1	0	205.126	38	32	89	32	1	1042	114.7	5.34	225.4	32	0	23.2	30.3	28.7	150.7	179.5	187.6	5.306	0.899847	42.2	27.8	172.2	7.13	12.63	High	High	High	High	High	High
FALSE	High	Master Protein	P43243	Matrin-3 OS=Homo sapiens OX=9606 GN=MATR3 PE=1 SV=2	0	204.572	42	28	132	28	1	847	94.6	6.25	347.61	28	0	70.9	83.5	70.7	142	118.5	114.4	1.921	0.899847	46.12	76.1	123.9	6.6	7.35	High	High	High	High	High	High
FALSE	High	Master Protein	Q16881	Thioredoxin reductase 1, cytoplasmic OS=Homo sapiens OX=9606 GN=TXNRD1 PE=1 SV=3	0	204.34	53	22	61	21	1	649	70.9	7.39	215.88	22	1	83.4	74.2	76.8	133.8	128.8	103	9.145	0.716245	118.78	75.3	124.7	5.39	12.39	Peak Found	High	Peak Found	High	High	High
FALSE	High	Master Protein	P42167	Lamina-associated polypeptide 2, isoforms beta/gamma OS=Homo sapiens OX=9606 GN=TMPO PE=1 SV=2	0	204.289	54	17	151	9	1	454	50.6	9.38	467.12	17	0	187.5	163.5	173.9	32.7	20.7	21.7	0.152	0.899847	0.83	177.2	22.8	7.47	26.75	High	High	High	High	High	High
FALSE	High	Master Protein	P40227	T-complex protein 1 subunit zeta OS=Homo sapiens OX=9606 GN=CCT6A PE=1 SV=3	0	203.888	65	27	131	27	1	531	58	6.68	397.4	27	0	31.1	29	24.4	177.6	171.8	166.2	4.697	0.899847	31.41	34.1	165.9	5.71	2.99	High	High	High	High	High	High
FALSE	High	Master Protein	P51659	Peroxisomal multifunctional enzyme type 2 OS=Homo sapiens OX=9606 GN=HSD17B4 PE=1 SV=3	0	203.692	55	32	89	32	1	736	79.6	8.84	245.07	32	0	13.1	29.3	22.3	169.6	172.8	192.9	10.422	0.620521	82.71	16.2	183.8	15.59	4.98	Peak Found	High	High	High	High	High
FALSE	High	Master Protein	Q99460	26S proteasome non-ATPase regulatory subunit 1 OS=Homo sapiens OX=9606 GN=PSMD1 PE=1 SV=2	0	203.634	47	31	100	31	1	953	105.8	5.39	245.03	31	0	79.7	80.7	86.1	115.1	114.2	124.1	1.604	0.905767	47.59	79.4	120.6	11.46	6.25	High	High	High	High	High	High
FALSE	High	Master Protein	Q08378	Golgin subfamily A member 3 OS=Homo sapiens OX=9606 GN=GOLGA3 PE=1 SV=2	0	202.697	33	35	64	35	1	1498	167.3	5.44	164.9	35	0	130.2	176.3	153.9	39.6	52.3	47.7	0.258	0.899847	3.18	154.2	45.8	14.33	7.86	High	High	High	High	High	High
FALSE	High	Master Protein	P50395	Rab GDP dissociation inhibitor beta OS=Homo sapiens OX=9606 GN=GDI2 PE=1 SV=2	0	201.174	65	23	86	16	1	445	50.6	6.47	251.61	23	7	34.2	27.7	31.2	158.9	176	172	5.405	0.899847	48.7	30.6	169.4	10.03	5.66	High	High	High	High	High	High
FALSE	High	Master Protein	P08195	4F2 cell-surface antigen heavy chain OS=Homo sapiens OX=9606 GN=SLC3A2 PE=1 SV=3	0	200.421	47	28	113	28	1	630	68	5.01	336.39	28	0	135.8	140.2	144.3	58.5	58.7	62.5	0.409	0.909532	5.55	141.5	58.5	2.12	3.61	High	High	High	High	High	High	Acetyl [N-Term]
FALSE	High	Master Protein	P08758	Annexin A5 OS=Homo sapiens OX=9606 GN=ANXA5 PE=1 SV=2	0	198.972	75	23	176	22	1	320	35.9	5.05	463.64	23	1	113.4	121.2	115.7	79.1	83.5	87.1	0.764	0.997696	29.57	115.9	84.1	3.29	5.3	High	High	High	High	High	High
FALSE	High	Master Protein	P54577	Tyrosine--tRNA ligase, cytoplasmic OS=Homo sapiens OX=9606 GN=YARS1 PE=1 SV=4	0	198.555	67	33	120	33	1	528	59.1	7.05	297.02	33	0	73.4	69.4	80.9	123.1	120.5	132.6	1.473	0.904032	31.74	71.7	128.3	7.18	7.16	High	High	High	High	High	High
FALSE	High	Master Protein	P46060	Ran GTPase-activating protein 1 OS=Homo sapiens OX=9606 GN=RANGAP1 PE=1 SV=1	0	197.736	63	33	107	33	1	587	63.5	4.68	307.17	33	0	138.2	145.7	166.6	44.7	54.5	50.2	0.392	0.905767	5.43	154.3	45.7	7.6	11.21	High	High	High	High	High	High
FALSE	High	Master Protein	P55884	Eukaryotic translation initiation factor 3 subunit B OS=Homo sapiens OX=9606 GN=EIF3B PE=1 SV=3	0	197.169	45	30	116	30	1	814	92.4	5	283.33	30	0	45.9	104.9	52.3	128.5	129.7	138.7	2.836	0.899847	54.43	58.6	141.4	46.37	3.13	High	High	High	High	High	High	Acetyl [N-Term]
FALSE	High	Master Protein	P55786	Puromycin-sensitive aminopeptidase OS=Homo sapiens OX=9606 GN=NPEPPS PE=1 SV=2	0	196.62	45	31	109	31	1	919	103.2	5.72	309.78	31	0	27.8	25.9	26.7	168.6	179.7	171.4	5.484	0.899847	41.36	27.1	172.9	3.55	2.08	High	High	High	High	High	High
FALSE	High	Master Protein	P31939	Bifunctional purine biosynthesis protein ATIC OS=Homo sapiens OX=9606 GN=ATIC PE=1 SV=3	0	195.437	68	28	82	28	1	592	64.6	6.71	222.94	28	0	12.6	14.4	16.7	175.4	189.9	190.9	8.454	0.899847	68.05	15.9	184.1	11.09	5.24	High	High	High	High	High	High
FALSE	High	Master Protein	P25205	DNA replication licensing factor MCM3 OS=Homo sapiens OX=9606 GN=MCM3 PE=1 SV=3	0	194.932	54	38	100	38	1	808	90.9	5.77	251.66	38	0	62.8	65.3	63.2	130.4	140.3	138.1	2.217	0.899847	42.7	62	138	3.89	1.95	High	High	High	High	High	High
FALSE	High	Master Protein	P26639	Threonine--tRNA ligase 1, cytoplasmic OS=Homo sapiens OX=9606 GN=TARS1 PE=1 SV=3	0	194.493	54	35	88	32	1	723	83.4	6.67	228.26	35	1	24	35.9	23.4	156.1	182.3	178.3	4.822	0.899847	41.57	26.7	173.3	15.97	7.62	High	High	High	High	High	High
FALSE	High	Master Protein	P62258	14-3-3 protein epsilon OS=Homo sapiens OX=9606 GN=YWHAE PE=1 SV=1	0	194.017	78	24	197	22	1	255	29.2	4.74	554.79	24	3	102	92.9	91.9	103.4	101.1	108.8	1.985	0.899847	40.24	94.7	105.3	6.35	3.56	High	High	High	High	High	High	Acetyl [N-Term]
FALSE	High	Master Protein	O43290	U4/U6.U5 tri-snRNP-associated protein 1 OS=Homo sapiens OX=9606 GN=SART1 PE=1 SV=1	0	193.849	45	32	83	32	1	800	90.2	6.13	239.78	32	0	153.1	173.7	166.7	25.7	45.5	35.2	0.232	0.899847	2.07	165	35	6.89	25.9	High	High	High	High	High	High
FALSE	High	Master Protein	Q8WUM4	Programmed cell death 6-interacting protein OS=Homo sapiens OX=9606 GN=PDCD6IP PE=1 SV=1	0	193.665	51	31	103	31	1	868	96	6.52	266.69	31	0	87.9	76.8	99.9	108.5	112.1	114.8	1.891	0.899847	75.25	86.8	113.2	13.19	4.57	High	High	High	High	High	High
FALSE	High	Master Protein	Q92945	Far upstream element-binding protein 2 OS=Homo sapiens OX=9606 GN=KHSRP PE=1 SV=4	0	193.5	46	27	143	25	1	711	73.1	7.3	411.71	27	2	120	116.7	122.6	79.4	79.6	81.6	0.648	0.971534	13.1	118.9	81.1	4.2	5.37	High	High	High	High	High	High
FALSE	High	Master Protein	Q9BUF5	Tubulin beta-6 chain OS=Homo sapiens OX=9606 GN=TUBB6 PE=1 SV=1	0	193.48	75	23	205	9	1	446	49.8	4.88	563.27	23	0	53.7	71.6	55.5	111.4	130	177.8	2.168	0.90733	47.28	65.2	134.8	14.78	22.72	High	High	High	High	High	High
FALSE	High	Master Protein	Q15393	Splicing factor 3B subunit 3 OS=Homo sapiens OX=9606 GN=SF3B3 PE=1 SV=4	0	193.403	39	34	94	34	1	1217	135.5	5.26	242.74	34	0	69.3	47.1	72.2	128.2	141.7	141.4	2.33	0.899847	36.59	63.6	136.4	19.84	7.69	High	High	High	High	High	High
FALSE	High	Master Protein	P11413	Glucose-6-phosphate 1-dehydrogenase OS=Homo sapiens OX=9606 GN=G6PD PE=1 SV=4	0	191.554	67	27	86	27	1	515	59.2	6.84	231.59	27	0	17.1	16.3	13.8	180.9	182.2	189.8	11.536	0.5498	68.41	16.9	183.1	19.47	2.03	High	High	High	High	High	High
FALSE	High	Master Protein	P09429	High mobility group protein B1 OS=Homo sapiens OX=9606 GN=HMGB1 PE=1 SV=3	0	191.02	49	15	188	11	1	215	24.9	5.74	577.72	15	5	160.8	162	149.5	43.8	43.3	40.4	0.235	0.899847	2.52	158	42	2.53	3.77	High	High	High	High	High	High
FALSE	High	Master Protein	Q14157	Ubiquitin-associated protein 2-like OS=Homo sapiens OX=9606 GN=UBAP2L PE=1 SV=2	0	190.336	37	22	116	22	1	1087	114.5	7.11	345.75	22	0	167.9	154.7	176.6	34.3	32	34.5	0.222	0.899847	1.95	168.4	31.6	6.64	2.75	High	High	High	High	High	High	Acetyl [N-Term]
FALSE	High	Master Protein	O00567	Nucleolar protein 56 OS=Homo sapiens OX=9606 GN=NOP56 PE=1 SV=4	0	190.207	64	31	81	31	1	594	66	9.19	228.84	31	0	40.7	27.8	33.7	168.2	169.3	160.4	5.52	0.899847	66.87	30.9	169.1	15.29	2.78	High	High	High	High	High	High
FALSE	High	Master Protein	Q12888	TP53-binding protein 1 OS=Homo sapiens OX=9606 GN=TP53BP1 PE=1 SV=2	0	189.999	32	37	66	37	1	1972	213.4	4.7	174.71	37	0	140	133.1	162.2	54.9	54.5	55.2	0.376	0.899847	10	143	57	9.8	13.87	High	High	High	High	High	High
FALSE	High	Master Protein	Q7Z406	Myosin-14 OS=Homo sapiens OX=9606 GN=MYH14 PE=1 SV=2	0	189.275	23	36	91	29	1	1995	227.7	5.6	238.12	36	0	143.5	140	165	21.5	63.9	66.1	0.295	0.899847	5.18	138.2	61.8	7.18	14.68	High	High	High	High	High	High
FALSE	High	Master Protein	P67809	Y-box-binding protein 1 OS=Homo sapiens OX=9606 GN=YBX1 PE=1 SV=3	0	188.755	53	17	166	11	1	324	35.9	9.88	452.97	17	0	163.5	181.7	169.4	27.3	29.8	28.4	0.168	0.899847	1.62	171.4	28.6	6.62	4.67	High	High	High	High	High	High
FALSE	High	Master Protein	P63241	Eukaryotic translation initiation factor 5A-1 OS=Homo sapiens OX=9606 GN=EIF5A PE=1 SV=2	0	187.85	71	14	164	14	1	154	16.8	5.24	540.8	14	0	119.4	132.6	95.2	82.4	85.8	84.6	0.623	0.971236	23.77	116.5	83.5	16.25	3.43	High	High	High	High	High	High
FALSE	High	Master Protein	P35241	Radixin OS=Homo sapiens OX=9606 GN=RDX PE=1 SV=1	0	187.769	44	28	164	12	1	583	68.5	6.37	389.82	28	0	20.9	30.6	31.4	187.6	158.1	171.4	6.021	0.899847	75.59	30.2	169.8	21.1	5.21	High	High	High	High	High	High
FALSE	High	Master Protein	P41250	Glycine--tRNA ligase OS=Homo sapiens OX=9606 GN=GARS1 PE=1 SV=3	0	187.546	53	29	82	29	1	739	83.1	7.03	222.89	29	0	31.7	41.7	39.5	143.3	172.7	171.1	4.077	0.899847	53.72	38	162	13.37	9.86	High	High	High	High	High	High
FALSE	High	Master Protein	P31947	14-3-3 protein sigma OS=Homo sapiens OX=9606 GN=SFN PE=1 SV=1	0	187.182	77	18	223	15	1	248	27.8	4.74	613.72	18	0	129.6	125.7	115.2	79.4	77	73	0.504	0.933258	11.36	124.2	75.8	5.51	4.28	High	High	High	High	High	High
FALSE	High	Master Protein	Q92616	eIF-2-alpha kinase activator GCN1 OS=Homo sapiens OX=9606 GN=GCN1 PE=1 SV=6	0	186.6	22	42	67	42	1	2671	292.6	7.47	146.77	42	0	46	40.4	44.4	157.1	150.2	161.8	2.978	0.899847	64	40.3	159.7	12.4	6.94	High	High	High	High	High	High
FALSE	High	Master Protein	P06744	Glucose-6-phosphate isomerase OS=Homo sapiens OX=9606 GN=GPI PE=1 SV=4	0	186.466	51	21	107	21	1	558	63.1	8.32	315.36	21	0	37.8	36.2	44.8	148.5	163.6	169.2	3.898	0.899847	35.8	37.7	162.3	5.32	7.21	High	High	High	High	High	High
FALSE	High	Master Protein	P18669	Phosphoglycerate mutase 1 OS=Homo sapiens OX=9606 GN=PGAM1 PE=1 SV=2	0	185.702	67	14	151	14	1	254	28.8	7.18	426.24	14	0	72.9	68.3	84.1	121.6	129.1	124	1.632	0.899847	30.89	74.7	125.3	10.43	2.95	High	High	High	High	High	High
FALSE	High	Master Protein	Q12931	Heat shock protein 75 kDa, mitochondrial OS=Homo sapiens OX=9606 GN=TRAP1 PE=1 SV=3	0	185.032	44	24	110	23	1	704	80.1	8.21	339.53	24	0	20.1	26.7	31.1	170.1	175	177.1	5.432	0.899847	74.51	28.9	171.1	17.62	1.8	High	High	High	High	High	High
FALSE	High	Master Protein	Q14566	DNA replication licensing factor MCM6 OS=Homo sapiens OX=9606 GN=MCM6 PE=1 SV=1	0	184.446	41	29	74	29	1	821	92.8	5.41	192.04	29	0	44.8	39.3	34.8	168.1	158.1	154.9	3.277	0.899847	58.35	42.4	157.6	14.15	5.01	High	High	High	High	High	High	Acetyl [N-Term]
FALSE	High	Master Protein	P05455	Lupus La protein OS=Homo sapiens OX=9606 GN=SSB PE=1 SV=2	0	184.025	58	32	113	32	1	408	46.8	7.12	290.05	32	0	116.3	117.3	124.2	79.1	75.3	87.7	0.689	0.987532	32.4	119.9	80.1	7.49	9.46	High	High	High	High	High	High
FALSE	High	Master Protein	Q9Y5K6	CD2-associated protein OS=Homo sapiens OX=9606 GN=CD2AP PE=1 SV=1	0	183.945	52	25	90	25	1	639	71.4	6.4	207.69	25	0	158.8	174.7	140.3	42.9	41.1	42.3	0.286	0.899847	3.28	159.6	40.4	12.82	3.8	High	High	High	High	High	High
FALSE	High	Master Protein	P07195	L-lactate dehydrogenase B chain OS=Homo sapiens OX=9606 GN=LDHB PE=1 SV=2	0	183.45	55	18	219	17	1	334	36.6	6.05	641.1	18	0	39.5	45	40	158.4	159.9	157.2	3.856	0.899847	33.59	41.1	158.9	4.63	1.05	High	High	High	High	High	High
FALSE	High	Master Protein	P47895	Aldehyde dehydrogenase family 1 member A3 OS=Homo sapiens OX=9606 GN=ALDH1A3 PE=1 SV=2	0	183.083	61	25	104	24	1	512	56.1	7.25	309.63	25	1	12.2	25.4	24	166.4	188.8	183.2	13.033	0.464721	63.12	22.7	177.3	40.92	6.89	High	High	High	High	High	High
FALSE	High	Master Protein	P34897	Serine hydroxymethyltransferase, mitochondrial OS=Homo sapiens OX=9606 GN=SHMT2 PE=1 SV=3	0	182.801	68	25	90	24	1	504	56	8.53	265.29	25	1	26	27	28.8	173.1	166.8	178.2	6.705	0.899847	45.79	28.4	171.6	5.93	3.7	High	High	High	High	High	High
FALSE	High	Master Protein	Q15459	Splicing factor 3A subunit 1 OS=Homo sapiens OX=9606 GN=SF3A1 PE=1 SV=1	0	182.334	37	26	128	26	1	793	88.8	5.22	326.8	26	0	125.7	132	141.6	61.4	66.5	72.7	0.549	0.948929	18.31	134.1	65.9	9.71	12.55	High	High	High	High	High	High
FALSE	High	Master Protein	P28331	NADH-ubiquinone oxidoreductase 75 kDa subunit, mitochondrial OS=Homo sapiens OX=9606 GN=NDUFS1 PE=1 SV=3	0	182.273	52	28	85	28	1	727	79.4	6.23	247.6	28	0	40.4	52.1	51.2	147.1	149.2	160.1	2.787	0.899847	38.49	55	145	13.01	4.88	High	High	High	High	High	High
FALSE	High	Master Protein	P16989	Y-box-binding protein 3 OS=Homo sapiens OX=9606 GN=YBX3 PE=1 SV=4	0	182.002	62	20	128	14	1	372	40.1	9.77	411.93	20	6	157	167.1	163.4	36.1	38	38.5	0.24	0.899847	2.58	162.7	37.3	3.01	3.41	High	High	High	High	High	High
FALSE	High	Master Protein	Q15424	Scaffold attachment factor B1 OS=Homo sapiens OX=9606 GN=SAFB PE=1 SV=4	0	181.891	26	22	92	22	1	915	102.6	5.47	288.43	22	0	160.7	160.9	174.8	34.6	33.3	35.6	0.219	0.899847	1.59	167.2	32.8	3.12	2.86	High	High	High	High	High	High
FALSE	High	Master Protein	P27348	14-3-3 protein theta OS=Homo sapiens OX=9606 GN=YWHAQ PE=1 SV=1	0	181.795	66	19	204	14	1	245	27.7	4.78	548.2	19	4	138.1	149.6	133.8	57.7	57.7	63.1	0.316	0.899847	3.78	141.1	58.9	5.6	4.91	High	High	High	High	High	High
FALSE	High	Master Protein	Q13123	Protein Red OS=Homo sapiens OX=9606 GN=IK PE=1 SV=3	0	180.887	52	23	81	23	1	557	65.6	6.64	204.65	23	0	113.9	140	138.8	60.2	71.2	75.8	0.205	0.899847	2.15	134.1	65.9	9.67	13.27	High	High	High	High	High	High
FALSE	High	Master Protein	O60610	Protein diaphanous homolog 1 OS=Homo sapiens OX=9606 GN=DIAPH1 PE=1 SV=2	0	180.763	33	32	74	32	1	1272	141.3	5.41	195.52	32	0	108.3	132.4	137.5	75.1	76.3	70.4	0.508	0.918076	12.75	129.1	70.9	12.74	4.11	High	High	High	High	High	High
FALSE	High	Master Protein	O14974	Protein phosphatase 1 regulatory subunit 12A OS=Homo sapiens OX=9606 GN=PPP1R12A PE=1 SV=1	0	180.263	34	30	88	30	1	1030	115.2	5.4	225.96	30	0	137.2	151.7	166.1	50.5	49	45.6	0.336	0.899847	4.77	151.6	48.4	9.22	9.19	High	High	High	High	High	High
FALSE	High	Master Protein	P18583	Protein SON OS=Homo sapiens OX=9606 GN=SON PE=1 SV=4	0	180.163	20	30	81	30	1	2426	263.7	5.64	206.03	30	0	137.3	127.4	154.3	55.1	58.2	67.7	0.27	0.899847	5.26	141.5	58.5	12.2	12.83	High	High	High	High	High	High
FALSE	High	Master Protein	A0MZ66	Shootin-1 OS=Homo sapiens OX=9606 GN=SHTN1 PE=1 SV=4	0	179.37	48	28	94	28	1	631	71.6	5.33	244.12	28	0	132.8	131.6	125.2	69.8	66.8	73.8	0.492	0.931285	7.81	132	68	4.09	5.23	High	High	High	High	High	High
FALSE	High	Master Protein	Q9UHD1	Cysteine and histidine-rich domain-containing protein 1 OS=Homo sapiens OX=9606 GN=CHORDC1 PE=1 SV=2	0	178.74	69	16	72	16	1	332	37.5	7.87	209.05	16	0	26.6	16.2	13.9	188.6	176.4	178.2	9.054	0.899847	57.15	17.2	182.8	43.41	4.51	High	High	High	High	High	High
FALSE	High	Master Protein	P09960	Leukotriene A-4 hydrolase OS=Homo sapiens OX=9606 GN=LTA4H PE=1 SV=2	0	178.388	51	24	84	24	1	611	69.2	6.18	240.7	24	0	20.8	32.2	28.1	146.8	183	189.1	6.121	0.899847	42.14	23.8	176.2	14.95	15.15	High	High	High	High	High	High
FALSE	High	Master Protein	Q32MZ4	Leucine-rich repeat flightless-interacting protein 1 OS=Homo sapiens OX=9606 GN=LRRFIP1 PE=1 SV=2	0	178.347	34	26	100	24	1	808	89.2	4.65	268.69	26	1	141.1	170.6	152.5	36.3	49.3	50.1	0.301	0.899847	3.17	150.8	49.2	8.57	18.6	High	High	High	High	High	High
FALSE	High	Master Protein	Q14315	Filamin-C OS=Homo sapiens OX=9606 GN=FLNC PE=1 SV=3	0	177.228	18	37	95	24	1	2725	290.8	5.97	208.6	37	0	114.5	105.2	66.2	97	113	104.1	0.852	0.945383	26.19	99.5	100.5	21.1	0.94	High	High	High	High	High	High
FALSE	High	Master Protein	P54886	Delta-1-pyrroline-5-carboxylate synthase OS=Homo sapiens OX=9606 GN=ALDH18A1 PE=1 SV=2	0	176.969	45	28	69	28	1	795	87.2	7.12	199.09	28	0	14.3	14.3	13.9	168.8	197.6	191.1	10.395	0.899847	75.43	13.1	186.9	3.82	8.03	High	High	Peak Found	High	High	High
FALSE	High	Master Protein	P05556	Integrin beta-1 OS=Homo sapiens OX=9606 GN=ITGB1 PE=1 SV=2	0	176.879	31	23	179	23	1	798	88.4	5.39	469.56	23	0	141	150.9	154.3	48.4	51.7	53.7	0.336	0.899847	3.88	149.3	50.7	4.68	6.88	High	High	High	High	High	High
FALSE	High	Master Protein	Q86UE4	Protein LYRIC OS=Homo sapiens OX=9606 GN=MTDH PE=1 SV=2	0	174.51	49	24	106	24	1	582	63.8	9.32	305.22	24	0	156.5	187.8	180.4	24.8	26.4	24.1	0.187	0.899847	1.24	174.9	25.1	9.01	2.57	High	High	High	High	High	High
FALSE	High	Master Protein	P49748	Very long-chain specific acyl-CoA dehydrogenase, mitochondrial OS=Homo sapiens OX=9606 GN=ACADVL PE=1 SV=1	0	173.244	56	30	96	30	1	655	70.3	8.75	280.39	30	0	16.2	16.6	22.1	177.6	181.4	186.1	9.891	0.661005	48.68	15.3	184.7	16.05	4.77	High	High	High	High	High	High
FALSE	High	Master Protein	P40939	Trifunctional enzyme subunit alpha, mitochondrial OS=Homo sapiens OX=9606 GN=HADHA PE=1 SV=2	0	172.944	51	25	61	25	1	763	82.9	9.04	180.87	25	0	8.1	19.8	16.8	195.1	167.3	193	13.306	0.899847	60.67	10.5	189.5	42.81	10.16	High	High	High	High	High	High
FALSE	High	Master Protein	Q9BQG0	Myb-binding protein 1A OS=Homo sapiens OX=9606 GN=MYBBP1A PE=1 SV=2	0	172.858	32	32	82	32	1	1328	148.8	9.28	198.26	32	0	46.5	53	59.7	143.7	157.3	139.8	3.812	0.899847	62.51	59.2	140.8	17.53	6.6	High	High	High	High	High	High
FALSE	High	Master Protein	Q9UQ80	Proliferation-associated protein 2G4 OS=Homo sapiens OX=9606 GN=PA2G4 PE=1 SV=3	0	172.578	71	23	120	23	1	394	43.8	6.55	342.7	23	0	57.8	57.1	56.5	125.8	150.3	152.5	2.524	0.899847	45.43	56.5	143.5	3.28	8.48	High	High	High	High	High	High
FALSE	High	Master Protein	P13797	Plastin-3 OS=Homo sapiens OX=9606 GN=PLS3 PE=1 SV=4	0	172.559	57	29	102	25	1	630	70.8	5.6	296.2	29	4	88.9	84.5	75.1	117.9	126.1	107.4	1.525	0.903745	43.8	76.9	123.1	5.96	10.77	High	High	High	High	High	High	Acetyl [N-Term]
FALSE	High	Master Protein	Q12874	Splicing factor 3A subunit 3 OS=Homo sapiens OX=9606 GN=SF3A3 PE=1 SV=1	0	172.521	48	21	104	21	1	501	58.8	5.38	282.97	21	0	151.4	150.4	152.9	47.9	49.1	48.3	0.315	0.899847	4	152	48	1.41	3.2	High	High	High	High	High	High	Acetyl [N-Term]
FALSE	High	Master Protein	Q13428	Treacle protein OS=Homo sapiens OX=9606 GN=TCOF1 PE=1 SV=3	0	172.319	24	26	84	26	1	1488	152	9.04	207.82	26	0	151.4	168.2	179.8	32.2	32.1	36.4	0.191	0.899847	1.89	167.5	32.5	8.43	4.28	High	High	High	High	High	High
FALSE	High	Master Protein	Q14247	Src substrate cortactin OS=Homo sapiens OX=9606 GN=CTTN PE=1 SV=2	0	172.21	48	25	120	25	1	550	61.5	5.4	334.54	25	0	118	130.8	135.7	69.8	75.3	70.4	0.471	0.926991	6.89	130.5	69.5	7.42	5.49	High	High	High	High	High	High
FALSE	High	Master Protein	Q9UM54	Unconventional myosin-VI OS=Homo sapiens OX=9606 GN=MYO6 PE=1 SV=4	0	172.15	39	35	58	35	1	1294	149.6	8.53	139.55	35	0	33.3	25.2	36.4	171	171.6	162.5	4.531	0.899847	75.11	30.2	169.8	16.16	10.67	High	Peak Found	High	High	High	High	Acetyl [N-Term]
FALSE	High	Master Protein	P54136	Arginine--tRNA ligase, cytoplasmic OS=Homo sapiens OX=9606 GN=RARS1 PE=1 SV=2	0	169.568	57	31	84	31	1	660	75.3	6.68	198.51	31	0	30.2	28.4	29.1	157.3	175.6	179.3	3.581	0.899847	55.75	35.2	164.8	6.76	5.28	High	High	High	High	High	High	Acetyl [N-Term]
FALSE	High	Master Protein	O00429	Dynamin-1-like protein OS=Homo sapiens OX=9606 GN=DNM1L PE=1 SV=2	0	168.952	50	25	61	25	1	736	81.8	6.81	194.55	25	0	20.5	19.9	17.1	169.8	204.4	168.2	5.409	0.899847	39.67	20.2	179.8	8.39	14.35	High	High	High	High	High	High	Acetyl [N-Term]
FALSE	High	Master Protein	Q8WYP5	Protein ELYS OS=Homo sapiens OX=9606 GN=AHCTF1 PE=1 SV=3	0	168.788	23	31	64	31	1	2266	252.3	6.6	156.47	31	0	161.3	149.9	156.2	27.3	64.9	40.5	0.294	0.899847	4.78	160.6	39.4	5.14	35.72	High	High	High	High	High	High
FALSE	High	Master Protein	Q15233	Non-POU domain-containing octamer-binding protein OS=Homo sapiens OX=9606 GN=NONO PE=1 SV=4	0	168.563	59	23	96	21	1	471	54.2	8.95	250.19	23	1	48.4	39.2	38	157.4	149	168	3.709	0.899847	77.2	41.7	158.3	12.73	5.86	High	High	High	High	High	High
FALSE	High	Master Protein	P04632	Calpain small subunit 1 OS=Homo sapiens OX=9606 GN=CAPNS1 PE=1 SV=1	0	167.904	81	14	117	14	1	268	28.3	5.2	370.93	14	0	121	134.2	156.2	62.3	63	63.3	0.462	0.922394	8.6	136.1	63.9	12.53	0.87	High	High	High	High	High	High	Acetyl [N-Term]
FALSE	High	Master Protein	Q5JPE7	Nodal modulator 2 OS=Homo sapiens OX=9606 GN=NOMO2 PE=1 SV=1	0	167.666	37	31	59	3	1	1267	139.4	5.76	141.19	31	22	28.8	31.9	30.2	171.8	167.5	169.8	3.632	0.904032	69.68	29.4	170.6	14.44	0.61	Peak Found	Peak Found	Not Found	Peak Found	High	High
FALSE	High	Master Protein	P67936	Tropomyosin alpha-4 chain OS=Homo sapiens OX=9606 GN=TPM4 PE=1 SV=3	0	167.577	58	21	164	10	1	248	28.5	4.69	476.29	21	11	137.4	133.4	140.9	59	61.3	68	0.475	0.927519	11.86	136.3	63.7	1.45	7.56	High	High	High	High	High	High
FALSE	High	Master Protein	P35606	Coatomer subunit beta' OS=Homo sapiens OX=9606 GN=COPB2 PE=1 SV=2	0	167.044	45	31	82	31	1	906	102.4	5.27	216.51	31	0	40.5	52.1	50.3	148	149.1	160.1	4.414	0.899847	63.75	50.5	149.5	10.95	1.98	High	High	High	High	High	High
FALSE	High	Master Protein	Q15084	Protein disulfide-isomerase A6 OS=Homo sapiens OX=9606 GN=PDIA6 PE=1 SV=1	0	166.536	49	16	108	16	1	440	48.1	5.08	355.37	16	0	132.5	141.1	135.2	62.6	67.8	60.8	0.457	0.920626	7.46	137.6	62.4	3.11	4.83	High	High	High	High	High	High
FALSE	High	Master Protein	P33991	DNA replication licensing factor MCM4 OS=Homo sapiens OX=9606 GN=MCM4 PE=1 SV=5	0	166.238	46	28	69	28	1	863	96.5	6.74	185.08	28	0	23.3	21.1	24.4	167.1	168	196.2	5.014	0.899847	54	27.6	172.4	5.9	10.21	High	High	High	High	High	High
FALSE	High	Master Protein	Q9BXP5	Serrate RNA effector molecule homolog OS=Homo sapiens OX=9606 GN=SRRT PE=1 SV=1	0	166.134	36	30	115	30	1	876	100.6	5.96	250.01	30	0	138.2	143.9	154	51.4	56.1	56.4	0.374	0.904032	5.45	141.2	58.8	7.57	9.72	High	High	High	High	High	High
FALSE	High	Master Protein	Q01813	ATP-dependent 6-phosphofructokinase, platelet type OS=Homo sapiens OX=9606 GN=PFKP PE=1 SV=2	0	165.958	48	29	86	26	1	784	85.5	7.55	228.8	29	2	30.1	41.4	49.7	150.1	165.5	163.2	3.292	0.899847	48.49	41.2	158.8	17.64	4.27	High	High	High	High	High	High
FALSE	High	Master Protein	O43390	Heterogeneous nuclear ribonucleoprotein R OS=Homo sapiens OX=9606 GN=HNRNPR PE=1 SV=1	0	165.577	43	22	95	16	1	633	70.9	8.13	232.13	22	0	32.6	38.5	37.6	155.4	156.5	179.4	4.703	0.899847	54.1	38.6	161.4	10.37	7.74	High	High	High	High	High	High
FALSE	High	Master Protein	Q13308	Inactive tyrosine-protein kinase 7 OS=Homo sapiens OX=9606 GN=PTK7 PE=1 SV=2	0	165.074	35	24	80	24	1	1070	118.3	7.09	218	24	0	80.3	86.3	68.9	98.4	128	138.2	1.112	0.991309	43.87	99.3	100.7	4.71	11.36	High	High	High	High	High	High
FALSE	High	Master Protein	Q9C0C2	182 kDa tankyrase-1-binding protein OS=Homo sapiens OX=9606 GN=TNKS1BP1 PE=1 SV=4	0	164.864	25	30	52	30	1	1729	181.7	4.86	131.35	30	0	189.3	161.8	173.1	33.8	19.4	22.7	0.239	0.899847	6.42	174	26	4.86	6.52	High	High	High	Peak Found	Peak Found	Peak Found
FALSE	High	Master Protein	O95202	Mitochondrial proton/calcium exchanger protein OS=Homo sapiens OX=9606 GN=LETM1 PE=1 SV=1	0	164.504	42	25	83	25	1	739	83.3	6.7	229.27	25	0	127.4	128.8	132.4	78	67.7	65.7	0.665	0.978931	28.43	127.7	72.3	1.87	7.54	High	High	High	High	High	High
FALSE	High	Master Protein	Q86W92	Liprin-beta-1 OS=Homo sapiens OX=9606 GN=PPFIBP1 PE=1 SV=2	0	164.495	40	29	69	29	1	1011	114	5.55	178.18	29	0	138.6	136	137.4	68.9	53.9	65.2	0.569	0.912834	16.67	133.3	66.7	2.73	11.63	High	High	High	High	High	High	Acetyl [N-Term]
FALSE	High	Master Protein	Q16555	Dihydropyrimidinase-related protein 2 OS=Homo sapiens OX=9606 GN=DPYSL2 PE=1 SV=1	0	164.321	63	22	57	18	1	572	62.3	6.38	183.27	22	4	8.2	6.8	9.3	190.9	182.1	202.7	14.387	0.899847	42.93	8.2	191.8	10.81	8.58	Peak Found	Peak Found	Peak Found	High	High	High
FALSE	High	Master Protein	P04075	Fructose-bisphosphate aldolase A OS=Homo sapiens OX=9606 GN=ALDOA PE=1 SV=2	0	164.319	72	19	114	16	1	364	39.4	8.09	328.13	19	2	64.1	62.5	54.3	149.1	137.5	132.4	2.877	0.899847	47.46	61.8	138.2	4.63	6.04	High	High	High	High	High	High
FALSE	High	Master Protein	P14314	Glucosidase 2 subunit beta OS=Homo sapiens OX=9606 GN=PRKCSH PE=1 SV=2	0	164.042	53	24	138	23	1	528	59.4	4.41	361.16	24	1	162.2	159.9	158.7	40.7	38	40.6	0.258	0.899847	1.58	160.8	39.2	1.43	6.33	High	High	High	High	High	High
FALSE	High	Master Protein	P05387	60S acidic ribosomal protein P2 OS=Homo sapiens OX=9606 GN=RPLP2 PE=1 SV=1	0	163.485	96	11	125	10	1	115	11.7	4.54	485.24	11	1	173.7	144.8	159	39.7	39.2	43.6	0.272	0.899847	2.64	160.4	39.6	9.57	6.4	High	High	High	High	High	High
FALSE	High	Master Protein	P25705	ATP synthase subunit alpha, mitochondrial OS=Homo sapiens OX=9606 GN=ATP5F1A PE=1 SV=1	0	163.103	53	24	130	24	1	553	59.7	9.13	393.67	24	0	22.2	22.8	25.3	178.8	173	177.8	7.279	0.897581	40.12	22.4	177.6	5.76	1.73	High	High	High	High	High	High
FALSE	High	Master Protein	P62191	26S proteasome regulatory subunit 4 OS=Homo sapiens OX=9606 GN=PSMC1 PE=1 SV=1	0	163.09	55	19	99	18	1	440	49.2	6.21	294.82	19	1	80.4	97.3	84.3	108.5	101.3	128.3	1.257	0.917683	36.59	88.2	111.8	10.04	12.39	High	High	High	High	High	High
FALSE	High	Master Protein	Q9BVJ6	U3 small nucleolar RNA-associated protein 14 homolog A OS=Homo sapiens OX=9606 GN=UTP14A PE=1 SV=1	0	163.034	42	25	68	25	1	771	87.9	7.87	178.15	25	0	127.2	161	170.8	44	45.7	51.3	0.392	0.899847	7.88	156.5	43.5	12.79	10.39	High	High	High	High	High	High
FALSE	High	Master Protein	O43491	Band 4.1-like protein 2 OS=Homo sapiens OX=9606 GN=EPB41L2 PE=1 SV=1	0	162.794	32	25	72	24	1	1005	112.5	5.44	159.82	25	1	96	97.6	104.1	98.3	102.8	101.3	1.395	0.964054	57.16	96.6	103.4	5.69	2.33	High	High	High	High	High	High
FALSE	High	Master Protein	O60437	Periplakin OS=Homo sapiens OX=9606 GN=PPL PE=1 SV=4	0	161.689	27	39	62	39	1	1756	204.6	5.6	137.42	39	0	134.9	142.4	151.7	59.3	58.9	52.7	0.345	0.899847	6.6	145.1	54.9	5.88	6.63	High	High	High	High	High	High
FALSE	High	Master Protein	Q12905	Interleukin enhancer-binding factor 2 OS=Homo sapiens OX=9606 GN=ILF2 PE=1 SV=2	0	161.599	66	18	99	18	1	390	43	5.26	296.47	18	0	42.1	33.3	40.6	176.7	157.3	150.1	4.502	0.899847	67.89	37.5	162.5	12.91	8.71	High	High	High	High	High	High
FALSE	High	Master Protein	Q13838	Spliceosome RNA helicase DDX39B OS=Homo sapiens OX=9606 GN=DDX39B PE=1 SV=1	0	161.523	52	19	100	10	1	428	49	5.67	291.54	19	8	39.5	37.9	53.5	148.6	160.8	159.8	3.756	0.899847	48.99	39.1	160.9	15.56	4.96	High	High	High	High	High	High
FALSE	High	Master Protein	P35998	26S proteasome regulatory subunit 7 OS=Homo sapiens OX=9606 GN=PSMC2 PE=1 SV=3	0	161.372	74	29	83	29	1	433	48.6	5.95	203.03	29	0	27.2	30.7	39.6	161.4	162.7	178.3	4.555	0.899847	49.15	34	166	19.74	14.54	High	High	High	High	High	High
FALSE	High	Master Protein	P38919	Eukaryotic initiation factor 4A-III OS=Homo sapiens OX=9606 GN=EIF4A3 PE=1 SV=4	0	161.234	60	23	81	20	1	411	46.8	6.73	231.18	23	0	20.7	19.8	23.8	158.8	188.6	188.4	8.829	0.739808	39.6	19.7	180.3	11.56	11.21	High	Peak Found	High	High	High	High
FALSE	High	Master Protein	P02786	Transferrin receptor protein 1 OS=Homo sapiens OX=9606 GN=TFRC PE=1 SV=2	0	161.156	42	26	99	26	1	760	84.8	6.61	266.54	26	0	60.9	61.6	68.1	142.5	133	133.8	2.235	0.899847	39.23	63.1	136.9	9.69	7.28	High	High	High	High	High	High
FALSE	High	Master Protein	Q7Z6Z7	E3 ubiquitin-protein ligase HUWE1 OS=Homo sapiens OX=9606 GN=HUWE1 PE=1 SV=3	0	161.113	10	26	58	26	1	4374	481.6	5.22	161.31	26	0	125.8	143.4	133.7	64.1	62.8	70.3	0.492	0.910023	17.25	135.8	64.2	6.41	7.6	High	High	High	High	High	High
FALSE	High	Master Protein	Q99613	Eukaryotic translation initiation factor 3 subunit C OS=Homo sapiens OX=9606 GN=EIF3C PE=1 SV=1	0	160.873	34	25	93	25	1	913	105.3	5.68	242.85	25	0	61.4	64.1	68.2	130.2	129	147.1	3.902	0.899847	102.57	63.5	136.5	5.52	5.94	High	High	High	High	High	High
FALSE	High	Master Protein	P31040	Succinate dehydrogenase [ubiquinone] flavoprotein subunit, mitochondrial OS=Homo sapiens OX=9606 GN=SDHA PE=1 SV=2	0	160.871	58	25	61	25	1	664	72.6	7.39	175.78	25	0	26.6	27	21.4	172.4	182.6	170	8.537	0.899847	107.71	24.7	175.3	8.79	4.25	Peak Found	High	Peak Found	High	High	High
FALSE	High	Master Protein	P11586	C-1-tetrahydrofolate synthase, cytoplasmic OS=Homo sapiens OX=9606 GN=MTHFD1 PE=1 SV=4	0	160.783	50	32	77	32	1	935	101.5	7.3	183.56	32	0	35.7	35.5	37.9	161.1	170.6	159.2	3.74	0.899847	53.82	35.1	164.9	8.06	3.49	High	High	High	High	High	High
FALSE	High	Master Protein	Q06210	Glutamine--fructose-6-phosphate aminotransferase [isomerizing] 1 OS=Homo sapiens OX=9606 GN=GFPT1 PE=1 SV=3	0	160.505	51	25	65	25	1	699	78.8	7.11	161.96	25	0	27.5	30	31.3	174.4	161.2	175.7	6.124	0.899847	61.93	34.3	165.7	7.19	3.07	High	High	High	High	High	High
FALSE	High	Master Protein	Q9NYU2	UDP-glucose:glycoprotein glucosyltransferase 1 OS=Homo sapiens OX=9606 GN=UGGT1 PE=1 SV=3	0	160.161	29	33	64	33	1	1555	177.1	5.63	157.5	33	0	40.6	28.4	30	149	172	179.9	6.783	0.899847	52.94	25.7	174.3	10.12	9.36	Peak Found	Peak Found	High	High	High	High
FALSE	High	Master Protein	O43143	Pre-mRNA-splicing factor ATP-dependent RNA helicase DHX15 OS=Homo sapiens OX=9606 GN=DHX15 PE=1 SV=2	0	160.034	39	25	68	24	1	795	90.9	7.46	161.58	25	1	22.6	23.5	27.7	170.3	169	186.9	4.665	0.899847	27.47	25.5	174.5	8.4	7.88	High	High	High	High	High	High
FALSE	High	Master Protein	P48634	Protein PRRC2A OS=Homo sapiens OX=9606 GN=PRRC2A PE=1 SV=3	0	159.922	22	27	64	26	1	2157	228.7	9.45	150.71	27	0	143.1	191.4	172	42.5	20.3	30.9	0.239	0.899847	3.89	164	36	6.11	18.29	High	High	High	High	High	High
FALSE	High	Master Protein	P52292	Importin subunit alpha-1 OS=Homo sapiens OX=9606 GN=KPNA2 PE=1 SV=1	0	159.521	57	21	111	21	1	529	57.8	5.4	351.27	21	0	132.6	133.9	137.8	57	69	69.8	0.491	0.931285	7.59	133.1	66.9	6.4	9.93	High	High	High	High	High	High
FALSE	High	Master Protein	P35613	Basigin OS=Homo sapiens OX=9606 GN=BSG PE=1 SV=2	0	159.258	39	11	94	11	1	385	42.2	5.66	326.94	11	0	175.6	173.9	172	25.7	25.6	27.2	0.139	0.899847	0.87	174.2	25.8	1.13	3.57	High	High	High	High	High	High
FALSE	High	Master Protein	Q14258	E3 ubiquitin/ISG15 ligase TRIM25 OS=Homo sapiens OX=9606 GN=TRIM25 PE=1 SV=2	0	159.24	53	24	67	24	1	630	70.9	8.09	184.2	24	0	32.4	39	30.9	156.9	171	169.8	4.234	0.899847	59.35	31.6	168.4	15.82	4.02	High	High	High	High	High	High
FALSE	High	Master Protein	Q15155	Nodal modulator 1 OS=Homo sapiens OX=9606 GN=NOMO1 PE=1 SV=5	0	159.162	36	29	57	1	1	1222	134.2	5.81	140.08	29	0	63.4	50.7	71.5	193.7	108.9	111.8	2.148	0.91832	38.66	72.6	127.4	16.96	34.91	Peak Found	High	Peak Found	Peak Found	High	Peak Found
FALSE	High	Master Protein	Q9P2J5	Leucine--tRNA ligase, cytoplasmic OS=Homo sapiens OX=9606 GN=LARS1 PE=1 SV=2	0	159.037	35	33	63	33	1	1176	134.4	7.3	154.02	33	0	34.4	24.7	29.6	165.9	170.7	174.8	7.838	0.899847	31.84	10.1	189.9	42.56	1.53	Peak Found	High	High	High	High	High
FALSE	High	Master Protein	P22234	Multifunctional protein ADE2 OS=Homo sapiens OX=9606 GN=PAICS PE=1 SV=3	0	158.547	51	21	104	21	1	425	47	7.23	310.58	21	0	28.2	26.9	33.5	162.4	182.8	166.2	4.539	0.899847	41.52	31.2	168.8	12.79	6.42	High	High	High	High	High	High
FALSE	High	Master Protein	Q93009	Ubiquitin carboxyl-terminal hydrolase 7 OS=Homo sapiens OX=9606 GN=USP7 PE=1 SV=2	0	158.119	36	27	58	27	1	1102	128.2	5.55	139.56	27	0	32.8	36.6	67	125.7	148.5	189.4	3.284	0.899847	57.49	54.7	145.3	29.38	20.01	High	High	High	High	High	High
FALSE	High	Master Protein	P29692	Elongation factor 1-delta OS=Homo sapiens OX=9606 GN=EEF1D PE=1 SV=5	0	157.767	66	18	104	17	1	281	31.1	5.01	303.99	18	1	153.3	148.1	159.8	46	42.7	50.1	0.305	0.899847	3.41	153.7	46.3	3.82	7.93	High	High	High	High	High	High
FALSE	High	Master Protein	P68400	Casein kinase II subunit alpha OS=Homo sapiens OX=9606 GN=CSNK2A1 PE=1 SV=1	0	157.712	48	17	50	16	1	391	45.1	7.74	149.03	17	1	22.8	25.4	26.7	185.2	180.1	159.9	8.581	0.899847	55.75	18.2	181.8	4.13	7.01	Peak Found	High	Peak Found	High	High	High
FALSE	High	Master Protein	Q9NYF8	Bcl-2-associated transcription factor 1 OS=Homo sapiens OX=9606 GN=BCLAF1 PE=1 SV=2	0	156.572	28	23	113	22	1	920	106.1	9.98	244.32	23	0	156.4	168.8	169.4	31.6	33.9	39.9	0.213	0.899847	1.59	167	33	3.84	13.46	High	High	High	High	High	High
FALSE	High	Master Protein	P33993	DNA replication licensing factor MCM7 OS=Homo sapiens OX=9606 GN=MCM7 PE=1 SV=4	0	156.255	43	23	66	23	1	719	81.3	6.46	188.53	23	0	14.7	27.2	27.3	163.6	176.6	190.6	6.774	0.899847	53.88	23.7	176.3	28.18	7.17	High	High	High	High	High	High
FALSE	High	Master Protein	Q07157	Tight junction protein ZO-1 OS=Homo sapiens OX=9606 GN=TJP1 PE=1 SV=3	0	156.228	22	26	78	26	1	1748	195.3	6.7	167.63	26	0	95.4	116.4	117.1	89.2	74.7	107.2	0.72	0.920821	36.44	94.4	105.6	7.32	8.22	High	High	High	High	High	High
FALSE	High	Master Protein	Q15293	Reticulocalbin-1 OS=Homo sapiens OX=9606 GN=RCN1 PE=1 SV=1	0	155.165	59	17	83	17	1	331	38.9	5	258.12	17	0	146.6	147.5	150.4	53.4	53.4	48.6	0.386	0.905767	9.79	147.2	52.8	1.4	5.72	High	High	High	High	High	High
FALSE	High	Master Protein	P49736	DNA replication licensing factor MCM2 OS=Homo sapiens OX=9606 GN=MCM2 PE=1 SV=4	0	155.086	36	24	73	24	1	904	101.8	5.52	211.05	24	0	47	46.4	53.8	134.4	158.6	159.8	3.115	0.899847	47.84	47.7	152.3	9.08	1.76	High	High	High	High	High	High
FALSE	High	Master Protein	P23588	Eukaryotic translation initiation factor 4B OS=Homo sapiens OX=9606 GN=EIF4B PE=1 SV=2	0	154.702	38	21	127	21	1	611	69.1	5.73	305.01	21	0	170.7	177.8	154.1	33.7	32.8	30.8	0.206	0.899847	2.36	167.8	32.2	3.38	4.05	High	High	High	High	High	High
FALSE	High	Master Protein	P39023	60S ribosomal protein L3 OS=Homo sapiens OX=9606 GN=RPL3 PE=1 SV=2	0	154.541	43	20	69	20	1	403	46.1	10.18	191.19	20	0	5.4	25.8	24	158.9	180.5	205.4	10.956	0.582565	52.56	25	175	53.49	12.96	High	High	High	High	High	High
FALSE	High	Master Protein	P26006	Integrin alpha-3 OS=Homo sapiens OX=9606 GN=ITGA3 PE=1 SV=5	0	154.488	22	20	95	20	1	1051	116.5	6.77	278.1	20	0	93.4	91.1	88.2	101.2	106.7	119.5	1.255	0.917683	57.74	91.1	108.9	2.56	6.62	High	High	High	High	High	High
FALSE	High	Master Protein	O15355	Protein phosphatase 1G OS=Homo sapiens OX=9606 GN=PPM1G PE=1 SV=1	0	154.328	49	21	90	21	1	546	59.2	4.36	212.35	21	0	162.6	169.9	176.4	30.8	27.1	33.3	0.2	0.899847	1.85	167.5	32.5	2.47	10.01	High	High	High	High	High	High
FALSE	High	Master Protein	Q5JRA6	Transport and Golgi organization protein 1 homolog OS=Homo sapiens OX=9606 GN=MIA3 PE=1 SV=1	0	153.729	24	31	60	31	1	1907	213.6	4.84	147.03	31	0	155.7	178.3	151.7	30.9	42.5	41	0.271	0.899847	3.1	160.7	39.3	7.3	16.25	High	High	High	High	High	High
FALSE	High	Master Protein	P26641	Elongation factor 1-gamma OS=Homo sapiens OX=9606 GN=EEF1G PE=1 SV=3	0	153.583	57	21	119	21	1	437	50.1	6.67	326.57	21	0	35	24.9	34.5	176.1	165.4	164.1	5.59	0.899847	44.32	28.4	171.6	4.86	2.35	High	High	High	High	High	High
FALSE	High	Master Protein	P09651	Heterogeneous nuclear ribonucleoprotein A1 OS=Homo sapiens OX=9606 GN=HNRNPA1 PE=1 SV=5	0	153.163	49	18	78	14	1	372	38.7	9.13	200.11	18	4	37.1	44.9	43.5	168.7	169	136.8	3.384	0.899847	70.87	36.7	163.3	9.71	12.34	High	High	High	High	High	High
FALSE	High	Master Protein	Q9Y2X3	Nucleolar protein 58 OS=Homo sapiens OX=9606 GN=NOP58 PE=1 SV=1	0	152.704	44	17	69	17	1	529	59.5	8.92	216.12	17	0	20.8	31.1	29.4	172.6	173.7	172.5	5.544	0.899847	50.84	29.9	170.1	34.21	1.2	High	High	High	High	High	High
FALSE	High	Master Protein	Q16658	Fascin OS=Homo sapiens OX=9606 GN=FSCN1 PE=1 SV=3	0	152.534	62	23	85	23	1	493	54.5	7.24	219.21	23	0	12	9.9	9.1	194.7	187.1	187.2	13.813	0.426453	68.02	11.3	188.7	3.19	2.47	High	High	High	High	High	High
FALSE	High	Master Protein	P04439	HLA class I histocompatibility antigen, A alpha chain OS=Homo sapiens OX=9606 GN=HLA-A PE=1 SV=2	0	152.183	53	15	92	9	1	365	40.8	6	270.08	15	6	146.1	139.3	130.7	64.1	61.7	58.1	0.42	0.912834	5.71	141.7	58.3	5.97	9.5	High	High	High	High	High	High
FALSE	High	Master Protein	Q01518	Adenylyl cyclase-associated protein 1 OS=Homo sapiens OX=9606 GN=CAP1 PE=1 SV=5	0	152.145	48	20	82	19	1	475	51.9	8.06	243.66	20	1	48	39.7	39.3	157.8	159.9	155.3	4.117	0.899847	50.74	41.2	158.8	9.85	1.94	High	High	High	High	High	High
FALSE	High	Master Protein	Q06323	Proteasome activator complex subunit 1 OS=Homo sapiens OX=9606 GN=PSME1 PE=1 SV=1	0	151.609	61	16	126	16	1	249	28.7	6.02	406.28	16	0	145.3	137.1	143.7	58.9	61.4	53.6	0.371	0.904032	6.63	140.8	59.2	2.19	7.32	High	High	High	High	High	High
FALSE	High	Master Protein	P07602	Prosaposin OS=Homo sapiens OX=9606 GN=PSAP PE=1 SV=2	0	151.069	45	22	128	22	1	524	58.1	5.17	319.47	22	0	127.8	127.1	128.5	72.7	74.8	69.1	0.547	0.948124	8.83	127.5	72.5	0.89	3.89	High	High	High	High	High	High
FALSE	High	Master Protein	O95817	BAG family molecular chaperone regulator 3 OS=Homo sapiens OX=9606 GN=BAG3 PE=1 SV=3	0	150.433	66	24	83	24	1	575	61.6	6.95	206.35	24	0	170.7	156.9	116.5	53.9	53.5	48.4	0.287	0.899847	3.78	158.9	41.1	17.9	4.34	High	High	High	High	High	High
FALSE	High	Master Protein	Q9Y230	RuvB-like 2 OS=Homo sapiens OX=9606 GN=RUVBL2 PE=1 SV=3	0	150.134	57	24	74	24	1	463	51.1	5.64	209.82	24	0	33.2	34.1	39.1	152	168.1	173.5	3.826	0.899847	40.67	35.7	164.3	6.8	5.79	High	High	High	High	High	High
FALSE	High	Master Protein	Q7KZF4	Staphylococcal nuclease domain-containing protein 1 OS=Homo sapiens OX=9606 GN=SND1 PE=1 SV=1	0	150.074	41	26	59	26	1	910	101.9	7.17	161.5	26	0	30.5	19.1	24.4	170.2	177.5	178.2	4.958	0.899847	36.29	25.2	174.8	16.41	1.8	High	High	High	High	High	High
FALSE	High	Master Protein	P07384	Calpain-1 catalytic subunit OS=Homo sapiens OX=9606 GN=CAPN1 PE=1 SV=1	0	149.722	49	31	72	31	1	714	81.8	5.67	204.63	31	0	10.2	15.4	22.4	170.8	190.4	190.7	9.452	0.695436	54.57	15.2	184.8	41.51	7.76	Peak Found	High	High	High	High	High
FALSE	High	Master Protein	P07951	Tropomyosin beta chain OS=Homo sapiens OX=9606 GN=TPM2 PE=1 SV=1	0	149.319	52	20	130	6	1	284	32.8	4.7	342.89	20	3	125.7	130.4	140.4	78.9	67.3	57.2	0.392	0.90733	6.21	132.9	67.1	3.81	13.25	High	High	High	High	High	High
FALSE	High	Master Protein	P63104	14-3-3 protein zeta/delta OS=Homo sapiens OX=9606 GN=YWHAZ PE=1 SV=1	0	149.318	67	18	215	15	1	245	27.7	4.79	590.02	18	0	142.3	147	139.9	57.5	58	55.3	0.418	0.912429	6.38	142.6	57.4	2.4	2.54	High	High	High	High	High	High	Acetyl [N-Term]
FALSE	High	Master Protein	P14868	Aspartate--tRNA ligase, cytoplasmic OS=Homo sapiens OX=9606 GN=DARS1 PE=1 SV=2	0	149.249	65	28	85	28	1	501	57.1	6.55	208.93	28	0	31.9	24.2	26.2	180.5	164.3	172.9	5.603	0.899847	36.25	25.3	174.7	19.9	6.49	High	High	High	High	High	High
FALSE	High	Master Protein	Q92597	Protein NDRG1 OS=Homo sapiens OX=9606 GN=NDRG1 PE=1 SV=1	0	149.171	54	11	82	11	1	394	42.8	5.82	295.83	11	0	137.5	130.8	136.8	67.3	61	66.6	0.431	0.913804	4.58	134.5	65.5	2.64	4.87	High	High	High	High	High	High
FALSE	High	Master Protein	P35908	Keratin, type II cytoskeletal 2 epidermal OS=Homo sapiens OX=9606 GN=KRT2 PE=1 SV=2	0	149.161	59	27	84	20	1	639	65.4	8	219.2	27	4	121.3	139.5	149.4	62.5	59.1	68.2	0.437	0.914058	10.59	134.8	65.2	7.68	7.76	High	High	High	High	High	High
FALSE	High	Master Protein	P43490	Nicotinamide phosphoribosyltransferase OS=Homo sapiens OX=9606 GN=NAMPT PE=1 SV=1	0	149.052	63	22	83	22	1	491	55.5	7.15	189.02	22	0	73.5	67.8	59.1	131.2	138.9	129.5	2.195	0.908286	32.06	59.5	140.5	14.47	4.74	High	High	High	High	High	High	Acetyl [N-Term]
FALSE	High	Master Protein	Q15154	Pericentriolar material 1 protein OS=Homo sapiens OX=9606 GN=PCM1 PE=1 SV=5	0	149.017	22	30	62	29	1	2024	228.4	5.02	130.81	30	0	112.7	159.9	144.5	55.4	61.2	66.3	0.373	0.899847	8.03	142	58	31.55	22.58	High	High	High	High	High	High
FALSE	High	Master Protein	O75475	PC4 and SFRS1-interacting protein OS=Homo sapiens OX=9606 GN=PSIP1 PE=1 SV=1	0	148.789	48	24	88	23	1	530	60.1	9.13	209.61	24	1	153.7	137.6	155.3	52.3	51.2	49.9	0.225	0.899847	1.76	148.4	51.6	9.75	4.78	High	High	High	High	High	High
FALSE	High	Master Protein	Q8IWX8	Calcium homeostasis endoplasmic reticulum protein OS=Homo sapiens OX=9606 GN=CHERP PE=1 SV=3	0	148.644	33	22	59	22	1	916	103.6	9.04	158.86	22	0	152.1	178.9	154.1	37.1	37.7	40	0.276	0.899847	2.36	158.8	41.2	9.48	10.36	High	High	High	High	High	High
FALSE	High	Master Protein	Q96HE7	ERO1-like protein alpha OS=Homo sapiens OX=9606 GN=ERO1A PE=1 SV=2	0	147.923	62	21	93	21	1	468	54.4	5.68	230.62	21	0	112.2	123.4	133.1	74.1	76	81.1	0.609	0.965583	15.29	123.9	76.1	10.21	4.76	High	High	High	High	High	High
FALSE	High	Master Protein	O00159	Unconventional myosin-Ic OS=Homo sapiens OX=9606 GN=MYO1C PE=1 SV=4	0	147.683	34	29	56	29	1	1063	121.6	9.41	137.3	29	0	13.2	11.4	19.7	193.2	181.1	181.3	5.059	0.899847	93.63	12.2	187.8	24.35	1.82	Peak Found	Peak Found	Peak Found	High	High	High
FALSE	High	Master Protein	Q9Y265	RuvB-like 1 OS=Homo sapiens OX=9606 GN=RUVBL1 PE=1 SV=1	0	147.614	60	19	69	19	1	456	50.2	6.42	207.19	19	0	28.1	32.9	48.3	135.9	170.1	184.6	4.045	0.899847	39.67	33.4	166.6	28.17	17.92	High	High	High	High	High	High
FALSE	High	Master Protein	Q6P2E9	Enhancer of mRNA-decapping protein 4 OS=Homo sapiens OX=9606 GN=EDC4 PE=1 SV=1	0	147.029	24	23	55	23	1	1401	151.6	5.86	166.09	23	0	122.9	120.1	131	72.8	83.1	70.1	0.507	0.905767	17.94	128.6	71.4	6.16	15.31	High	High	High	High	High	High
FALSE	High	Master Protein	Q13561	Dynactin subunit 2 OS=Homo sapiens OX=9606 GN=DCTN2 PE=1 SV=4	0	145.52	64	19	84	19	1	401	44.2	5.21	235.58	19	0	123.9	120.4	121.2	77.9	75.9	80.7	0.306	0.899847	3.17	123.8	76.2	2.52	7.49	High	High	High	High	High	High
FALSE	High	Master Protein	P50454	Serpin H1 OS=Homo sapiens OX=9606 GN=SERPINH1 PE=1 SV=2	0	145.501	55	20	63	20	1	418	46.4	8.69	195.95	20	0	18.5	32.2	26.8	156.8	199.9	165.7	6.68	0.899847	54.28	23.3	176.7	27.4	11.24	High	High	High	High	High	High
FALSE	High	Master Protein	P26599	Polypyrimidine tract-binding protein 1 OS=Homo sapiens OX=9606 GN=PTBP1 PE=1 SV=1	0	145.378	47	15	99	14	1	531	57.2	9.17	371.88	15	1	26	35.8	30	164.4	170.5	173.4	5.03	0.899847	56.01	32.7	167.3	8.97	1.75	High	High	High	High	High	High	Acetyl [N-Term]
FALSE	High	Master Protein	Q9Y224	RNA transcription, translation and transport factor protein OS=Homo sapiens OX=9606 GN=RTRAF PE=1 SV=1	0	145.369	70	17	91	17	1	244	28.1	6.65	242	17	0	133.5	137.8	132.8	62.8	65.4	67.7	0.421	0.912834	13.88	138.5	61.5	1.85	9.25	High	High	High	High	High	High
FALSE	High	Master Protein	Q9UMS4	Pre-mRNA-processing factor 19 OS=Homo sapiens OX=9606 GN=PRPF19 PE=1 SV=1	0	145.315	70	17	56	17	1	504	55.1	6.61	164.17	17	0	25.8	17.1	24.5	151.2	180.6	200.8	7.845	0.899847	56.53	22.2	177.8	16.14	8.79	High	High	High	High	High	High
FALSE	High	Master Protein	Q99459	Cell division cycle 5-like protein OS=Homo sapiens OX=9606 GN=CDC5L PE=1 SV=2	0	145.195	48	25	76	25	1	802	92.2	8.18	193.66	25	0	98.4	89.4	104.8	114.3	90	103.2	0.507	0.930044	11.66	94.8	105.2	2.66	9.59	High	High	High	High	High	High
FALSE	High	Master Protein	Q9UMX0	Ubiquilin-1 OS=Homo sapiens OX=9606 GN=UBQLN1 PE=1 SV=2	0	144.593	43	14	83	8	1	589	62.5	5.11	268.29	14	6	144.4	131.8	137.1	65.1	58.1	63.6	0.473	0.927519	9.91	137.6	62.4	4.85	5.81	High	High	High	High	High	High
FALSE	High	Master Protein	Q99873	Protein arginine N-methyltransferase 1 OS=Homo sapiens OX=9606 GN=PRMT1 PE=1 SV=3	0	144.476	57	21	73	21	1	371	42.4	5.35	203.11	21	0	31.2	28.5	33.3	162	170	174.9	5.243	0.899847	35.56	30.5	169.5	7.97	2.95	High	High	High	High	High	High
FALSE	High	Master Protein	Q14203	Dynactin subunit 1 OS=Homo sapiens OX=9606 GN=DCTN1 PE=1 SV=3	0	144.055	31	29	55	28	1	1278	141.6	5.81	136.09	29	1	85.3	97.4	90.2	111.2	118.1	97.8	0.975	0.991606	45.54	75.2	124.8	9.34	3.7	High	High	High	High	High	High
FALSE	High	Master Protein	O76021	Ribosomal L1 domain-containing protein 1 OS=Homo sapiens OX=9606 GN=RSL1D1 PE=1 SV=3	0	143.81	50	25	67	25	1	490	54.9	10.13	159.41	25	0	16.6	30.5	23.9	161.6	188.5	179	7.907	0.899847	62.01	28	172	21.05	5.36	High	High	High	High	High	High	Acetyl [N-Term]
FALSE	High	Master Protein	O60701	UDP-glucose 6-dehydrogenase OS=Homo sapiens OX=9606 GN=UGDH PE=1 SV=1	0	143.793	67	22	51	22	1	494	55	7.12	147.45	22	0	38.1	24.4	19.5	166.9	175.9	175.3	5.243	0.899847	135.91	20.3	179.7	21.9	2.87	High	Peak Found	Peak Found	High	High	High
FALSE	High	Master Protein	P60174	Triosephosphate isomerase OS=Homo sapiens OX=9606 GN=TPI1 PE=1 SV=4	0	143.714	86	17	123	17	1	249	26.7	6.9	398.83	17	0	112.2	122.8	109.4	87.5	82.9	85.2	0.743	0.999715	15.64	113.4	86.6	6.09	2.11	High	High	High	High	High	High
FALSE	High	Master Protein	Q29RF7	Sister chromatid cohesion protein PDS5 homolog A OS=Homo sapiens OX=9606 GN=PDS5A PE=1 SV=1	0	143.641	30	29	69	23	1	1337	150.7	7.91	150.44	29	6	58.5	66.4	76.6	119.6	137.8	141.1	1.832	0.944156	81.69	67.7	132.3	12.27	9.3	High	High	High	High	High	High
FALSE	High	Master Protein	Q96SB3	Neurabin-2 OS=Homo sapiens OX=9606 GN=PPP1R9B PE=1 SV=3	0	143.392	37	19	59	19	1	817	89.3	4.97	178.16	19	0	146	177.7	188.8	30.6	27.1	29.8	0.24	0.899847	2.83	166.7	33.3	14.36	15.55	High	High	High	High	High	High
FALSE	High	Master Protein	P52597	Heterogeneous nuclear ribonucleoprotein F OS=Homo sapiens OX=9606 GN=HNRNPF PE=1 SV=3	0	143.064	66	16	98	14	1	415	45.6	5.58	306.23	16	2	94	99	111	90.7	101.6	103.7	1.083	0.936499	43.98	101.3	98.7	5.15	3.86	High	High	High	High	High	High
FALSE	High	Master Protein	P55209	Nucleosome assembly protein 1-like 1 OS=Homo sapiens OX=9606 GN=NAP1L1 PE=1 SV=1	0	142.921	46	14	102	12	1	391	45.3	4.46	317.99	14	2	160.2	132	148	50	56.3	53.6	0.34	0.899847	4.53	146.8	53.2	10.58	5.38	High	High	High	High	High	High
FALSE	High	Master Protein	P36776	Lon protease homolog, mitochondrial OS=Homo sapiens OX=9606 GN=LONP1 PE=1 SV=2	0	142.599	36	27	65	27	1	959	106.4	6.39	154.12	27	0	55.6	49.1	62.2	143.6	126.3	163.1	2.51	0.906536	66.39	61.7	138.3	6.42	16.05	High	High	High	High	High	High
FALSE	High	Master Protein	Q9UJZ1	Stomatin-like protein 2, mitochondrial OS=Homo sapiens OX=9606 GN=STOML2 PE=1 SV=1	0	142.558	67	20	66	20	1	356	38.5	7.39	187.64	20	0	49.8	76	60.2	129	156	129	1.934	0.91832	42.73	62.7	137.3	20.34	9.92	High	High	High	High	High	High
FALSE	High	Master Protein	P36551	Oxygen-dependent coproporphyrinogen-III oxidase, mitochondrial OS=Homo sapiens OX=9606 GN=CPOX PE=1 SV=3	0	142.083	49	20	62	20	1	454	50.1	8.25	161.87	20	0	9.2	11.5	9	170.3	195.3	204.8	12.068	0.729032	55.91	10.6	189.4	10.85	9.12	High	High	High	High	High	High
FALSE	High	Master Protein	Q9C0C9	(E3-independent) E2 ubiquitin-conjugating enzyme OS=Homo sapiens OX=9606 GN=UBE2O PE=1 SV=3	0	141.917	33	26	63	26	1	1292	141.2	5.12	153.67	26	0	95.2	89.7	88.6	103.6	102.3	120.5	1.284	0.985102	53.23	88.1	111.9	47.96	36.88	High	High	High	High	High	High
FALSE	High	Master Protein	O43776	Asparagine--tRNA ligase, cytoplasmic OS=Homo sapiens OX=9606 GN=NARS1 PE=1 SV=1	0	141.813	47	23	75	23	1	548	62.9	6.25	211.6	23	0	29	25.1	25.4	175.1	169.6	175.8	5.883	0.899847	44.18	25.1	174.9	2.94	2.33	High	High	High	High	High	High
FALSE	High	Master Protein	Q14103	Heterogeneous nuclear ribonucleoprotein D0 OS=Homo sapiens OX=9606 GN=HNRNPD PE=1 SV=1	0	141.748	39	14	102	12	1	355	38.4	7.81	283.28	14	2	118.1	125.6	142.7	72.7	66.4	74.4	0.74	0.999715	40.98	126.1	73.9	10.71	5.95	High	High	High	High	High	High
FALSE	High	Master Protein	Q15366	Poly(rC)-binding protein 2 OS=Homo sapiens OX=9606 GN=PCBP2 PE=1 SV=1	0	140.827	79	16	102	11	1	365	38.6	6.79	301.82	16	1	83	63.2	76.4	143.7	114.8	119	1.587	0.899847	38.24	76.7	123.3	14.11	12.12	High	High	High	High	High	High
FALSE	High	Master Protein	O00571	ATP-dependent RNA helicase DDX3X OS=Homo sapiens OX=9606 GN=DDX3X PE=1 SV=3	0	140.722	50	28	67	27	1	662	73.2	7.18	164.53	28	1	14.6	15.3	18.8	179.6	189.5	182.2	8.901	0.899847	75.8	11.5	188.5	2.82	3.66	Peak Found	High	Peak Found	High	High	High
FALSE	High	Master Protein	P31150	Rab GDP dissociation inhibitor alpha OS=Homo sapiens OX=9606 GN=GDI1 PE=1 SV=2	0	140.621	49	17	59	10	1	447	50.6	5.14	181.34	17	0	40.4	44.8	59.5	127.3	153	174.9	2.92	0.903745	25.23	43.3	156.7	25.44	16.68	High	High	High	High	High	High
FALSE	High	Master Protein	P36578	60S ribosomal protein L4 OS=Homo sapiens OX=9606 GN=RPL4 PE=1 SV=5	0	140.288	42	18	100	18	1	427	47.7	11.06	265.06	18	0	13.1	15.2	15.2	178.9	181.4	196.2	12.874	0.472026	44.05	15.6	184.4	12.39	5.51	High	High	High	High	High	High
FALSE	High	Master Protein	P30519	Heme oxygenase 2 OS=Homo sapiens OX=9606 GN=HMOX2 PE=1 SV=2	0	140.08	62	16	60	16	1	316	36	5.41	192.39	16	0	155.8	138.1	134.4	59	54.8	57.8	0.289	0.899847	3.96	144	56	10.25	3.11	High	High	High	High	High	High
FALSE	High	Master Protein	P43686	26S proteasome regulatory subunit 6B OS=Homo sapiens OX=9606 GN=PSMC4 PE=1 SV=2	0	139.747	76	21	88	21	1	418	47.3	5.21	240.83	21	0	94.9	84	79.5	115.3	104.2	122.2	1.24	0.918132	46.07	84.8	115.2	5.96	6.32	High	High	High	High	High	High	Acetyl [N-Term]
FALSE	High	Master Protein	O95373	Importin-7 OS=Homo sapiens OX=9606 GN=IPO7 PE=1 SV=1	0	139.48	25	19	71	19	1	1038	119.4	4.82	205.92	19	0	89.8	91.8	84.4	114.9	103	116	1.456	0.968968	58.96	88.5	111.5	4.89	6.63	High	High	High	High	High	High	Acetyl [N-Term]
FALSE	High	Master Protein	Q10567	AP-1 complex subunit beta-1 OS=Homo sapiens OX=9606 GN=AP1B1 PE=1 SV=2	0	139.186	34	27	69	14	1	949	104.6	5.06	197.44	27	0	18.6	33.4	21.8	162.1	205.2	158.9	4.466	0.899847	46.54	23	177	20.53	11.82	High	Peak Found	High	High	High	High
FALSE	High	Master Protein	P61221	ATP-binding cassette sub-family E member 1 OS=Homo sapiens OX=9606 GN=ABCE1 PE=1 SV=1	0	138.964	47	22	53	22	1	599	67.3	8.34	153.58	22	0	23.3	18.4	23.4	183.1	178.6	173.2	6.453	0.899847	53.06	24.1	175.9	10.61	2.88	High	High	High	High	High	High
FALSE	High	Master Protein	P23526	Adenosylhomocysteinase OS=Homo sapiens OX=9606 GN=AHCY PE=1 SV=4	0	138.889	56	22	100	20	1	432	47.7	6.34	281.27	22	2	25.3	31.7	29.1	169.7	171.7	172.5	5.849	0.899847	28.82	28.1	171.9	10.51	1.02	High	High	High	High	High	High
FALSE	High	Master Protein	Q08945	FACT complex subunit SSRP1 OS=Homo sapiens OX=9606 GN=SSRP1 PE=1 SV=1	0	138.739	38	24	91	24	1	709	81	6.87	217.26	24	0	64.4	62.1	72	133.7	135.7	132.1	2.38	0.899847	53.11	66.2	133.8	8.07	2.21	High	High	High	High	High	High
FALSE	High	Master Protein	P68032	Actin, alpha cardiac muscle 1 OS=Homo sapiens OX=9606 GN=ACTC1 PE=1 SV=1	0	138.531	41	14	408	4	1	377	42	5.39	921.75	14	0	106	79	61.2	142.8	110.6	100.4	1.236	0.918132	39.75	83.2	116.8	27.83	19.15	High	High	High	High	High	High
FALSE	High	Master Protein	P63244	Receptor of activated protein C kinase 1 OS=Homo sapiens OX=9606 GN=RACK1 PE=1 SV=3	0	138.494	79	18	78	18	1	317	35.1	7.69	236.24	18	0	16.8	11.3	17.5	188.2	174.2	191.9	8.539	0.766809	34.09	15.6	184.4	21.62	4.96	High	High	High	High	High	High
FALSE	High	Master Protein	P55265	Double-stranded RNA-specific adenosine deaminase OS=Homo sapiens OX=9606 GN=ADAR PE=1 SV=4	0	138.38	29	24	55	24	1	1226	136	8.65	142.72	24	0	30	48.5	43.2	156.8	159	162.5	3.771	0.899847	82.79	40.6	159.4	19.4	1.98	High	High	High	High	High	High
FALSE	High	Master Protein	P00387	NADH-cytochrome b5 reductase 3 OS=Homo sapiens OX=9606 GN=CYB5R3 PE=1 SV=3	0	138.018	76	14	51	14	1	301	34.2	7.59	154.63	14	0	15.8	10.8	14	195.9	184	179.5	10.543	0.899847	42.61	14.9	185.1	18.69	4.78	High	High	High	High	High	High
FALSE	High	Master Protein	Q05682	Caldesmon OS=Homo sapiens OX=9606 GN=CALD1 PE=1 SV=3	0	137.97	27	18	64	18	1	793	93.2	5.66	169.33	18	0	138.4	184.6	169.5	31.8	31.8	44	0.289	0.899847	3.95	161.9	38.1	13.68	19.46	High	High	High	High	High	High
FALSE	High	Master Protein	Q14444	Caprin-1 OS=Homo sapiens OX=9606 GN=CAPRIN1 PE=1 SV=2	0	137.867	36	15	89	15	1	709	78.3	5.25	266.29	15	0	163.9	161.7	158.4	35.4	39	41.7	0.229	0.899847	1.71	161.2	38.8	2.48	8.86	High	High	High	High	High	High
FALSE	High	Master Protein	O00116	Alkyldihydroxyacetonephosphate synthase, peroxisomal OS=Homo sapiens OX=9606 GN=AGPS PE=1 SV=1	0	137.293	55	23	48	23	1	658	72.9	7.34	128.48	23	0	20.5	22	26.6	156.6	174	200.4	8.18	0.899847	82.14	16.3	183.7	42.92	11.95	Peak Found	High	High	High	High	High
FALSE	High	Master Protein	P00367	Glutamate dehydrogenase 1, mitochondrial OS=Homo sapiens OX=9606 GN=GLUD1 PE=1 SV=2	0	137.197	48	22	60	8	1	558	61.4	7.8	160.42	22	11	9.7	9.4	14.2	168.1	202.3	196.4	12.819	0.899847	74.92	5.9	194.1	46.24	10.84	Peak Found	Peak Found	Peak Found	High	High	High
FALSE	High	Master Protein	Q15365	Poly(rC)-binding protein 1 OS=Homo sapiens OX=9606 GN=PCBP1 PE=1 SV=2	0	137.045	80	17	109	13	1	356	37.5	7.09	302.18	17	4	93.3	87.3	96.6	113.4	108.4	101.1	1.184	0.925702	40.01	92.8	107.2	5.99	4.2	High	High	High	High	High	High
FALSE	High	Master Protein	P26583	High mobility group protein B2 OS=Homo sapiens OX=9606 GN=HMGB2 PE=1 SV=2	0	137.024	42	13	107	11	1	209	24	7.81	320.25	13	0	178	174.7	148	30.7	35.9	32.6	0.177	0.899847	0.74	168.5	31.5	17.18	8.1	High	High	High	High	High	High
FALSE	High	Master Protein	Q15181	Inorganic pyrophosphatase OS=Homo sapiens OX=9606 GN=PPA1 PE=1 SV=2	0	136.676	76	17	75	16	1	289	32.6	5.86	211.73	17	1	47.2	63.9	72	129.3	145.4	142.2	1.686	0.931123	42.85	61.7	138.3	21.2	5.82	High	High	High	High	High	High
FALSE	High	Master Protein	P31943	Heterogeneous nuclear ribonucleoprotein H OS=Homo sapiens OX=9606 GN=HNRNPH1 PE=1 SV=4	0	136.188	51	15	84	8	1	449	49.2	6.3	248.79	15	4	80.9	75.1	72	123.6	119.2	129.3	1.685	0.905767	29.02	74.6	125.4	5.94	4.1	High	High	High	High	High	High	Acetyl [N-Term]
FALSE	High	Master Protein	Q14764	Major vault protein OS=Homo sapiens OX=9606 GN=MVP PE=1 SV=4	0	136.137	39	25	47	25	1	893	99.3	5.48	121.95	25	0	15.7	15.7	9.4	144.2	203.1	211.9	7.465	0.899847	85.54	13.8	186.2	15.96	15.72	Peak Found	Peak Found	High	High	High	High
FALSE	High	Master Protein	O75083	WD repeat-containing protein 1 OS=Homo sapiens OX=9606 GN=WDR1 PE=1 SV=4	0	135.998	53	19	47	19	1	606	66.2	6.65	149.56	19	0	23.5	20.1	28.6	182.5	176.4	168.9	4.332	0.899847	65.06	23.8	176.2	17.55	7.59	Peak Found	High	High	High	High	High
FALSE	High	Master Protein	P50579	Methionine aminopeptidase 2 OS=Homo sapiens OX=9606 GN=METAP2 PE=1 SV=1	0	135.987	51	17	76	17	1	478	52.9	5.82	227.26	17	0	96.9	122.2	114.3	68.9	103.4	94.3	0.601	0.964054	16.7	104.9	95.1	10.6	6.64	High	High	High	High	High	High
FALSE	High	Master Protein	P00505	Aspartate aminotransferase, mitochondrial OS=Homo sapiens OX=9606 GN=GOT2 PE=1 SV=3	0	135.847	56	20	81	20	1	430	47.5	9.01	239.57	20	0	17.7	17.3	18.9	170.1	178.3	197.7	9.36	0.700705	60.57	17.9	182.1	2.72	7.73	High	High	High	High	High	High
FALSE	High	Master Protein	P11387	DNA topoisomerase 1 OS=Homo sapiens OX=9606 GN=TOP1 PE=1 SV=2	0	135.669	34	24	86	24	1	765	90.7	9.31	229.31	24	0	27.8	35.9	40.4	173.2	168.4	154.3	5.219	0.899847	71.65	33.8	166.2	16.6	5.89	High	High	High	High	High	High
FALSE	High	Master Protein	Q5T4S7	E3 ubiquitin-protein ligase UBR4 OS=Homo sapiens OX=9606 GN=UBR4 PE=1 SV=1	0	135.643	10	31	43	31	1	5183	573.5	6.04	91.75	31	0	32.3	53.3	48.8	139.3	137.2	189	2.638	0.925443	108.37	56	144	20.22	13.83	Peak Found	Peak Found	Peak Found	High	High	High
FALSE	High	Master Protein	P27695	DNA-(apurinic or apyrimidinic site) endonuclease OS=Homo sapiens OX=9606 GN=APEX1 PE=1 SV=2	0	135.552	51	14	59	14	1	318	35.5	8.12	198.19	14	0	40.8	40.4	38.1	154	173.2	153.5	5.492	0.899847	67.55	41.7	158.3	29.43	8.78	High	High	High	High	High	High
FALSE	High	Master Protein	Q8WWM7	Ataxin-2-like protein OS=Homo sapiens OX=9606 GN=ATXN2L PE=1 SV=2	0	135.22	34	26	76	26	1	1075	113.3	8.59	171.31	26	0	119.8	140.7	154.6	62.8	56.1	65.9	0.436	0.904032	8.43	142.6	57.4	12.56	17.26	High	High	High	High	High	High	Acetyl [N-Term]
FALSE	High	Master Protein	P20290	Transcription factor BTF3 OS=Homo sapiens OX=9606 GN=BTF3 PE=1 SV=1	0	134.939	63	11	92	11	1	206	22.2	9.38	290.37	11	0	146.3	181.1	177	31.9	32.7	31	0.223	0.899847	2.63	169.1	30.9	10.17	2.64	High	High	High	High	High	High
FALSE	High	Master Protein	P54727	UV excision repair protein RAD23 homolog B OS=Homo sapiens OX=9606 GN=RAD23B PE=1 SV=1	0	134.874	61	17	104	15	1	409	43.1	4.84	281.05	17	2	147.5	156	139.9	47.2	53.1	56.3	0.323	0.899847	4.34	147.4	52.6	5.27	15.93	High	High	High	High	High	High
FALSE	High	Master Protein	P45974	Ubiquitin carboxyl-terminal hydrolase 5 OS=Homo sapiens OX=9606 GN=USP5 PE=1 SV=2	0	134.431	39	22	59	21	1	858	95.7	5.03	157.49	22	1	39.8	44.8	43.4	148.3	167.8	155.9	2.917	0.899847	47.37	47.3	152.7	10.94	5.78	High	High	High	High	High	High
FALSE	High	Master Protein	P50851	Lipopolysaccharide-responsive and beige-like anchor protein OS=Homo sapiens OX=9606 GN=LRBA PE=1 SV=4	0	134.265	14	32	62	32	1	2863	318.9	5.6	131.85	32	0	52.3	69.2	83.2	110.1	128.4	156.7	2.528	0.920821	114.43	71.9	128.1	13.39	17.8	High	High	High	High	High	High
FALSE	High	Master Protein	Q9HB71	Calcyclin-binding protein OS=Homo sapiens OX=9606 GN=CACYBP PE=1 SV=2	0	134.208	62	13	66	13	1	228	26.2	8.25	199.57	13	0	51	50.7	41.6	159.2	139.1	158.4	2.626	0.899847	33.21	48.9	151.1	10.15	7.42	High	High	High	High	High	High
FALSE	High	Master Protein	Q09028	Histone-binding protein RBBP4 OS=Homo sapiens OX=9606 GN=RBBP4 PE=1 SV=3	0	133.698	61	15	89	10	1	425	47.6	4.89	274.82	15	0	162.5	163.3	166.3	42.4	33.1	32.5	0.243	0.899847	2.77	166.3	33.7	4.27	15.57	High	High	High	High	High	High
FALSE	High	Master Protein	Q7L014	Probable ATP-dependent RNA helicase DDX46 OS=Homo sapiens OX=9606 GN=DDX46 PE=1 SV=2	0	133.582	37	31	74	31	1	1031	117.3	9.29	162.13	31	0	58.1	60.1	66.4	144.2	127.6	143.7	2.327	0.908286	85.65	58.7	141.3	8.89	3.63	High	High	High	High	High	High
FALSE	High	Master Protein	Q02818	Nucleobindin-1 OS=Homo sapiens OX=9606 GN=NUCB1 PE=1 SV=4	0	133.418	44	18	64	18	1	461	53.8	5.25	172.54	18	0	160.5	148.4	181.5	33.2	30.6	45.7	0.167	0.899847	1.75	174	26	10.35	27.31	High	High	High	High	High	High
FALSE	High	Master Protein	P12004	Proliferating cell nuclear antigen OS=Homo sapiens OX=9606 GN=PCNA PE=1 SV=1	0	133.355	85	16	168	16	1	261	28.8	4.69	475.67	16	0	121.8	136.3	136	66.7	68.1	71.1	0.528	0.944156	9.74	133.4	66.6	6.43	3.2	High	High	High	High	High	High
FALSE	High	Master Protein	Q5SW79	Centrosomal protein of 170 kDa OS=Homo sapiens OX=9606 GN=CEP170 PE=1 SV=1	0	132.949	23	23	40	23	1	1584	175.2	7.11	94.58	23	0	153.9	168.1	157.1	42.8	34.7	43.4	0.294	0.899847	6.54	162.9	37.1	6.29	3.34	High	High	High	High	Peak Found	Peak Found
FALSE	High	Master Protein	P35527	Keratin, type I cytoskeletal 9 OS=Homo sapiens OX=9606 GN=KRT9 PE=1 SV=3	0	132.924	56	22	60	21	1	623	62	5.24	180.22	22	0	147.5	163.4	166.8	34.4	43.7	44.3	0.44	0.91709	8.57	157.9	42.1	3.11	8.93	High	High	High	High	High	High
FALSE	High	Master Protein	P19367	Hexokinase-1 OS=Homo sapiens OX=9606 GN=HK1 PE=1 SV=3	0	132.918	36	29	57	25	1	917	102.4	6.8	141.92	29	3	12.9	28.4	32.1	140.8	203.7	182.1	6.761	0.899847	48.52	25.4	174.6	37.88	9.53	High	High	High	High	High	High
FALSE	High	Master Protein	P13489	Ribonuclease inhibitor OS=Homo sapiens OX=9606 GN=RNH1 PE=1 SV=2	0	132.374	70	19	63	19	1	461	49.9	4.82	187.03	19	0	49.7	82.7	79.7	116.9	156	114.9	1.839	0.930202	32.18	73.8	126.2	24	11.3	High	High	High	High	High	High
FALSE	High	Master Protein	P04181	Ornithine aminotransferase, mitochondrial OS=Homo sapiens OX=9606 GN=OAT PE=1 SV=1	0	132.31	64	20	51	20	1	439	48.5	7.03	150.4	20	0	7.9	8.2	5.2	165	207.8	205.9	13.152	0.899847	64.84	7.7	192.3	20.3	8.27	High	High	High	High	High	High
FALSE	High	Master Protein	P22626	Heterogeneous nuclear ribonucleoproteins A2/B1 OS=Homo sapiens OX=9606 GN=HNRNPA2B1 PE=1 SV=2	0	132.2	53	17	80	13	1	353	37.4	8.95	214.01	17	0	80.6	76	67.2	122.5	120.8	132.9	2.251	0.912429	35.35	56.3	143.7	11.98	8.44	High	High	High	High	High	High
FALSE	High	Master Protein	P46379	Large proline-rich protein BAG6 OS=Homo sapiens OX=9606 GN=BAG6 PE=1 SV=2	0	132.095	31	21	52	21	1	1132	119.3	5.6	136.87	21	0	139.2	158	154.3	58	40.3	50.3	0.36	0.899847	4.22	153.9	46.1	7.26	15.54	High	High	High	High	High	High
FALSE	High	Master Protein	P27694	Replication protein A 70 kDa DNA-binding subunit OS=Homo sapiens OX=9606 GN=RPA1 PE=1 SV=2	0	131.95	43	21	61	21	1	616	68.1	7.21	149.32	21	0	24.5	22.1	31	173.3	171.3	177.8	5.043	0.899847	33.82	23.8	176.2	20.49	1.92	High	High	High	High	High	High
FALSE	High	Master Protein	Q6S8J3	POTE ankyrin domain family member E OS=Homo sapiens OX=9606 GN=POTEE PE=2 SV=3	0	131.775	11	9	378	1	1	1075	121.3	6.2	1294.99	9	1	46.1	11.1	495	23	7.1	17.8	0.751	0.905767	66.51	144.5	55.5	146.58	62.2	Not Found	Not Found	High	Not Found	Not Found	Not Found
FALSE	High	Master Protein	P09104	Gamma-enolase OS=Homo sapiens OX=9606 GN=ENO2 PE=1 SV=3	0	131.748	65	18	92	14	1	434	47.2	5.03	282.85	18	0	94.2	126	93.3	68.7	108	109.9	0.7	0.913355	24.91	111.6	88.4	12.61	19.66	High	High	High	High	High	High
FALSE	High	Master Protein	P22223	Cadherin-3 OS=Homo sapiens OX=9606 GN=CDH3 PE=1 SV=2	0	131.65	31	16	58	16	1	829	91.4	4.75	160.05	16	0	140.5	171.7	175.1	35.9	29.9	46.9	0.227	0.899847	2.73	158.8	41.2	17.5	24.86	High	High	High	High	High	High
FALSE	High	Master Protein	Q9UKY7	Protein CDV3 homolog OS=Homo sapiens OX=9606 GN=CDV3 PE=1 SV=1	0	131.448	69	10	73	10	1	258	27.3	6.4	222.49	10	0	150.1	157.1	158.1	48.7	43	43	0.219	0.899847	1.49	156.7	43.3	1.19	9.99	High	High	High	High	High	High
FALSE	High	Master Protein	P17301	Integrin alpha-2 OS=Homo sapiens OX=9606 GN=ITGA2 PE=1 SV=1	0	131.218	33	28	67	28	1	1181	129.2	5.31	157.92	28	0	142.2	132.7	130.2	82.6	50.6	61.6	0.804	0.964177	33.89	115.6	84.4	15	22.98	High	High	High	High	High	High
FALSE	High	Master Protein	P17980	26S proteasome regulatory subunit 6A OS=Homo sapiens OX=9606 GN=PSMC3 PE=1 SV=3	0	129.63	58	19	79	19	1	439	49.2	5.24	239.7	19	0	107.6	105.4	95.7	112.3	91	88.1	0.86	0.984258	27.37	107.9	92.1	6.66	13.17	High	High	High	High	High	High
FALSE	High	Master Protein	Q15642	Cdc42-interacting protein 4 OS=Homo sapiens OX=9606 GN=TRIP10 PE=1 SV=3	0	129.589	39	16	49	16	1	601	68.3	5.73	144.67	16	0	153.7	169	176	41	25.7	34.6	0.25	0.899847	3.79	171.1	28.9	4.46	65.35	High	High	High	High	Peak Found	High
FALSE	High	Master Protein	Q9Y3L3	SH3 domain-binding protein 1 OS=Homo sapiens OX=9606 GN=SH3BP1 PE=1 SV=3	0	129.535	40	21	45	20	1	701	75.7	6.77	110.73	21	1	193.4	160.9	138.6	37.6	37.9	31.5	0.221	0.899847	2.03	164.8	35.2	15.04	5.08	High	High	High	High	High	High
FALSE	High	Master Protein	P08865	40S ribosomal protein SA OS=Homo sapiens OX=9606 GN=RPSA PE=1 SV=4	0	129.436	53	13	111	13	1	295	32.8	4.87	369.32	13	0	130.3	110	116	85.8	81.1	76.8	0.669	0.981187	13.46	117.8	82.2	8.93	5.68	High	High	High	High	High	High
FALSE	High	Master Protein	Q14008	Cytoskeleton-associated protein 5 OS=Homo sapiens OX=9606 GN=CKAP5 PE=1 SV=3	0	129.325	20	31	62	30	1	2032	225.4	7.8	135.24	31	1	88.3	79.7	100.2	125.3	89.1	117.4	1.502	0.999715	64.2	68.5	131.5	9.72	9.05	High	High	High	High	High	High
FALSE	High	Master Protein	Q9P0L0	Vesicle-associated membrane protein-associated protein A OS=Homo sapiens OX=9606 GN=VAPA PE=1 SV=3	0	129.169	59	11	106	10	1	249	27.9	8.62	327.35	11	1	157.4	150.8	149.4	49.9	49	43.5	0.354	0.900181	4.47	150.1	49.9	4.08	6.71	High	High	High	High	High	High
FALSE	High	Master Protein	P78344	Eukaryotic translation initiation factor 4 gamma 2 OS=Homo sapiens OX=9606 GN=EIF4G2 PE=1 SV=1	0	129.158	39	29	75	29	1	907	102.3	7.14	170.7	29	0	47.9	70.3	53.7	128.8	143.7	155.6	2.262	0.944032	31	58.7	141.3	21.77	7.9	High	High	High	High	High	High
FALSE	High	Master Protein	A0AVT1	Ubiquitin-like modifier-activating enzyme 6 OS=Homo sapiens OX=9606 GN=UBA6 PE=1 SV=1	0	128.775	33	24	43	24	1	1052	117.9	6.14	98.43	24	0	20.5	39.6	51.8	175.1	155.6	157.4	4.518	0.899847	53.32	23.6	176.4	41.72	5	Peak Found	High	High	High	High	High
FALSE	High	Master Protein	Q01469	Fatty acid-binding protein 5 OS=Homo sapiens OX=9606 GN=FABP5 PE=1 SV=3	0	128.67	65	10	73	10	1	135	15.2	7.01	245.96	10	0	153.3	146.4	139.9	51	55.9	53.5	0.397	0.90733	3.69	145.4	54.6	4.33	8.7	High	High	High	High	High	High
FALSE	High	Master Protein	P38606	V-type proton ATPase catalytic subunit A OS=Homo sapiens OX=9606 GN=ATP6V1A PE=1 SV=2	0	128.417	57	25	53	25	1	617	68.3	5.52	150.1	25	0	67	33.7	36.4	156.1	142.6	164.3	5.176	0.899847	56.47	33.5	166.5	28.71	8.33	High	High	Peak Found	High	High	High
FALSE	High	Master Protein	Q9NYL9	Tropomodulin-3 OS=Homo sapiens OX=9606 GN=TMOD3 PE=1 SV=1	0	128.345	68	17	78	17	1	352	39.6	5.19	208.91	17	0	129.8	113.3	129.8	77.9	73.1	76	0.492	0.931467	10.04	127.4	72.6	6.13	1.12	High	High	High	High	High	High
FALSE	High	Master Protein	P17858	ATP-dependent 6-phosphofructokinase, liver type OS=Homo sapiens OX=9606 GN=PFKL PE=1 SV=6	0	128.043	35	17	40	14	1	780	85	7.5	138.67	17	0	6.6	10.9	9.7	196.2	186.6	190	11.35	0.899847	43.99	8.7	191.3	15.87	5.6	High	Peak Found	Peak Found	High	High	High
FALSE	High	Master Protein	P16435	NADPH--cytochrome P450 reductase OS=Homo sapiens OX=9606 GN=POR PE=1 SV=2	0	127.868	43	23	48	23	1	677	76.6	5.58	118.34	23	0	45.2	46.3	52.5	138.6	148.4	169	6.369	0.899847	55.4	25.8	174.2	24.68	10.65	High	Peak Found	High	High	High	High
FALSE	High	Master Protein	Q9UHD8	Septin-9 OS=Homo sapiens OX=9606 GN=SEPTIN9 PE=1 SV=2	0	127.236	49	19	68	19	1	586	65.4	8.97	161.03	19	0	33.7	38.8	36.7	153	172.1	165.6	3.882	0.899847	52.67	35.8	164.2	5.92	5.9	High	High	High	High	High	High
FALSE	High	Master Protein	O75694	Nuclear pore complex protein Nup155 OS=Homo sapiens OX=9606 GN=NUP155 PE=1 SV=1	0	127.047	28	25	41	25	1	1391	155.1	6.16	105.6	25	0	45.7	37.7	34	176.4	150.6	155.5	4.447	0.899847	48.16	39.2	160.8	16.83	8.19	High	Peak Found	Peak Found	High	High	High
FALSE	High	Master Protein	P21399	Cytoplasmic aconitate hydratase OS=Homo sapiens OX=9606 GN=ACO1 PE=1 SV=3	0	126.809	33	20	51	20	1	889	98.3	6.68	121.2	20	0	26.7	26.6	23.2	173.3	179.2	170.9	9.206	0.899847	41.14	17.4	182.6	6.24	1.08	Peak Found	High	High	High	High	High
FALSE	High	Master Protein	P09455	Retinol-binding protein 1 OS=Homo sapiens OX=9606 GN=RBP1 PE=1 SV=2	0	126.537	73	15	66	15	1	135	15.8	5.11	199.05	15	0	147.6	141.8	151.7	55.7	52.7	50.5	0.321	0.899847	4.11	147.6	52.4	3.46	4.57	High	High	High	High	High	High
FALSE	High	Master Protein	P52306	Rap1 GTPase-GDP dissociation stimulator 1 OS=Homo sapiens OX=9606 GN=RAP1GDS1 PE=1 SV=3	0	126.447	41	20	64	19	1	607	66.3	5.31	198.16	20	1	131.5	137.4	117.6	78	70.5	65	0.573	0.920821	11.66	129	71	6.66	11.14	High	High	High	High	High	High	Acetyl [N-Term]
FALSE	High	Master Protein	P49915	GMP synthase [glutamine-hydrolyzing] OS=Homo sapiens OX=9606 GN=GMPS PE=1 SV=1	0	126.038	48	21	46	21	1	693	76.7	6.87	132.28	21	0	6.5	13.4	15.6	162.6	215.8	186.1	8.378	0.899847	73.04	16.6	183.4	37.52	16.57	Peak Found	High	High	High	High	High
FALSE	High	Master Protein	O15371	Eukaryotic translation initiation factor 3 subunit D OS=Homo sapiens OX=9606 GN=EIF3D PE=1 SV=1	0	125.825	49	18	53	18	1	548	63.9	6.05	162.85	18	0	12.7	18.7	25.2	175.4	179.3	188.7	13	0.899847	53.32	19	181	30.23	4.8	High	High	High	High	High	High
FALSE	High	Master Protein	P22087	rRNA 2'-O-methyltransferase fibrillarin OS=Homo sapiens OX=9606 GN=FBL PE=1 SV=2	0	125.715	60	17	59	17	1	321	33.8	10.18	175.36	17	0	13.7	26.2	19.4	181.9	170.9	187.8	6.965	0.899847	47.97	26.7	173.3	37.31	5.21	High	High	High	High	High	High
FALSE	High	Master Protein	Q9H583	HEAT repeat-containing protein 1 OS=Homo sapiens OX=9606 GN=HEATR1 PE=1 SV=3	0	125.497	20	33	41	33	1	2144	242.2	6.54	79.85	33	0	9.6	13.8	29.9	180.4	173.1	193.4	4.685	0.899847	56.15	16.9	183.1	30.44	6.46	Peak Found	High	Peak Found	High	High	High
FALSE	High	Master Protein	P51858	Hepatoma-derived growth factor OS=Homo sapiens OX=9606 GN=HDGF PE=1 SV=1	0	125.486	70	17	81	16	1	240	26.8	4.73	233.55	17	0	132.6	143	143.2	58.6	59.6	63	0.419	0.912429	7.78	140.8	59.2	3.81	9.14	High	High	High	High	High	High
FALSE	High	Master Protein	Q01105	Protein SET OS=Homo sapiens OX=9606 GN=SET PE=1 SV=3	0	125.442	47	13	90	13	1	290	33.5	4.32	268.98	13	0	164.3	152.7	165.8	39	39.1	39.1	0.227	0.899847	1.29	161.6	38.4	4.53	0.35	High	High	High	High	High	High
FALSE	High	Master Protein	O00299	Chloride intracellular channel protein 1 OS=Homo sapiens OX=9606 GN=CLIC1 PE=1 SV=4	0	124.983	80	16	123	15	1	241	26.9	5.17	356.28	16	1	130.1	117.1	134	74.7	69.8	74.3	0.535	0.944902	7.23	128.8	71.2	7.17	2.9	High	High	High	High	High	High
FALSE	High	Master Protein	P11940	Polyadenylate-binding protein 1 OS=Homo sapiens OX=9606 GN=PABPC1 PE=1 SV=2	0	124.778	37	20	66	15	1	636	70.6	9.5	179.94	20	5	40.5	49.4	42.9	154.8	154	158.4	4.747	0.899847	33.87	32.9	167.1	10.72	1.38	High	High	High	High	High	High
FALSE	High	Master Protein	Q6Y7W6	GRB10-interacting GYF protein 2 OS=Homo sapiens OX=9606 GN=GIGYF2 PE=1 SV=1	0	124.642	23	20	47	20	1	1299	150	5.54	114.7	20	0	132.5	143.3	151.2	56.9	47.3	68.8	0.323	0.899847	5.4	145.6	54.4	9.24	17.32	High	High	High	High	High	High
FALSE	High	Master Protein	Q92900	Regulator of nonsense transcripts 1 OS=Homo sapiens OX=9606 GN=UPF1 PE=1 SV=2	0	124.314	29	24	55	24	1	1129	124.3	6.61	127.05	24	0	99.6	63.6	66.8	115.9	130.8	123.3	4.005	0.899847	40.22	64.7	135.3	1.99	6.21	High	High	High	High	High	High
FALSE	High	Master Protein	P32969	60S ribosomal protein L9 OS=Homo sapiens OX=9606 GN=RPL9 PE=1 SV=1	0	123.641	61	9	56	9	1	192	21.9	9.95	202.68	9	0	29.1	26.5	25.6	176.8	169.7	172.2	6.533	0.899847	45.44	23.9	176.1	5.89	2.3	High	High	High	High	High	High
FALSE	High	Master Protein	P33992	DNA replication licensing factor MCM5 OS=Homo sapiens OX=9606 GN=MCM5 PE=1 SV=5	0	123.485	46	25	55	25	1	734	82.2	8.37	127.97	25	0	27.1	28.8	39.4	167.6	170	167.2	4.196	0.899847	35.29	32	168	14.55	2.46	High	High	High	High	High	High
FALSE	High	Master Protein	P22392	Nucleoside diphosphate kinase B OS=Homo sapiens OX=9606 GN=NME2 PE=1 SV=1	0	123.35	74	11	138	6	1	152	17.3	8.41	368.99	11	0	86.5	85.6	78.3	124.5	112.2	112.9	1.639	0.899847	95.29	88.6	111.4	7.8	6.28	High	High	High	High	High	High
FALSE	High	Master Protein	Q16543	Hsp90 co-chaperone Cdc37 OS=Homo sapiens OX=9606 GN=CDC37 PE=1 SV=1	0	123.32	42	16	96	16	1	378	44.4	5.25	266.38	16	0	104.4	116.9	112.2	84	92.8	89.7	0.778	0.99386	17.76	111.4	88.6	4.9	5.03	High	High	High	High	High	High
FALSE	High	Master Protein	Q96B97	SH3 domain-containing kinase-binding protein 1 OS=Homo sapiens OX=9606 GN=SH3KBP1 PE=1 SV=2	0	122.806	43	21	57	21	1	665	73.1	6.62	137.11	21	0	148.9	160.6	152.2	46.1	47.6	44.5	0.208	0.899847	2.78	158.2	41.8	4.79	14.03	High	High	High	High	High	High
FALSE	High	Master Protein	P23528	Cofilin-1 OS=Homo sapiens OX=9606 GN=CFL1 PE=1 SV=3	0	122.661	67	14	82	14	1	166	18.5	8.09	266.12	14	0	66.5	83.1	82	113.1	122.7	132.5	1.246	0.918076	37.48	79.6	120.4	11.54	7.68	High	High	High	High	High	High
FALSE	High	Master Protein	P35232	Prohibitin OS=Homo sapiens OX=9606 GN=PHB PE=1 SV=1	0	122.535	82	16	90	16	1	272	29.8	5.76	275.96	16	0	71.9	74	77.2	132.3	119.1	125.6	1.502	0.904032	30.72	75.2	124.8	8.59	2.01	High	High	High	High	High	High
FALSE	High	Master Protein	O43175	D-3-phosphoglycerate dehydrogenase OS=Homo sapiens OX=9606 GN=PHGDH PE=1 SV=4	0	122.41	45	18	72	18	1	533	56.6	6.71	204.99	18	0	43.8	54.4	50.9	154.3	148.8	147.7	3.061	0.899847	29.61	50.7	149.3	1.8	3.8	High	High	High	High	High	High
FALSE	High	Master Protein	O00148	ATP-dependent RNA helicase DDX39A OS=Homo sapiens OX=9606 GN=DDX39A PE=1 SV=2	0	122.213	52	16	66	7	1	427	49.1	5.68	175.89	16	0	32.9	35.6	43.6	140.3	174.5	173	4.121	0.899847	36.29	35.4	164.6	13.56	11.82	High	Peak Found	High	High	High	High
FALSE	High	Master Protein	P14866	Heterogeneous nuclear ribonucleoprotein L OS=Homo sapiens OX=9606 GN=HNRNPL PE=1 SV=2	0	122.144	47	16	44	15	1	589	64.1	8.22	132.59	16	1	22.1	28.2	25.7	187.2	176.2	160.7	6.536	0.899847	54.73	23.5	176.5	11.34	7.65	High	High	High	High	High	High
FALSE	High	Master Protein	O43399	Tumor protein D54 OS=Homo sapiens OX=9606 GN=TPD52L2 PE=1 SV=2	0	121.81	71	16	79	16	1	206	22.2	5.36	257.41	16	0	148.2	163.2	144.7	49.8	47.4	46.8	0.309	0.899847	3.7	151.8	48.2	6.3	2.73	High	High	High	High	High	High	Acetyl [N-Term]
FALSE	High	Master Protein	P62424	60S ribosomal protein L7a OS=Homo sapiens OX=9606 GN=RPL7A PE=1 SV=2	0	121.756	48	19	91	18	1	266	30	10.61	234.15	19	1	19.2	18.8	17.1	182.3	185.8	176.8	9.959	0.655479	44.35	18.7	181.3	9.75	2.7	High	High	High	High	High	High
FALSE	High	Master Protein	Q08379	Golgin subfamily A member 2 OS=Homo sapiens OX=9606 GN=GOLGA2 PE=1 SV=3	0	121.332	29	20	45	20	1	1002	113	5.02	126.48	20	0	131	145.8	178.3	41.3	39.7	63.9	0.325	0.899847	5	163	37	7.07	34	High	High	High	High	High	High
FALSE	High	Master Protein	P56192	Methionine--tRNA ligase, cytoplasmic OS=Homo sapiens OX=9606 GN=MARS1 PE=1 SV=2	0	120.929	37	22	58	22	1	900	101.1	6.16	150.56	22	0	12.9	19.1	24.3	169.9	190.1	183.8	7.465	0.899847	42.51	19.6	180.4	20.87	5.42	High	High	High	High	High	High
FALSE	High	Master Protein	P78347	General transcription factor II-I OS=Homo sapiens OX=9606 GN=GTF2I PE=1 SV=2	0	120.868	39	28	57	28	1	998	112.3	6.39	131.41	28	0	43.7	43.9	44.2	159.7	153.5	154.9	2.536	0.905767	40.41	40.8	159.2	1.22	6.47	High	High	High	High	High	High
FALSE	High	Master Protein	Q06830	Peroxiredoxin-1 OS=Homo sapiens OX=9606 GN=PRDX1 PE=1 SV=1	0	120.867	73	14	96	11	1	199	22.1	8.13	272.37	14	2	48.7	47.9	49.2	158.5	149.7	146	3.104	0.899847	21.84	50.4	149.6	2.41	3.99	High	High	High	High	High	High
FALSE	High	Master Protein	P32119	Peroxiredoxin-2 OS=Homo sapiens OX=9606 GN=PRDX2 PE=1 SV=5	0	120.765	70	13	75	12	1	198	21.9	5.97	227.53	13	0	17.8	33.6	35.9	151.8	171.8	189	5.616	0.899847	49.65	32.7	167.3	27.93	10.47	High	High	High	High	High	High
FALSE	High	Master Protein	Q86V81	THO complex subunit 4 OS=Homo sapiens OX=9606 GN=ALYREF PE=1 SV=3	0	120.505	46	8	68	8	1	257	26.9	11.15	254.67	8	0	167.1	159.3	168.9	35.5	33.9	35.3	0.208	0.899847	1.14	165.2	34.8	3.08	3.58	High	High	High	High	High	High
FALSE	High	Master Protein	P62136	Serine/threonine-protein phosphatase PP1-alpha catalytic subunit OS=Homo sapiens OX=9606 GN=PPP1CA PE=1 SV=1	0	120.495	59	15	48	4	1	330	37.5	6.33	138.96	15	11	8.4	9.7	12.1	174.1	206.4	189.2	13.155	0.687409	26.21	7.6	192.4	11.2	7.22	Peak Found	Peak Found	Peak Found	High	High	High
FALSE	High	Master Protein	Q9BXJ9	N-alpha-acetyltransferase 15, NatA auxiliary subunit OS=Homo sapiens OX=9606 GN=NAA15 PE=1 SV=1	0	120.348	34	29	55	24	1	866	101.2	7.42	108.74	29	5	30	34.5	31.5	161.2	178.3	164.6	4.161	0.899847	59.39	31	169	19.87	4.05	High	High	High	High	High	High
FALSE	High	Master Protein	Q9NQC3	Reticulon-4 OS=Homo sapiens OX=9606 GN=RTN4 PE=1 SV=2	0	120.206	16	9	84	9	1	1192	129.9	4.5	268.26	9	0	106	152.8	145.3	50.4	76	69.6	0.461	0.921672	12.63	134.7	65.3	17.68	19.4	High	High	High	High	High	High	Acetyl [N-Term]
FALSE	High	Master Protein	Q16576	Histone-binding protein RBBP7 OS=Homo sapiens OX=9606 GN=RBBP7 PE=1 SV=1	0	120.145	61	15	85	10	1	425	47.8	5.05	230.76	15	6	110.7	112.8	117.1	85	84.6	89.7	0.829	0.981187	29.76	113.4	86.6	1.99	2.99	High	High	High	High	High	High
FALSE	High	Master Protein	Q9UL46	Proteasome activator complex subunit 2 OS=Homo sapiens OX=9606 GN=PSME2 PE=1 SV=4	0	120.135	69	14	108	14	1	239	27.4	5.73	301.13	14	0	126.6	107.4	114.7	92.4	81.2	77.6	0.581	0.95806	18.01	113.8	86.2	9.32	9.93	High	High	High	High	High	High
FALSE	High	Master Protein	P15531	Nucleoside diphosphate kinase A OS=Homo sapiens OX=9606 GN=NME1 PE=1 SV=1	0	120.079	70	11	151	6	1	152	17.1	6.19	431.89	11	6	133.3	126.2	131.8	65.9	74.9	67.8	0.507	0.934537	8.77	132.5	67.5	3.28	7.71	High	High	High	High	High	High
FALSE	High	Master Protein	P30622	CAP-Gly domain-containing linker protein 1 OS=Homo sapiens OX=9606 GN=CLIP1 PE=1 SV=2	0	120.017	22	25	45	21	1	1438	162.1	5.36	103.99	25	4	131.7	119	138.5	72.1	75.4	63.3	0.375	0.899847	8.8	126.5	73.5	4.82	13.58	High	High	High	High	High	High
FALSE	High	Master Protein	Q9NSD9	Phenylalanine--tRNA ligase beta subunit OS=Homo sapiens OX=9606 GN=FARSB PE=1 SV=3	0	119.76	44	23	68	23	1	589	66.1	6.84	162.98	23	0	26.9	24.8	43.5	173	163.3	168.5	5.033	0.899847	77.76	31	169	24.4	3.97	High	High	High	High	High	High
FALSE	High	Master Protein	P06753	Tropomyosin alpha-3 chain OS=Homo sapiens OX=9606 GN=TPM3 PE=1 SV=2	0	119.703	33	15	116	7	1	285	32.9	4.72	308.91	15	2	154	140.2	131.2	59.6	58.6	56.4	0.339	0.899847	4.79	141.7	58.3	8.38	2.4	High	High	High	High	High	High
FALSE	High	Master Protein	Q9H307	Pinin OS=Homo sapiens OX=9606 GN=PNN PE=1 SV=5	0	119.7	32	23	69	23	1	717	81.6	7.14	178.43	23	0	173.1	180.7	176.7	18.2	28.7	22.6	0.191	0.899847	1.7	178.2	21.8	8.29	15.88	High	High	High	High	High	High
FALSE	High	Master Protein	Q96TA1	Protein Niban 2 OS=Homo sapiens OX=9606 GN=NIBAN2 PE=1 SV=3	0	119.534	31	16	53	16	1	746	84.1	6.19	150.65	16	0	88.6	92.6	86.5	111.6	112.7	108	1.286	0.992251	81.84	89.2	110.8	3.58	6.05	High	High	High	High	High	High
FALSE	High	Master Protein	P28066	Proteasome subunit alpha type-5 OS=Homo sapiens OX=9606 GN=PSMA5 PE=1 SV=3	0	119.467	59	13	98	13	1	241	26.4	4.79	269.21	13	0	124.6	107.5	108.2	78.5	94.8	86.4	0.676	0.983446	18.13	112	88	8.25	9.83	High	High	High	High	High	High
FALSE	High	Master Protein	P46459	Vesicle-fusing ATPase OS=Homo sapiens OX=9606 GN=NSF PE=1 SV=3	0	119.207	41	25	55	25	1	744	82.5	6.95	134.19	25	0	27.2	26.1	28.6	175	174.8	168.3	4.526	0.899847	61.84	28	172	12.37	3.88	High	High	High	High	High	High
FALSE	High	Master Protein	Q12904	Aminoacyl tRNA synthase complex-interacting multifunctional protein 1 OS=Homo sapiens OX=9606 GN=AIMP1 PE=1 SV=2	0	119.173	65	14	75	14	1	312	34.3	8.43	233.18	14	0	128.6	125.4	123.4	79.1	72.8	70.7	0.683	0.944156	18.9	121.9	78.1	1.89	2.96	High	High	High	High	High	High
FALSE	High	Master Protein	P12429	Annexin A3 OS=Homo sapiens OX=9606 GN=ANXA3 PE=1 SV=3	0	119.056	66	20	80	20	1	323	36.4	5.92	209.67	20	0	72.7	81.5	82.6	117.6	118	127.5	1.617	0.899847	33.63	81.6	118.4	6.62	5.66	High	High	High	High	High	High
FALSE	High	Master Protein	O75367	Core histone macro-H2A.1 OS=Homo sapiens OX=9606 GN=MACROH2A1 PE=1 SV=4	0	119.044	60	15	51	13	1	372	39.6	9.79	176.54	15	2	19.5	17.5	21.2	179.5	173.1	189.3	6.942	0.899847	62.59	22.1	177.9	15.33	4	High	High	High	High	High	High
FALSE	High	Master Protein	Q15436	Protein transport protein Sec23A OS=Homo sapiens OX=9606 GN=SEC23A PE=1 SV=2	0	118.818	41	20	32	18	1	765	86.1	7.08	86.53	20	2	6.8	11.8	14.2	220.4	170.1	176.8	10.779	0.899847	49.31	10.6	189.4	20.88	3.85	Peak Found	Peak Found	High	High	High	High
FALSE	High	Master Protein	Q15046	Lysine--tRNA ligase OS=Homo sapiens OX=9606 GN=KARS1 PE=1 SV=3	0	118.73	45	21	60	21	1	597	68	6.35	144.79	21	0	28.2	29.2	36.7	165.6	168.3	172	3.841	0.899847	36.26	33.8	166.2	4.53	3.89	High	High	High	High	High	High
FALSE	High	Master Protein	Q14677	Clathrin interactor 1 OS=Homo sapiens OX=9606 GN=CLINT1 PE=1 SV=1	0	118.683	31	17	73	17	1	625	68.2	6.42	187.48	17	0	155	154.7	146.2	43.1	44.8	56.2	0.346	0.899847	4.19	152.3	47.7	3.67	12.11	High	High	High	High	High	High
FALSE	High	Master Protein	Q13439	Golgin subfamily A member 4 OS=Homo sapiens OX=9606 GN=GOLGA4 PE=1 SV=1	0	118.527	15	26	34	26	1	2230	261	5.39	59.35	26	0	168.6	134.5	176.1	33.8	62.8	24.1	0.275	0.899847	3.59	177.5	22.5	14.36	31.11	High	High	High	Peak Found	High	High
FALSE	High	Master Protein	O75131	Copine-3 OS=Homo sapiens OX=9606 GN=CPNE3 PE=1 SV=1	0	118.059	42	18	49	17	1	537	60.1	5.85	121.32	18	1	25.1	27.3	28.3	170.9	167.8	180.6	5.236	0.899847	38.34	25.5	174.5	13.2	4.2	High	High	High	High	High	High
FALSE	High	Master Protein	Q9Y696	Chloride intracellular channel protein 4 OS=Homo sapiens OX=9606 GN=CLIC4 PE=1 SV=4	0	118.038	72	15	69	14	1	253	28.8	5.59	201.13	15	0	139.7	140.9	142.6	59.8	58	58.9	0.673	0.944032	12.09	147.5	52.5	0.6	7.92	High	High	High	High	High	High
FALSE	High	Master Protein	P54578	Ubiquitin carboxyl-terminal hydrolase 14 OS=Homo sapiens OX=9606 GN=USP14 PE=1 SV=3	0	117.882	47	16	47	16	1	494	56	5.3	136.52	16	0	48.3	41.5	49.1	171.9	147.1	142.2	3.202	0.903745	37.23	45.5	154.5	11.36	9.16	High	High	High	High	High	High
FALSE	High	Master Protein	Q8TAQ2	SWI/SNF complex subunit SMARCC2 OS=Homo sapiens OX=9606 GN=SMARCC2 PE=1 SV=1	0	117.678	20	20	55	14	1	1214	132.8	5.69	143.99	20	5	95.5	106.4	109.7	83.3	99.6	105.5	0.516	0.912834	15.57	116.9	83.1	7.94	13.02	High	High	High	High	High	High
FALSE	High	Master Protein	P11216	Glycogen phosphorylase, brain form OS=Homo sapiens OX=9606 GN=PYGB PE=1 SV=5	0	117.605	39	25	45	19	1	843	96.6	6.86	110.63	25	1	17.7	19.6	46.8	169.7	179.9	166.3	4.886	0.899847	65.94	32.6	167.4	44.5	4.05	High	High	Peak Found	High	High	High
FALSE	High	Master Protein	Q8IY81	pre-rRNA 2'-O-ribose RNA methyltransferase FTSJ3 OS=Homo sapiens OX=9606 GN=FTSJ3 PE=1 SV=2	0	117.585	36	17	42	17	1	847	96.5	8.4	116.68	17	0	36.9	60.4	71.1	97.4	175.3	158.9	2.285	0.925443	41.37	61.3	138.7	15.4	30.54	High	High	High	High	High	High
FALSE	High	Master Protein	P22695	Cytochrome b-c1 complex subunit 2, mitochondrial OS=Homo sapiens OX=9606 GN=UQCRC2 PE=1 SV=3	0	117.28	43	13	52	13	1	453	48.4	8.63	147.27	13	0	22.3	23.4	28.3	185.8	179.8	160.4	7.658	0.899847	46.99	24.7	175.3	21.09	7.16	High	High	High	High	High	High
FALSE	High	Master Protein	P26358	DNA (cytosine-5)-methyltransferase 1 OS=Homo sapiens OX=9606 GN=DNMT1 PE=1 SV=2	0	117.244	19	23	52	23	1	1616	183.1	7.75	109.63	23	0	56.9	82.9	90.7	122.2	132.3	115	0.876	0.9521	62.36	76.8	123.2	24.67	9.23	High	High	High	High	High	High
FALSE	High	Master Protein	Q8TEM1	Nuclear pore membrane glycoprotein 210 OS=Homo sapiens OX=9606 GN=NUP210 PE=1 SV=3	0	116.931	18	23	41	23	1	1887	205	6.81	94.92	23	0	35.9	40.9	50	150.8	154.9	167.6	3.228	0.899847	31.18	39.3	160.7	8.8	4.43	High	High	High	High	High	High
FALSE	High	Master Protein	P24534	Elongation factor 1-beta OS=Homo sapiens OX=9606 GN=EEF1B2 PE=1 SV=3	0	116.731	57	9	95	8	1	225	24.7	4.67	356	9	0	166.9	136.9	148.5	53	49.1	45.7	0.307	0.899847	3.82	150.7	49.3	10.32	6.98	High	High	High	High	High	High
FALSE	High	Master Protein	Q9P258	Protein RCC2 OS=Homo sapiens OX=9606 GN=RCC2 PE=1 SV=2	0	116.712	43	18	44	18	1	522	56	8.78	115.02	18	0	24.6	36.4	28	186	154.8	170.2	6.872	0.899847	75.8	35.7	164.3	29.83	8.68	High	High	Peak Found	High	High	High
FALSE	High	Master Protein	Q14240	Eukaryotic initiation factor 4A-II OS=Homo sapiens OX=9606 GN=EIF4A2 PE=1 SV=2	0	116.603	52	18	86	6	1	407	46.4	5.48	215.73	18	0	33.3	42.2	33.1	174.2	163.8	153.4	3.236	0.913682	33.68	41.2	158.8	8.95	6.97	High	High	High	High	High	High
FALSE	High	Master Protein	P62805	Histone H4 OS=Homo sapiens OX=9606 GN=H4C1 PE=1 SV=2	0	116.497	58	12	151	12	1	103	11.4	11.36	420.52	12	0	50.4	45.9	42.7	179.1	146.3	135.6	3.568	0.899847	51.8	47.6	152.4	8.54	14.86	High	High	High	High	High	High
FALSE	High	Master Protein	Q6FI81	Anamorsin OS=Homo sapiens OX=9606 GN=CIAPIN1 PE=1 SV=2	0	116.218	59	16	58	16	1	312	33.6	5.62	156.4	16	0	140.6	162.2	167.4	38.1	48.3	43.4	0.302	0.899847	4.27	159.2	40.8	8.28	8.16	High	High	High	High	High	High
FALSE	High	Master Protein	Q96QK1	Vacuolar protein sorting-associated protein 35 OS=Homo sapiens OX=9606 GN=VPS35 PE=1 SV=2	0	116.094	29	18	45	18	1	796	91.6	5.49	138.13	18	0	21.8	26.8	16.8	154.6	184.8	195.2	4.714	0.899847	77.45	28	172	90.78	11.86	High	High	High	High	High	High
FALSE	High	Master Protein	O15031	Plexin-B2 OS=Homo sapiens OX=9606 GN=PLXNB2 PE=1 SV=3	0	115.914	22	26	53	26	1	1838	205	6.24	93.11	26	0	55.4	103.1	110.5	90.2	119	121.8	1.456	0.997696	42.79	71.9	128.1	47.82	16.8	High	High	High	High	High	High
FALSE	High	Master Protein	P23921	Ribonucleoside-diphosphate reductase large subunit OS=Homo sapiens OX=9606 GN=RRM1 PE=1 SV=1	0	115.842	37	20	36	20	1	792	90	7.15	104.2	20	0	28.1	28.2	32.5	159.2	160.6	191.4	3.505	0.899847	55.1	43.1	156.9	18.95	9.13	High	High	High	High	High	High
FALSE	High	Master Protein	O95782	AP-2 complex subunit alpha-1 OS=Homo sapiens OX=9606 GN=AP2A1 PE=1 SV=3	0	115.791	32	22	38	14	1	977	107.5	7.03	109.42	22	8	22	71.7	77.8	130.7	153.9	144	6.337	0.899847	60.03	56	144	6.5	3.37	Peak Found	High	Peak Found	High	High	High
FALSE	High	Master Protein	Q96AG4	Leucine-rich repeat-containing protein 59 OS=Homo sapiens OX=9606 GN=LRRC59 PE=1 SV=1	0	115.479	53	17	115	17	1	307	34.9	9.57	316.07	17	0	167.1	147.7	170.1	38.5	35.7	40.8	0.233	0.899847	2.01	162.3	37.7	7.61	6.49	High	High	High	High	High	High
FALSE	High	Master Protein	Q13573	SNW domain-containing protein 1 OS=Homo sapiens OX=9606 GN=SNW1 PE=1 SV=1	0	115.41	45	19	43	19	1	536	61.5	9.52	126.24	19	0	171.6	165	180.7	24.4	29.4	28.9	0.194	0.899847	1.82	174.3	25.7	4.37	7.91	High	High	High	High	High	High
FALSE	High	Master Protein	P43304	Glycerol-3-phosphate dehydrogenase, mitochondrial OS=Homo sapiens OX=9606 GN=GPD2 PE=1 SV=3	0	115.283	42	21	53	21	1	727	80.8	7.69	138.56	21	0	19.6	24.8	24.5	156.5	171.1	203.4	5.584	0.899847	66.83	22	178	17.6	16.43	High	High	High	High	High	High
FALSE	High	Master Protein	P32322	Pyrroline-5-carboxylate reductase 1, mitochondrial OS=Homo sapiens OX=9606 GN=PYCR1 PE=1 SV=2	0	115.218	48	12	39	11	1	319	33.3	7.61	115.2	12	1	16.5	60.3	24.5	162.5	172.2	163.9	5.593	0.899847	48.33	28.3	171.7	10.22	8.79	High	High	High	High	High	High
FALSE	High	Master Protein	P43487	Ran-specific GTPase-activating protein OS=Homo sapiens OX=9606 GN=RANBP1 PE=1 SV=1	0	115.08	60	8	68	7	1	201	23.3	5.29	201.53	8	1	149.8	153	175.2	38.2	43.7	40.1	0.222	0.899847	2.2	158	42	8.54	6.89	High	High	High	High	High	High
FALSE	High	Master Protein	O15042	U2 snRNP-associated SURP motif-containing protein OS=Homo sapiens OX=9606 GN=U2SURP PE=1 SV=2	0	114.788	19	19	59	18	1	1029	118.2	8.47	153.41	19	1	115.5	113.6	111.8	84.8	85	89.2	0.875	0.939621	27.96	115.3	84.7	4.16	5.48	High	High	High	High	High	High
FALSE	High	Master Protein	P62140	Serine/threonine-protein phosphatase PP1-beta catalytic subunit OS=Homo sapiens OX=9606 GN=PPP1CB PE=1 SV=3	0	114.63	51	13	45	3	1	327	37.2	6.19	140.22	13	0	39.8	25.8	15.5	157.4	190.6	171.1	8.018	0.899847	39.97	17.6	182.4	13.19	9.64	Peak Found	Peak Found	Peak Found	High	High	High
FALSE	High	Master Protein	P53367	Arfaptin-1 OS=Homo sapiens OX=9606 GN=ARFIP1 PE=1 SV=2	0	114.189	52	15	46	14	1	373	41.7	6.7	153.92	15	1	130.1	125.7	96.2	93.8	76.5	77.8	0.41	0.903107	10.52	152.3	47.7	23.99	15.34	High	High	High	High	High	High
FALSE	High	Master Protein	Q12797	Aspartyl/asparaginyl beta-hydroxylase OS=Homo sapiens OX=9606 GN=ASPH PE=1 SV=3	0	114.188	36	21	62	21	1	758	85.8	5.01	156.91	21	0	111.6	119.8	109.4	89.8	90.8	78.5	1.294	0.971472	82.35	104.1	95.9	8.77	6.24	High	High	High	High	High	High
FALSE	High	Master Protein	O00231	26S proteasome non-ATPase regulatory subunit 11 OS=Homo sapiens OX=9606 GN=PSMD11 PE=1 SV=3	0	114.049	48	17	48	17	1	422	47.4	6.48	129.74	17	0	32.1	35.9	38.5	131.8	179.5	182.3	4.076	0.899847	65.66	34.3	165.7	19.8	16.42	High	High	High	High	High	High
FALSE	High	Master Protein	Q8NBS9	Thioredoxin domain-containing protein 5 OS=Homo sapiens OX=9606 GN=TXNDC5 PE=1 SV=2	0	114.037	46	18	79	17	1	432	47.6	5.97	203.81	18	1	77.4	121.7	104.8	83.3	97.8	114.9	0.965	0.956644	44	105.4	94.6	19.47	15.23	High	High	High	High	High	High
FALSE	High	Master Protein	P36952	Serpin B5 OS=Homo sapiens OX=9606 GN=SERPINB5 PE=1 SV=2	0	113.75	64	17	44	17	1	375	42.1	6.05	124.46	17	0	7	14.1	7.3	196.6	188.9	186.1	10.576	0.899847	45.04	6.8	193.2	28.77	2.24	Peak Found	Peak Found	Peak Found	High	High	High	Acetyl [N-Term]
FALSE	High	Master Protein	O14745	Na(+)/H(+) exchange regulatory cofactor NHE-RF1 OS=Homo sapiens OX=9606 GN=SLC9A3R1 PE=1 SV=4	0	113.703	56	15	70	15	1	358	38.8	5.77	188.48	15	0	137.1	162.5	169.3	40.6	45.5	45	0.306	0.899847	4.04	157.5	42.5	10.21	6.36	High	High	High	High	High	High
FALSE	High	Master Protein	P35269	General transcription factor IIF subunit 1 OS=Homo sapiens OX=9606 GN=GTF2F1 PE=1 SV=2	0	113.326	32	18	56	18	1	517	58.2	7.49	159.99	18	0	153.2	151.6	161.7	48.6	43.8	41.1	0.294	0.899847	2.86	157	43	15.17	4.72	High	High	High	High	High	High
FALSE	High	Master Protein	Q5H9R7	Serine/threonine-protein phosphatase 6 regulatory subunit 3 OS=Homo sapiens OX=9606 GN=PPP6R3 PE=1 SV=2	0	113.273	30	22	49	22	1	873	97.6	4.6	125.4	22	0	135.4	138.2	133.2	56.4	69.3	67.5	0.468	0.905767	11.53	135.4	64.6	3.62	9.86	High	High	High	High	High	High
FALSE	High	Master Protein	Q9Y617	Phosphoserine aminotransferase OS=Homo sapiens OX=9606 GN=PSAT1 PE=1 SV=2	0	113.041	59	17	54	17	1	370	40.4	7.66	153.02	17	0	11.4	17.4	19.3	148.4	198.5	205	8.013	0.899847	33.92	16.9	183.1	23.96	16.64	High	High	High	High	High	High
FALSE	High	Master Protein	Q15942	Zyxin OS=Homo sapiens OX=9606 GN=ZYX PE=1 SV=1	0	112.817	40	15	83	15	1	572	61.2	6.67	219.42	15	0	143.6	158.7	158.7	43	50.8	45.3	0.342	0.899847	3.74	153.2	46.8	4.49	7.12	High	High	High	High	High	High
FALSE	High	Master Protein	O60271	C-Jun-amino-terminal kinase-interacting protein 4 OS=Homo sapiens OX=9606 GN=SPAG9 PE=1 SV=4	0	112.815	24	22	44	22	1	1321	146.1	5.15	114.34	22	0	142.8	141.7	138	53.6	51.9	71.9	0.47	0.899847	14.1	132.1	67.9	1.27	14.43	High	High	High	High	High	High
FALSE	High	Master Protein	P04792	Heat shock protein beta-1 OS=Homo sapiens OX=9606 GN=HSPB1 PE=1 SV=2	0	112.631	82	13	89	13	1	205	22.8	6.4	298.42	13	0	110.8	125.2	121.3	74.8	86.1	81.7	0.582	0.95806	8.72	121	79	6.43	4.76	High	High	High	High	High	High
FALSE	High	Master Protein	O95757	Heat shock 70 kDa protein 4L OS=Homo sapiens OX=9606 GN=HSPA4L PE=1 SV=3	0	112.398	39	23	60	18	1	839	94.5	5.88	149.31	23	1	49.9	68.4	65	145.4	140.3	131	1.508	0.948124	78.25	66.5	133.5	3.74	6.44	High	High	High	High	High	High
FALSE	High	Master Protein	P00441	Superoxide dismutase [Cu-Zn] OS=Homo sapiens OX=9606 GN=SOD1 PE=1 SV=2	0	112.204	54	5	48	5	1	154	15.9	6.13	274.55	5	0	51.4	50.2	41.8	156	164.8	135.9	1.232	0.918132	50.92	48.5	151.5	11.02	9.78	High	High	High	High	High	High
FALSE	High	Master Protein	Q99497	Parkinson disease protein 7 OS=Homo sapiens OX=9606 GN=PARK7 PE=1 SV=2	0	111.965	63	10	86	10	1	189	19.9	6.79	267.68	10	0	107.6	103.2	121.4	90.5	91.1	86.1	0.76	0.998281	12.73	108.6	91.4	8.65	3.91	High	High	High	High	High	High
FALSE	High	Master Protein	P60228	Eukaryotic translation initiation factor 3 subunit E OS=Homo sapiens OX=9606 GN=EIF3E PE=1 SV=1	0	111.461	52	20	70	20	1	445	52.2	6.04	181.46	20	0	22.6	24.8	23.3	187.8	170.6	170.9	5.758	0.899847	31.92	25.8	174.2	9.79	3.63	High	High	High	High	High	High
FALSE	High	Master Protein	Q00341	Vigilin OS=Homo sapiens OX=9606 GN=HDLBP PE=1 SV=2	0	111.414	25	21	49	21	1	1268	141.4	6.87	114.27	21	0	85.6	73.3	71.1	114.8	130.8	124.4	2.204	0.905767	80.48	75.7	124.3	4.05	4.83	High	High	High	High	High	High
FALSE	High	Master Protein	P31930	Cytochrome b-c1 complex subunit 1, mitochondrial OS=Homo sapiens OX=9606 GN=UQCRC1 PE=1 SV=3	0	111.295	51	16	48	15	1	480	52.6	6.37	141.31	16	1	18.5	10.7	19.3	178.5	186.5	186.6	8.263	0.899847	64.38	27.9	172.1	5.96	2.54	High	High	High	High	High	High
FALSE	High	Master Protein	P12081	Histidine--tRNA ligase, cytoplasmic OS=Homo sapiens OX=9606 GN=HARS1 PE=1 SV=2	0	111.11	48	19	48	14	1	509	57.4	5.88	116.31	19	5	24.6	30.7	40.9	144.4	171.1	188.2	7.319	0.899847	54.56	32.7	167.3	17.66	11.23	High	Peak Found	High	High	High	High
FALSE	High	Master Protein	P11766	Alcohol dehydrogenase class-3 OS=Homo sapiens OX=9606 GN=ADH5 PE=1 SV=4	0	111.06	59	15	55	15	1	374	39.7	7.49	148.59	15	0	24.4	34	38.9	167.5	170.8	164.3	4.075	0.899847	33.52	34.1	165.9	21.17	1.78	High	High	High	High	High	High
FALSE	High	Master Protein	Q9NY61	Protein AATF OS=Homo sapiens OX=9606 GN=AATF PE=1 SV=1	0	110.987	42	16	39	16	1	560	63.1	4.94	106.48	16	0	143.7	194.5	182.4	36.9	18.6	23.9	0.222	0.899847	3.05	180.3	19.7	15.72	11.31	High	High	High	High	High	High
FALSE	High	Master Protein	Q8TEX9	Importin-4 OS=Homo sapiens OX=9606 GN=IPO4 PE=1 SV=2	0	110.894	28	19	45	19	1	1081	118.6	4.96	114.05	19	0	79.3	104.6	142.2	80.4	88.2	105.3	1.427	0.986686	107.04	108	92	26.91	5.65	High	High	High	High	High	High	Acetyl [N-Term]
FALSE	High	Master Protein	Q3LXA3	Triokinase/FMN cyclase OS=Homo sapiens OX=9606 GN=TKFC PE=1 SV=2	0	110.711	46	17	38	17	1	575	58.9	7.49	106.93	17	0	30.6	25.9	16.2	192.5	183.7	151.1	5.932	0.899847	46.53	24.8	175.2	18.79	11.55	High	High	High	High	High	High
FALSE	High	Master Protein	P61247	40S ribosomal protein S3a OS=Homo sapiens OX=9606 GN=RPS3A PE=1 SV=2	0	110.386	61	16	81	16	1	264	29.9	9.73	204.86	16	0	47.7	45.2	39.9	152.2	158.6	156.4	3.239	0.899847	36.75	48.4	151.6	15.22	2.05	High	High	High	High	High	High
FALSE	High	Master Protein	Q9NX58	Cell growth-regulating nucleolar protein OS=Homo sapiens OX=9606 GN=LYAR PE=1 SV=2	0	110.305	44	14	54	14	1	379	43.6	9.54	150.52	14	0	140	137.9	138.3	62.8	55.4	65.6	0.43	0.903745	9.81	138.2	61.8	2.26	8.96	High	High	High	High	High	High
FALSE	High	Master Protein	P12268	Inosine-5'-monophosphate dehydrogenase 2 OS=Homo sapiens OX=9606 GN=IMPDH2 PE=1 SV=2	0	110.304	49	17	41	17	1	514	55.8	6.9	119.38	17	0	39.8	32.4	55.7	142	143.3	186.7	3.638	0.899847	36.53	47.3	152.7	23.5	12.13	High	High	High	High	High	High
FALSE	High	Master Protein	O76094	Signal recognition particle subunit SRP72 OS=Homo sapiens OX=9606 GN=SRP72 PE=1 SV=3	0	110.088	45	19	41	19	1	671	74.6	9.26	104.61	19	0	82.1	110.2	83.8	90.6	119.7	113.6	5.777	0.899847	50.85	29.7	170.3	42.11	11.85	High	High	High	High	High	High
FALSE	High	Master Protein	P52209	6-phosphogluconate dehydrogenase, decarboxylating OS=Homo sapiens OX=9606 GN=PGD PE=1 SV=3	0	109.823	45	18	57	18	1	483	53.1	7.23	145.89	18	0	29.2	28.5	33.5	165.7	177	166.1	5.085	0.899847	45.25	28.5	171.5	20.94	3.57	High	High	High	High	High	High
FALSE	High	Master Protein	P80303	Nucleobindin-2 OS=Homo sapiens OX=9606 GN=NUCB2 PE=1 SV=3	0	109.684	40	14	53	14	1	420	50.2	5.12	151.59	14	0	138.4	125.4	130	71.1	64.8	70.3	0.365	0.899847	5.38	133.6	66.4	4.8	5.86	High	High	High	High	High	High
FALSE	High	Master Protein	Q07021	Complement component 1 Q subcomponent-binding protein, mitochondrial OS=Homo sapiens OX=9606 GN=C1QBP PE=1 SV=1	0	109.585	63	11	140	11	1	282	31.3	4.84	469.82	11	0	153	126.6	152	57.7	54.4	56.2	0.3	0.899847	3.46	146.7	53.3	12.02	1.38	High	High	High	High	High	High
FALSE	High	Master Protein	Q99714	3-hydroxyacyl-CoA dehydrogenase type-2 OS=Homo sapiens OX=9606 GN=HSD17B10 PE=1 SV=3	0	109.515	78	12	33	12	1	261	26.9	7.78	112.15	12	0	17.2	18	12.7	181.5	180	190.5	12.796	0.899847	80.95	15.5	184.5	34.06	2.99	Peak Found	High	Peak Found	High	High	High
FALSE	High	Master Protein	Q96AE4	Far upstream element-binding protein 1 OS=Homo sapiens OX=9606 GN=FUBP1 PE=1 SV=3	0	109.426	41	21	78	18	1	644	67.5	7.61	178.17	21	1	99.2	87.7	107	99.7	102.7	103.7	1.073	0.996201	28.28	101.9	98.1	13.34	6.61	High	High	High	High	High	High
FALSE	High	Master Protein	P13637	Sodium/potassium-transporting ATPase subunit alpha-3 OS=Homo sapiens OX=9606 GN=ATP1A3 PE=1 SV=3	0	109.401	20	17	83	1	1	1013	111.7	5.38	238.14	17	0				134.6	465.4		100	9.08348e-17			200		77.96	Not Found	Not Found	Not Found	Peak Found	High	Not Found
FALSE	High	Master Protein	P35637	RNA-binding protein FUS OS=Homo sapiens OX=9606 GN=FUS PE=1 SV=1	0	109.388	23	11	72	9	1	526	53.4	9.36	200.16	11	2	142.9	171	186.4	31.8	34.1	33.8	0.152	0.899847	1	171.1	28.9	13.08	2.19	High	High	High	High	High	High
FALSE	High	Master Protein	Q13547	Histone deacetylase 1 OS=Homo sapiens OX=9606 GN=HDAC1 PE=1 SV=1	0	109.288	52	17	46	12	1	482	55.1	5.48	116.52	17	5	12.1	16	18.1	179	176.9	197.9	6.447	0.899847	40.97	18.8	181.2	5.56	7.18	High	High	Peak Found	High	High	High
FALSE	High	Master Protein	P0DP25	Calmodulin-3 OS=Homo sapiens OX=9606 GN=CALM3 PE=1 SV=1	0	109.278	52	11	156	9	1	149	16.8	4.22	441.82	11	1	169.6	153.5	148.5	42.2	44.3	41.8	0.285	0.899847	3.68	157.5	42.5	7.19	3.33	High	High	High	High	High	High
FALSE	High	Master Protein	P40926	Malate dehydrogenase, mitochondrial OS=Homo sapiens OX=9606 GN=MDH2 PE=1 SV=3	0	109.175	56	14	63	14	1	338	35.5	8.68	204.48	14	0	15.1	18.1	15.2	176.5	184.5	190.6	11.036	0.579688	44.73	13.3	186.7	8.72	1.85	High	High	High	High	High	High
FALSE	High	Master Protein	Q9Y266	Nuclear migration protein nudC OS=Homo sapiens OX=9606 GN=NUDC PE=1 SV=1	0	109.06	53	18	92	18	1	331	38.2	5.38	228.99	18	0	113.6	132.4	126.6	71.1	79.1	77.2	0.6	0.963872	16.18	122.6	77.4	7.49	6.55	High	High	High	High	High	High
FALSE	High	Master Protein	P48444	Coatomer subunit delta OS=Homo sapiens OX=9606 GN=ARCN1 PE=1 SV=1	0	108.881	41	18	57	18	1	511	57.2	6.21	128.98	18	0	13.6	16.6	13.9	176.9	183.8	195.2	9.444	0.899847	38.4	19.3	180.7	11.72	3.79	High	High	High	High	High	High
FALSE	High	Master Protein	P52907	F-actin-capping protein subunit alpha-1 OS=Homo sapiens OX=9606 GN=CAPZA1 PE=1 SV=3	0	108.667	62	11	61	9	1	286	32.9	5.69	190	11	2	51	66.1	34.1	138.4	154.8	155.6	3.116	0.899847	42.69	49.1	150.9	30.23	6.9	High	High	High	High	High	High
FALSE	High	Master Protein	P06396	Gelsolin OS=Homo sapiens OX=9606 GN=GSN PE=1 SV=1	0	108.27	28	16	42	16	1	782	85.6	6.28	118.61	16	0	7.5	21.7	14.1	168.3	200.1	188.4	13.368	0.899847	87.5	10.4	189.6	29.13	8.64	High	Peak Found	Peak Found	High	High	High
FALSE	High	Master Protein	P46939	Utrophin OS=Homo sapiens OX=9606 GN=UTRN PE=1 SV=2	0	108.246	11	26	34	26	1	3433	394.2	5.33	63.43	26	0	108.3	95.7	90.4	106.5	104.2	94.9	0.86	0.933045	51.57	92.9	107.1	13.02	16.51	High	High	High	High	Peak Found	High
FALSE	High	Master Protein	Q02878	60S ribosomal protein L6 OS=Homo sapiens OX=9606 GN=RPL6 PE=1 SV=3	0	108.179	45	15	70	15	1	288	32.7	10.58	194.53	15	0	14.5	22.2	18.9	150.4	199.6	194.3	8.199	0.800074	26.19	18.5	181.5	24.56	14.84	High	High	High	High	High	High
FALSE	High	Master Protein	Q07866	Kinesin light chain 1 OS=Homo sapiens OX=9606 GN=KLC1 PE=1 SV=2	0	108.15	43	22	63	14	1	573	65.3	6.2	159.56	22	6	133.8	129.3	125.1	71.4	66.5	73.8	0.337	0.899847	4.67	125.6	74.4	4.83	6.22	High	High	High	High	High	High
FALSE	High	Master Protein	P62701	40S ribosomal protein S4, X isoform OS=Homo sapiens OX=9606 GN=RPS4X PE=1 SV=2	0	108.12	56	18	93	18	1	263	29.6	10.15	230.14	18	0	29.1	33.4	24.5	175.8	173.7	163.4	8.043	0.815294	65.47	36.8	163.2	14.59	3.24	High	High	High	High	High	High
FALSE	High	Master Protein	Q7L2E3	ATP-dependent RNA helicase DHX30 OS=Homo sapiens OX=9606 GN=DHX30 PE=1 SV=1	0	107.946	32	24	35	24	1	1194	133.9	8.78	94.52	24	0	25.7	21.7	23.7	167.8	202.2	158.9	6.025	0.899847	101.94	14.1	185.9	61.47	15.22	Peak Found	Peak Found	Peak Found	High	High	High
FALSE	High	Master Protein	P39687	Acidic leucine-rich nuclear phosphoprotein 32 family member A OS=Homo sapiens OX=9606 GN=ANP32A PE=1 SV=1	0	107.864	52	14	107	7	1	249	28.6	4.09	285.51	14	7	159.7	154.7	166.4	37.4	43	38.8	0.228	0.899847	1.96	162	38	4.25	6.51	High	High	High	High	High	High
FALSE	High	Master Protein	Q6PKG0	La-related protein 1 OS=Homo sapiens OX=9606 GN=LARP1 PE=1 SV=2	0	107.537	32	24	52	20	1	1096	123.4	8.82	110.32	24	3	183.6	121.9	126.2	46.1	49.5	72.7	0.499	0.904032	17.33	140.9	59.1	17.21	13	High	High	High	High	High	High
FALSE	High	Master Protein	O14818	Proteasome subunit alpha type-7 OS=Homo sapiens OX=9606 GN=PSMA7 PE=1 SV=1	0	107.31	53	11	54	11	1	248	27.9	8.46	173.09	11	0	26.2	38.6	37.4	156.4	167.7	173.7	4.577	0.899847	40.73	30.7	169.3	22.55	5.08	High	High	High	High	High	High
FALSE	High	Master Protein	Q96KP4	Cytosolic non-specific dipeptidase OS=Homo sapiens OX=9606 GN=CNDP2 PE=1 SV=2	0	107.262	52	16	44	16	1	475	52.8	5.97	122.75	16	0	15	18.4	21.9	152.1	188.4	204.1	6.109	0.899847	52.33	17.8	182.2	24.41	13	High	High	High	High	High	High
FALSE	High	Master Protein	Q13740	CD166 antigen OS=Homo sapiens OX=9606 GN=ALCAM PE=1 SV=2	0	107.176	39	18	50	18	1	583	65.1	6.25	138.96	18	0	143.7	159.8	170.5	37.3	39.3	49.3	0.301	0.899847	3.36	154.9	45.1	9.96	10.07	High	High	High	High	High	High
FALSE	High	Master Protein	P17174	Aspartate aminotransferase, cytoplasmic OS=Homo sapiens OX=9606 GN=GOT1 PE=1 SV=3	0	107.114	52	18	59	18	1	413	46.2	7.01	162.98	18	0	69.2	75.7	79.5	118.9	124.6	132.1	6.954	0.899847	42	68.7	131.3	7.79	3.99	High	High	High	High	High	High
FALSE	High	Master Protein	Q9H501	ESF1 homolog OS=Homo sapiens OX=9606 GN=ESF1 PE=1 SV=1	0	107.041	26	21	53	21	1	851	98.7	5.11	133.66	21	0	179.7	153	167.1	35.8	31.7	32.7	0.273	0.899847	3.59	167.8	32.2	5.72	14.96	High	High	High	High	High	High
FALSE	High	Master Protein	Q12849	G-rich sequence factor 1 OS=Homo sapiens OX=9606 GN=GRSF1 PE=1 SV=3	0	106.977	49	14	56	14	1	480	53.1	6.19	165.22	14	0	87.1	93.9	81.1	128.7	91.4	117.8	1.495	0.999715	60.73	86.7	113.3	13.06	17.57	High	High	High	High	High	High
FALSE	High	Master Protein	Q6P597	Kinesin light chain 3 OS=Homo sapiens OX=9606 GN=KLC3 PE=1 SV=2	0	106.924	52	19	40	16	1	504	55.3	6.49	105.8	19	2	150.3	139.8	165.9	42	53.7	48.3	0.279	0.899847	5.79	157.3	42.7	4.24	28.36	High	High	High	High	High	High
FALSE	High	Master Protein	Q9H0A0	RNA cytidine acetyltransferase OS=Homo sapiens OX=9606 GN=NAT10 PE=1 SV=2	0	106.9	29	22	40	21	1	1025	115.7	8.27	112.13	22	1	121.6	24.1	20.8	201.4	122.8	109.3	5.915	0.899847	102.84	61.4	138.6	14.21	0.71	High	Peak Found	High	High	High	High
FALSE	High	Master Protein	Q00796	Sorbitol dehydrogenase OS=Homo sapiens OX=9606 GN=SORD PE=1 SV=4	0	106.896	56	14	39	14	1	357	38.3	7.97	107.05	14	0	24.8	28.6	28.5	158.4	182.1	177.6	4.621	0.899847	60.16	33.6	166.4	8.13	7.25	High	High	High	High	High	High
FALSE	High	Master Protein	P36873	Serine/threonine-protein phosphatase PP1-gamma catalytic subunit OS=Homo sapiens OX=9606 GN=PPP1CC PE=1 SV=1	0	106.712	46	13	46	2	1	323	37	6.54	127.77	13	0				272.8	174.3	152.9	100	9.08348e-17			200		32.05	Not Found	Not Found	Not Found	High	High	High
FALSE	High	Master Protein	Q9UN86	Ras GTPase-activating protein-binding protein 2 OS=Homo sapiens OX=9606 GN=G3BP2 PE=1 SV=2	0	106.093	35	13	65	13	1	482	54.1	5.55	204.73	13	0	99.5	101.2	107.7	98.3	96.9	96.4	0.83	0.981187	30.05	103.3	96.7	0.68	0.77	High	High	High	High	High	High
FALSE	High	Master Protein	P49589	Cysteine--tRNA ligase, cytoplasmic OS=Homo sapiens OX=9606 GN=CARS1 PE=1 SV=3	0	106.021	35	22	54	22	1	748	85.4	6.76	132.05	22	0	36.5	33.3	27.2	176.4	162.7	163.9	4.429	0.899847	60.75	37.5	162.5	13.75	3.52	High	High	High	High	High	High
FALSE	High	Master Protein	P39656	Dolichyl-diphosphooligosaccharide--protein glycosyltransferase 48 kDa subunit OS=Homo sapiens OX=9606 GN=DDOST PE=1 SV=4	0	105.873	53	15	39	15	1	456	50.8	6.55	118.21	15	0	6.4	10	13.4	192	190.3	187.9	7.703	0.899847	35.75	13.3	186.7	34.16	1.17	Peak Found	Peak Found	High	High	High	High
FALSE	High	Master Protein	P23229	Integrin alpha-6 OS=Homo sapiens OX=9606 GN=ITGA6 PE=1 SV=5	0	105.213	29	26	67	26	1	1130	126.5	6.61	158.54	26	0	117.7	142.7	133.1	66.1	71.9	68.5	0.625	0.930202	17.21	134.6	65.4	10.05	9.19	High	High	High	High	High	High
FALSE	High	Master Protein	P62917	60S ribosomal protein L8 OS=Homo sapiens OX=9606 GN=RPL8 PE=1 SV=2	0	105.111	50	11	53	11	1	257	28	11.03	157.25	11	0	6.1	4.8	13.6	185.2	216.8	173.4	9.339	0.700731	65.18	16.3	183.7	13.15	9.71	High	High	Peak Found	High	High	High
FALSE	High	Master Protein	P51991	Heterogeneous nuclear ribonucleoprotein A3 OS=Homo sapiens OX=9606 GN=HNRNPA3 PE=1 SV=2	0	105.109	41	16	80	14	1	378	39.6	9.01	188.22	16	0	72.9	66.6	70.8	134.3	115	140.4	1.864	0.899847	68.33	69.8	130.2	3.48	10.07	High	High	High	High	High	High	Acetyl [N-Term]
FALSE	High	Master Protein	O75390	Citrate synthase, mitochondrial OS=Homo sapiens OX=9606 GN=CS PE=1 SV=2	0	104.936	49	17	80	17	1	466	51.7	8.32	195.92	17	0	16.5	17.1	19.5	175.6	195.1	176.2	8.863	0.738175	37.59	16.7	183.3	20.28	6.16	High	High	High	High	High	High
FALSE	High	Master Protein	Q14690	Protein RRP5 homolog OS=Homo sapiens OX=9606 GN=PDCD11 PE=1 SV=3	0	104.916	19	25	42	25	1	1871	208.6	8.87	87.56	25	0	8.6	15.3	27.2	68.4	240.8	239.8	3.286	0.899847	109.68	17.9	182.1	27.86	57.47	Peak Found	High	Peak Found	High	High	High
FALSE	High	Master Protein	P30740	Leukocyte elastase inhibitor OS=Homo sapiens OX=9606 GN=SERPINB1 PE=1 SV=1	0	104.803	53	14	33	13	1	379	42.7	6.28	97.4	14	0	21.9	7.2	18.4	163.1	188.2	201.2	9.646	0.899847	53.5	14	186	37.25	11.99	Peak Found	High	Peak Found	High	High	High
FALSE	High	Master Protein	P51648	Aldehyde dehydrogenase family 3 member A2 OS=Homo sapiens OX=9606 GN=ALDH3A2 PE=1 SV=1	0	104.756	39	19	47	18	1	485	54.8	7.88	116.55	19	1	1.7	4.1	4	196.6	190.1	203.5	29.749	0.574291	74.54	3.2	196.8	72.2	4.33	High	Peak Found	Peak Found	High	High	High	Acetyl [N-Term]
FALSE	High	Master Protein	Q9NZT2	Opioid growth factor receptor OS=Homo sapiens OX=9606 GN=OGFR PE=1 SV=3	0	104.74	35	16	43	16	1	677	73.3	4.84	118.74	16	0	138.4	178	159.3	33.1	41.6	49.5	0.3	0.899847	3.37	157.6	42.4	13.63	20.15	High	High	High	High	High	High
FALSE	High	Master Protein	P00491	Purine nucleoside phosphorylase OS=Homo sapiens OX=9606 GN=PNP PE=1 SV=2	0	104.554	76	17	48	17	1	289	32.1	6.95	125.5	17	0	28.7	36.7	28.2	182.8	159.1	164.4	4.738	0.899847	68.85	29.4	170.6	11.14	7.11	High	High	High	High	High	High
FALSE	High	Master Protein	Q92922	SWI/SNF complex subunit SMARCC1 OS=Homo sapiens OX=9606 GN=SMARCC1 PE=1 SV=3	0	104.239	20	18	53	12	1	1105	122.8	5.76	152.8	18	0	134.8	163.1	164	50.9	44.6	42.6	0.38	0.899847	8.88	113.6	86.4	16.12	50.9	High	High	High	High	High	High
FALSE	High	Master Protein	P05388	60S acidic ribosomal protein P0 OS=Homo sapiens OX=9606 GN=RPLP0 PE=1 SV=1	0	104.235	52	14	74	14	1	317	34.3	5.97	254.34	14	0	47.9	42.6	55.3	151.7	147.6	154.9	3.092	0.899847	20.07	46.6	153.4	11.23	2.62	High	High	High	High	High	High
FALSE	High	Master Protein	P52565	Rho GDP-dissociation inhibitor 1 OS=Homo sapiens OX=9606 GN=ARHGDIA PE=1 SV=3	0	103.763	56	8	58	8	1	204	23.2	5.11	193.86	8	0	66.4	76	74.8	122.4	134.6	125.7	1.92	0.899847	24.99	71.2	128.8	10.5	4.96	High	High	High	High	High	High
FALSE	High	Master Protein	Q92621	Nuclear pore complex protein Nup205 OS=Homo sapiens OX=9606 GN=NUP205 PE=1 SV=3	0	103.744	15	22	34	22	1	2012	227.8	6.19	76.31	22	0	5.5	2.7	2.8	157.4	195	236.6	6.594	0.899847	63.39	7	193	38.53	20.09	Peak Found	Peak Found	Peak Found	High	High	High
FALSE	High	Master Protein	Q9UNZ2	NSFL1 cofactor p47 OS=Homo sapiens OX=9606 GN=NSFL1C PE=1 SV=2	0	103.634	52	16	58	16	1	370	40.5	5.1	160	16	0	103.7	134.2	132.8	86.4	69.9	73	0.59	0.925443	12.95	133.9	66.1	13.44	12.57	High	High	High	High	High	High
FALSE	High	Master Protein	P18124	60S ribosomal protein L7 OS=Homo sapiens OX=9606 GN=RPL7 PE=1 SV=1	0	103.614	57	18	73	18	1	248	29.2	10.65	164.57	18	0	20	14.6	16.4	191	180.5	177.4	9.371	0.700705	28.25	16.4	183.6	4.52	3.14	High	High	High	High	High	High
FALSE	High	Master Protein	P61586	Transforming protein RhoA OS=Homo sapiens OX=9606 GN=RHOA PE=1 SV=1	0	103.555	78	13	85	4	1	193	21.8	6.1	235.17	13	9	114.4	121.4	111.7	87.5	86.1	78.9	0.606	0.964389	16.98	114.2	85.8	4.25	5.78	High	High	High	High	High	High
FALSE	High	Master Protein	Q5QJE6	Deoxynucleotidyltransferase terminal-interacting protein 2 OS=Homo sapiens OX=9606 GN=DNTTIP2 PE=1 SV=2	0	103.126	31	19	38	19	1	756	84.4	6.16	99.88	19	0	135.9	152.5	147	53.4	57.9	53.2	0.398	0.899847	7.68	152.2	47.8	12.66	8.26	High	High	High	High	High	High
FALSE	High	Master Protein	P46937	Transcriptional coactivator YAP1 OS=Homo sapiens OX=9606 GN=YAP1 PE=1 SV=2	0	103.066	51	15	39	15	1	504	54.4	5.17	120.34	15	0	102	115.9	125	81.4	83.4	92.2	0.311	0.899847	5.18	116.3	83.7	11.15	7.58	High	High	High	High	High	High
FALSE	High	Master Protein	P08237	ATP-dependent 6-phosphofructokinase, muscle type OS=Homo sapiens OX=9606 GN=PFKM PE=1 SV=2	0	102.881	40	19	35	17	1	780	85.1	7.99	90.17	19	0	8.4	25.5	31.8	204.9	183.4	146	7.168	0.899847	59.24	24.3	175.7	19.22	11.49	High	High	High	High	High	High
FALSE	High	Master Protein	O15479	Melanoma-associated antigen B2 OS=Homo sapiens OX=9606 GN=MAGEB2 PE=1 SV=3	0	102.743	44	15	98	14	1	319	35.3	8.76	243.31	15	1	136.5	139.6	145.7	52.7	60.9	64.5	0.512	0.936499	19.62	138.5	61.5	4.24	8.07	High	High	High	High	High	High
FALSE	High	Master Protein	Q14651	Plastin-1 OS=Homo sapiens OX=9606 GN=PLS1 PE=1 SV=2	0	102.633	35	16	53	12	1	629	70.2	5.41	159.35	16	0	79.2	59.7	75.3	114	140.8	131.1	1.51	0.971472	21.05	68.1	131.9	14.61	10.25	High	High	High	High	High	High	Acetyl [N-Term]
FALSE	High	Master Protein	Q9BSJ8	Extended synaptotagmin-1 OS=Homo sapiens OX=9606 GN=ESYT1 PE=1 SV=1	0	102.579	22	16	50	16	1	1104	122.8	5.83	131.12	16	0	29.9	55	42.3	120.1	169.4	183.4	2.889	0.899847	35.73	42.8	157.2	29.05	16.49	High	High	High	High	High	High
FALSE	High	Master Protein	Q7Z434	Mitochondrial antiviral-signaling protein OS=Homo sapiens OX=9606 GN=MAVS PE=1 SV=2	0	102.406	67	15	37	15	1	540	56.5	5.52	100.66	15	0	153.7	148.2	186.4	34.5	41.6	35.7	0.253	0.899847	2.9	161.4	38.6	12.56	9.41	High	High	High	High	High	High
FALSE	High	Master Protein	Q99536	Synaptic vesicle membrane protein VAT-1 homolog OS=Homo sapiens OX=9606 GN=VAT1 PE=1 SV=2	0	102.315	49	14	75	14	1	393	41.9	6.29	217.83	14	0	66.8	60.8	60	128.6	144.5	139.3	2.838	0.899847	36.57	61.1	138.9	6.3	5.69	High	High	High	High	High	High
FALSE	High	Master Protein	Q5JTH9	RRP12-like protein OS=Homo sapiens OX=9606 GN=RRP12 PE=1 SV=2	0	102.203	22	21	38	21	1	1297	143.6	8.75	87.1	21	0	18.6	30.2	20.6	189	161.5	180.1	7.199	0.899847	67.87	22.1	177.9	10.12	10.38	Peak Found	Peak Found	Peak Found	High	High	High
FALSE	High	Master Protein	Q8TEQ6	Gem-associated protein 5 OS=Homo sapiens OX=9606 GN=GEMIN5 PE=1 SV=3	0	102.074	22	20	36	20	1	1508	168.5	6.62	67.18	20	0	42.5	21.2	36.9	182.9	130.6	185.8	3.107	0.899847	86.68	32.3	167.7	16.47	21.68	High	High	High	High	High	High
FALSE	High	Master Protein	P15170	Eukaryotic peptide chain release factor GTP-binding subunit ERF3A OS=Homo sapiens OX=9606 GN=GSPT1 PE=1 SV=1	0	102.05	43	17	37	17	1	499	55.7	5.62	104.95	17	0	55	68.8	80.8	126.2	135.2	134	1.81	0.948124	41.06	77	123	17.46	3.92	High	High	High	High	High	High
FALSE	High	Master Protein	P30041	Peroxiredoxin-6 OS=Homo sapiens OX=9606 GN=PRDX6 PE=1 SV=3	0	101.915	70	18	83	18	1	224	25	6.38	219.53	18	0	69.1	67.3	69.6	136.8	124.6	132.5	1.739	0.899847	37.76	61.8	138.2	3.56	3.24	High	High	High	High	High	High
FALSE	High	Master Protein	Q8IUD2	ELKS/Rab6-interacting/CAST family member 1 OS=Homo sapiens OX=9606 GN=ERC1 PE=1 SV=1	0	101.827	20	20	41	20	1	1116	128	5.97	105.38	20	0	108.3	144	145.9	80.8	70.4	50.7	0.287	0.899847	6.32	160.9	39.1	19.86	27.02	High	High	High	High	Peak Found	High
FALSE	High	Master Protein	P62906	60S ribosomal protein L10a OS=Homo sapiens OX=9606 GN=RPL10A PE=1 SV=2	0	101.731	44	12	73	12	1	217	24.8	9.94	189.12	12	0	33.1	38.8	39	151.7	167.1	170.3	4.621	0.899847	34.19	37.9	162.1	16.85	3.79	High	High	High	High	High	High
FALSE	High	Master Protein	Q99733	Nucleosome assembly protein 1-like 4 OS=Homo sapiens OX=9606 GN=NAP1L4 PE=1 SV=1	0	101.685	35	13	81	11	1	375	42.8	4.69	230.08	13	0	137.2	130.6	152.4	49	63.5	67.3	0.444	0.917894	6.42	139.3	60.7	8.12	13.05	High	High	High	High	High	High
FALSE	High	Master Protein	O75976	Carboxypeptidase D OS=Homo sapiens OX=9606 GN=CPD PE=1 SV=2	0	101.503	19	20	49	20	1	1380	152.8	6.05	102.53	20	0	137	121.1	118.8	69	75.5	78.6	0.52	0.920998	11.87	120.5	79.5	5.29	5.9	High	High	High	High	High	High
FALSE	High	Master Protein	O15446	DNA-directed RNA polymerase I subunit RPA34 OS=Homo sapiens OX=9606 GN=POLR1G PE=1 SV=1	0	101.301	58	15	54	15	1	510	55	8.51	121.56	15	0	164.2	150.6	167.2	20.9	52.7	44.4	0.183	0.899847	0.77	160.1	39.9	4.55	34.52	High	High	High	High	High	High
FALSE	High	Master Protein	P21796	Voltage-dependent anion-selective channel protein 1 OS=Homo sapiens OX=9606 GN=VDAC1 PE=1 SV=2	0	101.207	66	14	56	13	1	283	30.8	8.54	141.69	14	1	9.1	10.4	19.4	144.3	201	215.7	10.905	0.899847	50.09	12.4	187.6	26.52	16.3	High	High	High	High	High	High
FALSE	High	Master Protein	P09622	Dihydrolipoyl dehydrogenase, mitochondrial OS=Homo sapiens OX=9606 GN=DLD PE=1 SV=2	0	101.157	33	11	44	11	1	509	54.1	7.85	141.16	11	0	20.3	26.3	24.5	153.9	170.7	204.3	5.11	0.899847	103.19	37.1	162.9	11.55	14.45	High	High	High	High	High	High
FALSE	High	Master Protein	P23381	Tryptophan--tRNA ligase, cytoplasmic OS=Homo sapiens OX=9606 GN=WARS1 PE=1 SV=2	0	101.046	46	17	48	17	1	471	53.1	6.23	127.27	17	0	32.5	26.1	25.9	170.7	193.9	151	5.008	0.899847	61.06	29.1	170.9	10.08	12.18	High	High	High	High	High	High
FALSE	High	Master Protein	P55327	Tumor protein D52 OS=Homo sapiens OX=9606 GN=TPD52 PE=1 SV=2	0	100.791	60	11	77	11	1	224	24.3	4.83	250.32	11	0	135.9	130.9	147.6	58.5	63.8	63.4	0.476	0.92815	7.39	136.9	63.1	8.54	7.4	High	High	High	High	High	High
FALSE	High	Master Protein	P49750	YLP motif-containing protein 1 OS=Homo sapiens OX=9606 GN=YLPM1 PE=1 SV=4	0	100.216	14	19	37	19	1	2146	241.5	6.55	78.48	19	0	173.7	150.2	141.6	54.1	32.5	48	0.228	0.899847	4.62	159.9	40.1	13.47	13.56	High	High	High	Peak Found	High	Peak Found
FALSE	High	Master Protein	P10636	Microtubule-associated protein tau OS=Homo sapiens OX=9606 GN=MAPT PE=1 SV=5	0	99.907	35	16	51	16	1	758	78.9	6.71	140.92	16	0	148.6	172.2	157.1	43	42	37.2	0.25	0.899847	2.86	160.6	39.4	7.22	6.61	High	High	High	High	High	High
FALSE	High	Master Protein	P61981	14-3-3 protein gamma OS=Homo sapiens OX=9606 GN=YWHAG PE=1 SV=2	0	99.876	58	13	98	9	1	247	28.3	4.89	273.36	13	0	40.4	37.4	45.2	192.1	153.9	130.9	3.604	0.899847	69.13	39.9	160.1	13.92	19.35	High	High	High	High	High	High
FALSE	High	Master Protein	P48147	Prolyl endopeptidase OS=Homo sapiens OX=9606 GN=PREP PE=1 SV=2	0	99.857	40	19	35	19	1	710	80.6	5.86	91.85	19	0	18.4	28.7	26	177.7	169.2	180.1	5.46	0.899847	47.66	22	178	6.79	0.97	High	High	High	High	High	High	Acetyl [N-Term]
FALSE	High	Master Protein	Q9H0D6	5'-3' exoribonuclease 2 OS=Homo sapiens OX=9606 GN=XRN2 PE=1 SV=1	0	99.807	28	18	39	18	1	950	108.5	7.47	96.54	18	0	10.9	8.3	17.7	169.6	200	193.6	8.961	0.899847	62.97	11.2	188.8	39.1	10.4	High	Peak Found	High	High	High	High
FALSE	High	Master Protein	Q86XP3	ATP-dependent RNA helicase DDX42 OS=Homo sapiens OX=9606 GN=DDX42 PE=1 SV=1	0	99.647	35	21	44	21	1	938	102.9	7.02	79.42	21	0	53.7	59.2	52	129.1	153.5	152.4	2.663	0.904032	63.79	52.3	147.7	1.61	4.26	High	High	High	High	High	High
FALSE	High	Master Protein	Q9NSE4	Isoleucine--tRNA ligase, mitochondrial OS=Homo sapiens OX=9606 GN=IARS2 PE=1 SV=2	0	99.613	21	16	33	16	1	1012	113.7	7.2	88.52	16	0	21.1	17.6	20.6	180.1	176.7	183.9	5.934	0.899847	41.99	17.5	182.5	39.91	3.71	Peak Found	Peak Found	Peak Found	High	High	High
FALSE	High	Master Protein	P46777	60S ribosomal protein L5 OS=Homo sapiens OX=9606 GN=RPL5 PE=1 SV=3	0	99.566	53	13	70	13	1	297	34.3	9.72	187.05	13	0	27.7	40.1	37.1	165.6	161.8	167.6	4.302	0.899847	35.27	36	164	15.98	1.71	High	High	High	High	High	High
FALSE	High	Master Protein	Q92804	TATA-binding protein-associated factor 2N OS=Homo sapiens OX=9606 GN=TAF15 PE=1 SV=1	0	99.518	22	9	57	7	1	592	61.8	8.02	168.25	9	0	198.2	155.1	149.4	38.2	31.8	27.3	0.168	0.899847	1.23	163.7	36.3	12	14.64	High	High	High	High	High	High
FALSE	High	Master Protein	Q02218	2-oxoglutarate dehydrogenase, mitochondrial OS=Homo sapiens OX=9606 GN=OGDH PE=1 SV=3	0	99.254	31	19	32	19	1	1023	115.9	6.86	81.84	19	0	13	25.5	15.6	165.3	157.9	222.6	2.513	0.936035	109.92	35.1	164.9	18.29	19.22	Peak Found	Peak Found	Peak Found	High	High	High
FALSE	High	Master Protein	O95232	Luc7-like protein 3 OS=Homo sapiens OX=9606 GN=LUC7L3 PE=1 SV=2	0	99.223	32	13	58	13	1	432	51.4	9.79	151.32	13	0	139.4	145.7	149.1	58.9	53.1	53.7	0.347	0.902283	7.1	150.9	49.1	4.26	15.19	High	High	High	High	High	High	Acetyl [N-Term]
FALSE	High	Master Protein	P51665	26S proteasome non-ATPase regulatory subunit 7 OS=Homo sapiens OX=9606 GN=PSMD7 PE=1 SV=2	0	99.172	42	10	39	10	1	324	37	6.77	114.15	10	0	81.3	79.1	125.3	82.5	112.7	119.1	1.179	0.987532	48.75	87.7	112.3	4.55	19.94	High	High	High	High	High	High
FALSE	High	Master Protein	Q641Q2	WASH complex subunit 2A OS=Homo sapiens OX=9606 GN=WASHC2A PE=1 SV=3	0	99.082	24	16	28	2	1	1341	147.1	4.81	69.35	16	12	209.4	179.9	129.4	16.3	22.9	42.1	0.367	0.899847	7.56	178.8	21.2	22.48	55.73	High	Not Found	Not Found	Not Found	Not Found	Not Found
FALSE	High	Master Protein	Q9BRK5	45 kDa calcium-binding protein OS=Homo sapiens OX=9606 GN=SDF4 PE=1 SV=1	0	98.976	44	12	43	12	1	362	41.8	4.86	124.24	12	0	140.5	146.6	158.9	50.5	48.3	55.2	0.328	0.899847	3.86	151	49	6.69	8.94	High	High	High	High	High	High
FALSE	High	Master Protein	O95831	Apoptosis-inducing factor 1, mitochondrial OS=Homo sapiens OX=9606 GN=AIFM1 PE=1 SV=1	0	98.887	36	17	42	17	1	613	66.9	8.95	118.6	17	0	21.3	32.8	18.7	160.4	192.5	174.3	5.618	0.899847	41.76	21.5	178.5	29.11	9.17	High	Peak Found	High	High	High	High
FALSE	High	Master Protein	Q13111	Chromatin assembly factor 1 subunit A OS=Homo sapiens OX=9606 GN=CHAF1A PE=1 SV=3	0	98.761	31	21	36	21	1	956	106.8	5.94	84.74	21	0	181.9	180.6	150.6	28.6	23.5	34.8	0.284	0.899847	5.58	170.4	29.6	7.15	19.01	High	High	High	Peak Found	Peak Found	High	Acetyl [N-Term]
FALSE	High	Master Protein	P55010	Eukaryotic translation initiation factor 5 OS=Homo sapiens OX=9606 GN=EIF5 PE=1 SV=2	0	98.572	36	14	51	14	1	431	49.2	5.58	124.3	14	0	146.5	161.9	168.2	33.6	40.8	48.8	0.263	0.899847	2.54	162.2	37.8	6.14	15.45	High	High	High	High	High	High
FALSE	High	Master Protein	Q13162	Peroxiredoxin-4 OS=Homo sapiens OX=9606 GN=PRDX4 PE=1 SV=1	0	98.538	65	13	51	11	1	271	30.5	6.29	135.98	13	0	11.8	20.8	22.8	186.6	165.3	192.7	7.927	0.899847	45.38	18.5	181.5	23.02	8.01	High	High	High	High	High	High
FALSE	High	Master Protein	O60502	Protein O-GlcNAcase OS=Homo sapiens OX=9606 GN=OGA PE=1 SV=2	0	98.458	33	21	48	21	1	916	102.8	4.91	89.17	21	0	34.9	36.9	40.3	156.7	173.4	157.8	4.249	0.899847	41.97	35.5	164.5	10.55	3.68	High	High	High	High	High	High
FALSE	High	Master Protein	P40222	Alpha-taxilin OS=Homo sapiens OX=9606 GN=TXLNA PE=1 SV=3	0	98.39	40	16	55	16	1	546	61.9	6.52	108.01	16	0	165.3	163.9	152.8	46	41.5	30.5	0.307	0.899847	4.62	155.9	44.1	4.72	26.19	High	High	High	High	High	High
FALSE	High	Master Protein	P51114	Fragile X mental retardation syndrome-related protein 1 OS=Homo sapiens OX=9606 GN=FXR1 PE=1 SV=3	0	98.386	40	20	39	18	1	621	69.7	6.15	103.94	20	2	49.7	45.8	61.8	145.1	152.3	145.3	2.841	0.914058	51.48	50.3	149.7	14.55	2.55	High	High	High	High	High	High
FALSE	High	Master Protein	P49790	Nuclear pore complex protein Nup153 OS=Homo sapiens OX=9606 GN=NUP153 PE=1 SV=2	0	98.318	20	21	39	21	1	1475	153.8	8.73	93.18	21	0	136.3	163.5	163.1	37.4	48.6	51.1	0.51	0.899847	22.71	132.1	67.9	12.07	37.18	High	High	High	High	High	Peak Found
FALSE	High	Master Protein	Q7L2H7	Eukaryotic translation initiation factor 3 subunit M OS=Homo sapiens OX=9606 GN=EIF3M PE=1 SV=1	0	98.21	40	14	45	14	1	374	42.5	5.63	118.44	14	0	52.4	34.5	34.3	170.7	162.8	145.3	3.097	0.904032	54.65	33	167	31.27	8.81	High	High	High	High	High	High
FALSE	High	Master Protein	P30154	Serine/threonine-protein phosphatase 2A 65 kDa regulatory subunit A beta isoform OS=Homo sapiens OX=9606 GN=PPP2R1B PE=1 SV=3	0	98.162	32	14	59	9	1	601	66.2	4.94	170.68	14	0	96.9	169.6	208.1	31.5	48.6	45.3	0.41	0.899847	5.07	160.8	39.2	31.13	17.85	High	High	High	Peak Found	High	High
FALSE	High	Master Protein	P23193	Transcription elongation factor A protein 1 OS=Homo sapiens OX=9606 GN=TCEA1 PE=1 SV=2	0	97.539	54	15	53	15	1	301	33.9	8.38	143.48	15	0	167.8	176.3	171.6	26.5	27.5	30.3	0.186	0.899847	1.2	172.4	27.6	4.82	5.51	High	High	High	High	High	High
FALSE	High	Master Protein	P02768	Albumin OS=Homo sapiens OX=9606 GN=ALB PE=1 SV=2	0	97.405	35	19	79	19	1	609	69.3	6.28	182.73	19	0	156.2	158.3	153.7	37.1	47.7	47	0.341	0.899847	4.79	154.2	45.8	1.57	13.1	High	High	High	High	High	High
FALSE	High	Master Protein	Q7L576	Cytoplasmic FMR1-interacting protein 1 OS=Homo sapiens OX=9606 GN=CYFIP1 PE=1 SV=1	0	97.394	19	20	40	10	1	1253	145.1	6.9	94.68	20	8	16.7	28	9.2	168.3	192.3	185.5	5.894	0.899847	100.5	8.3	191.7	17.82	6.75	Peak Found	Peak Found	Peak Found	High	High	High
FALSE	High	Master Protein	Q13596	Sorting nexin-1 OS=Homo sapiens OX=9606 GN=SNX1 PE=1 SV=3	0	97.327	38	18	49	16	1	522	59	5.15	122.5	18	2	140.3	140.1	155	55.4	52	57.1	0.385	0.899847	6.09	144.7	55.3	6.17	3.28	High	High	High	High	High	High
FALSE	High	Master Protein	O60264	SWI/SNF-related matrix-associated actin-dependent regulator of chromatin subfamily A member 5 OS=Homo sapiens OX=9606 GN=SMARCA5 PE=1 SV=1	0	97.326	30	29	59	20	1	1052	121.8	8.09	111.53	29	8	42.8	46	45.2	161.5	154.7	149.9	5.623	0.899847	68.23	38.4	161.6	13.63	5.7	Peak Found	High	High	High	High	High
FALSE	High	Master Protein	P17844	Probable ATP-dependent RNA helicase DDX5 OS=Homo sapiens OX=9606 GN=DDX5 PE=1 SV=1	0	97.242	40	22	59	16	1	614	69.1	8.92	132.63	22	5	45	47.6	39.8	153.2	146.7	167.8	6.699	0.899847	77.01	45.3	154.7	5.87	4.99	High	High	High	High	High	High
FALSE	High	Master Protein	P51572	B-cell receptor-associated protein 31 OS=Homo sapiens OX=9606 GN=BCAP31 PE=1 SV=3	0	97.234	26	11	60	11	1	246	28	8.44	174.19	11	0	160.8	139	138.3	58.5	51.4	52	0.38	0.904032	5.07	144.8	55.2	8.78	8.5	High	High	High	High	High	High
FALSE	High	Master Protein	Q9Y4E1	WASH complex subunit 2C OS=Homo sapiens OX=9606 GN=WASHC2C PE=1 SV=4	0	97.184	22	15	28	1	1	1320	144.8	4.79	72.36	15	0							1.018	0.937751	36.92	99.1	100.9	14.64	34.04	High	Peak Found	High	Peak Found	Peak Found	Peak Found
FALSE	High	Master Protein	Q9Y2Z0	Protein SGT1 homolog OS=Homo sapiens OX=9606 GN=SUGT1 PE=1 SV=3	0	97.094	56	16	50	16	1	365	41	5.16	132.85	16	0	54.9	56.7	50.6	158.5	130.4	149	2.277	0.914058	55.85	55.2	144.8	22	7.44	High	High	High	High	High	High
FALSE	High	Master Protein	P50402	Emerin OS=Homo sapiens OX=9606 GN=EMD PE=1 SV=1	0	97.073	78	15	61	15	1	254	29	5.5	164.49	15	0	165.4	171	142.4	41.4	42.9	36.9	0.271	0.899847	4.09	161.5	38.5	9.34	7.79	High	High	High	High	High	High	Acetyl [N-Term]
FALSE	High	Master Protein	O43252	Bifunctional 3'-phosphoadenosine 5'-phosphosulfate synthase 1 OS=Homo sapiens OX=9606 GN=PAPSS1 PE=1 SV=2	0	97.071	41	17	32	16	1	624	70.8	6.86	88.5	17	1	1.9	23.5	9.1	194	202.9	168.6	4.441	0.899847	89.69	6.4	193.6	94.96	9.56	Peak Found	Peak Found	Peak Found	High	High	High	Acetyl [N-Term]
FALSE	High	Master Protein	P50453	Serpin B9 OS=Homo sapiens OX=9606 GN=SERPINB9 PE=1 SV=1	0	96.779	57	18	31	17	1	376	42.4	5.86	88.39	18	1	17.6	50.1	19.9	174.7	169.6	168.2	6.212	0.899847	66.45	18.9	181.1	69.63	4.34	High	Peak Found	High	High	High	High	Acetyl [N-Term]
FALSE	High	Master Protein	Q9Y2A7	Nck-associated protein 1 OS=Homo sapiens OX=9606 GN=NCKAP1 PE=1 SV=1	0	96.734	25	19	36	19	1	1128	128.7	6.62	96.09	19	0	7.9	6.7	11.6	169.8	195.1	209	7.386	0.899847	28.71	11.2	188.8	30.92	8.05	Peak Found	Peak Found	Peak Found	High	High	High
FALSE	High	Master Protein	P23396	40S ribosomal protein S3 OS=Homo sapiens OX=9606 GN=RPS3 PE=1 SV=2	0	96.554	70	17	99	17	1	243	26.7	9.66	261.93	17	0	19.9	27.5	31.1	179	168.7	173.8	5.817	0.899847	32.19	21.7	178.3	11.46	2.27	High	High	High	High	High	High
FALSE	High	Master Protein	O75347	Tubulin-specific chaperone A OS=Homo sapiens OX=9606 GN=TBCA PE=1 SV=3	0	96.512	61	12	69	12	1	108	12.8	5.29	218.47	12	0	130.3	146.8	147.9	54.5	58.7	61.9	0.418	0.912429	5.76	143.6	56.4	7.28	38.35	High	High	High	High	High	High
FALSE	High	Master Protein	Q86V48	Leucine zipper protein 1 OS=Homo sapiens OX=9606 GN=LUZP1 PE=1 SV=2	0	96.512	25	20	33	20	1	1076	120.2	8.5	77.78	20	0	120.4	171.7	175.8	27.1	41	63.9	0.347	0.899847	4.92	158.7	41.3	18.73	33.78	High	High	High	Peak Found	High	Peak Found
FALSE	High	Master Protein	Q8WXX5	DnaJ homolog subfamily C member 9 OS=Homo sapiens OX=9606 GN=DNAJC9 PE=1 SV=1	0	96.425	57	17	50	17	1	260	29.9	5.73	138.27	17	0	157.4	144	164.3	47	41.4	45.8	0.241	0.899847	2.59	159.1	40.9	6.55	3.54	High	High	High	High	High	High
FALSE	High	Master Protein	P22059	Oxysterol-binding protein 1 OS=Homo sapiens OX=9606 GN=OSBP PE=1 SV=1	0	96.388	29	17	39	17	1	807	89.4	7.3	100.78	17	0	34.4	24.5	27.8	122.1	206.7	184.5	6.508	0.899847	127.12	27.1	172.9	13.59	16.62	Peak Found	Peak Found	High	High	High	High
FALSE	High	Master Protein	Q9NZB2	Constitutive coactivator of PPAR-gamma-like protein 1 OS=Homo sapiens OX=9606 GN=FAM120A PE=1 SV=2	0	96.159	23	18	36	18	1	1118	121.8	8.88	89.62	18	0	51.2	39.1	18.4	146.9	163.4	181	4.149	0.899847	87.36	38.3	161.7	40.38	9.65	High	High	Peak Found	High	High	High
FALSE	High	Master Protein	Q96A33	PAT complex subunit CCDC47 OS=Homo sapiens OX=9606 GN=CCDC47 PE=1 SV=1	0	96.152	34	17	49	17	1	483	55.8	4.87	129.96	17	0	146.1	150.4	135.7	49.4	61.6	56.8	0.5	0.908586	10.36	146	54	6.27	14.24	High	High	High	High	High	High
FALSE	High	Master Protein	Q15019	Septin-2 OS=Homo sapiens OX=9606 GN=SEPTIN2 PE=1 SV=1	0	96.116	57	13	30	13	1	361	41.5	6.6	91.4	13	0	15	16.2	18.5	193.6	165.1	191.7	12.221	0.899847	43.23	13.3	186.7	22.62	8.71	Peak Found	High	Peak Found	High	High	High
FALSE	High	Master Protein	Q9UDT6	CAP-Gly domain-containing linker protein 2 OS=Homo sapiens OX=9606 GN=CLIP2 PE=1 SV=1	0	96.071	22	20	35	16	1	1046	115.8	6.73	87.3	20	0	118	166.7	163.7	54.4	36.4	60.8	0.213	0.899847	2.31	158	42	12.47	43.47	High	High	High	High	Peak Found	Peak Found
FALSE	High	Master Protein	Q9Y3F4	Serine-threonine kinase receptor-associated protein OS=Homo sapiens OX=9606 GN=STRAP PE=1 SV=1	0	95.935	62	17	40	17	1	350	38.4	5.12	103.24	17	0	15.3	23.5	19.3	172.1	178.9	190.8	7.356	0.899847	61.95	19.6	180.4	42.28	5.68	Peak Found	High	High	High	High	High
FALSE	High	Master Protein	P42224	Signal transducer and activator of transcription 1-alpha/beta OS=Homo sapiens OX=9606 GN=STAT1 PE=1 SV=2	0	95.916	28	15	41	15	1	750	87.3	6.05	100.09	15	0	29.6	24.9	17.5	174.2	169	184.7	5.184	0.899847	54.18	23.9	176.1	23.5	8.2	Peak Found	High	High	High	High	High
FALSE	High	Master Protein	Q13268	Dehydrogenase/reductase SDR family member 2, mitochondrial OS=Homo sapiens OX=9606 GN=DHRS2 PE=1 SV=4	0	95.701	62	13	58	13	1	280	29.9	9.01	180.44	13	0	2.6	3.4	3.8	170.4	208.5	211.3	52.456	0.0375891	120.81	3.4	196.6	26.3	12.07	Peak Found	Peak Found	Peak Found	High	High	High
FALSE	High	Master Protein	Q9Y383	Putative RNA-binding protein Luc7-like 2 OS=Homo sapiens OX=9606 GN=LUC7L2 PE=1 SV=2	0	95.681	36	15	96	10	1	392	46.5	10.01	249.82	15	5	153.4	169.6	154.8	36.5	45	40.7	0.238	0.899847	2.14	159.4	40.6	5.9	11.37	High	High	High	High	High	High
FALSE	High	Master Protein	P08243	Asparagine synthetase [glutamine-hydrolyzing] OS=Homo sapiens OX=9606 GN=ASNS PE=1 SV=4	0	95.663	42	19	38	19	1	561	64.3	6.86	91.74	19	0	8.9	13	15.6	174.7	182.5	205.2	6.78	0.899847	53.94	12.8	187.2	22.88	8.02	High	High	Peak Found	High	High	High
FALSE	High	Master Protein	Q9P287	BRCA2 and CDKN1A-interacting protein OS=Homo sapiens OX=9606 GN=BCCIP PE=1 SV=1	0	95.639	47	11	48	11	1	314	36	4.61	157.01	11	0	108.8	98.9	132	79.9	85.7	94.6	0.726	0.948124	15.93	118.3	81.7	15.11	6.69	High	High	High	High	High	High
FALSE	High	Master Protein	P31946	14-3-3 protein beta/alpha OS=Homo sapiens OX=9606 GN=YWHAB PE=1 SV=3	0	95.537	67	14	138	8	1	246	28.1	4.83	324.22	14	2	108.2	123.4	121.5	78.9	79	89	0.698	0.99017	13.36	119.7	80.3	5.72	6.64	High	High	High	High	High	High
FALSE	High	Master Protein	P50502	Hsc70-interacting protein OS=Homo sapiens OX=9606 GN=ST13 PE=1 SV=2	0	95.441	30	11	95	11	1	369	41.3	5.27	271.84	11	0	148.7	151.2	149.9	49.3	51.2	49.8	0.307	0.899847	1.86	149.4	50.6	0.65	1.93	High	High	High	High	High	High
FALSE	High	Master Protein	Q9UBE0	SUMO-activating enzyme subunit 1 OS=Homo sapiens OX=9606 GN=SAE1 PE=1 SV=1	0	95.225	54	16	45	16	1	346	38.4	5.3	117.9	16	0	109.1	130.4	110.8	78.6	89.4	81.7	0.694	0.944598	23.72	116.7	83.3	9.86	9.31	High	High	High	High	High	High
FALSE	High	Master Protein	Q9BT78	COP9 signalosome complex subunit 4 OS=Homo sapiens OX=9606 GN=COPS4 PE=1 SV=1	0	95.032	66	18	39	18	1	406	46.2	5.83	89.68	18	0	91.5	38.3	36.7	148.5	139.3	145.7	2.336	0.923166	58.09	42.6	157.4	49.97	6.86	High	High	High	High	High	High
FALSE	High	Master Protein	Q9UHX1	Poly(U)-binding-splicing factor PUF60 OS=Homo sapiens OX=9606 GN=PUF60 PE=1 SV=1	0	94.992	37	15	51	15	1	559	59.8	5.29	138.97	15	0	60	45.1	51.5	159.1	138.8	145.3	2.783	0.908286	46.37	53	147	11.51	7.1	High	High	High	High	High	High
FALSE	High	Master Protein	Q92973	Transportin-1 OS=Homo sapiens OX=9606 GN=TNPO1 PE=1 SV=2	0	94.85	29	20	54	15	1	898	102.3	4.98	119.89	20	5	93.1	81.1	76.2	117.7	114.9	117	1.75	0.899847	48.26	85.7	114.3	11.33	0.45	High	High	High	High	High	High
FALSE	High	Master Protein	Q8N1F7	Nuclear pore complex protein Nup93 OS=Homo sapiens OX=9606 GN=NUP93 PE=1 SV=2	0	94.823	35	22	51	22	1	819	93.4	5.72	126.99	22	0	37.1	36.7	33.1	193.2	162.8	137	3.876	0.899847	63.28	37.2	162.8	4.96	19.74	High	High	High	High	High	High
FALSE	High	Master Protein	O14950	Myosin regulatory light chain 12B OS=Homo sapiens OX=9606 GN=MYL12B PE=1 SV=2	0	94.818	62	8	94	3	1	172	19.8	4.84	330.55	8	8	128.3	149.3	142.9	60.4	55	64.2	0.415	0.911369	3.62	140.4	59.6	7.5	5.64	High	High	High	High	High	High
FALSE	High	Master Protein	P30048	Thioredoxin-dependent peroxide reductase, mitochondrial OS=Homo sapiens OX=9606 GN=PRDX3 PE=1 SV=3	0	94.643	55	10	52	10	1	256	27.7	7.78	173.62	10	0	47.7	38.7	41.2	151.3	163.4	157.6	3.561	0.899847	33.45	41.5	158.5	9.23	3.84	High	High	High	High	High	High
FALSE	High	Master Protein	Q8WU90	Zinc finger CCCH domain-containing protein 15 OS=Homo sapiens OX=9606 GN=ZC3H15 PE=1 SV=1	0	94.555	38	13	57	13	1	426	48.6	5.31	148.43	13	0	144.7	169.7	170.9	37.9	34	42.8	0.245	0.899847	2.61	168.9	31.1	9.03	17.66	High	High	High	High	High	High
FALSE	High	Master Protein	Q12765	Secernin-1 OS=Homo sapiens OX=9606 GN=SCRN1 PE=1 SV=2	0	94.489	40	14	45	14	1	414	46.4	4.75	115.89	14	0	112.8	121.3	114.1	66.6	115.3	69.9	0.551	0.908948	8.88	121.8	78.2	3.05	13.05	High	High	High	High	High	High
FALSE	High	Master Protein	O00566	U3 small nucleolar ribonucleoprotein protein MPP10 OS=Homo sapiens OX=9606 GN=MPHOSPH10 PE=1 SV=2	0	94.368	27	12	45	12	1	681	78.8	4.86	122.87	12	0	152.5	181.2	165.7	36.8	35.1	28.7	0.204	0.899847	2	164.7	35.3	9.08	6.86	High	High	High	High	High	High
FALSE	High	Master Protein	P42892	Endothelin-converting enzyme 1 OS=Homo sapiens OX=9606 GN=ECE1 PE=1 SV=2	0	94.249	31	15	32	15	1	770	87.1	5.88	81.58	15	0	124.8	123.7	127.8	76.7	75.7	71.3	0.386	0.899847	8.47	121.1	78.9	9.68	11.56	High	High	High	Peak Found	High	High
FALSE	High	Master Protein	Q9Y6E0	Serine/threonine-protein kinase 24 OS=Homo sapiens OX=9606 GN=STK24 PE=1 SV=1	0	93.952	43	15	41	8	1	443	49.3	5.69	96.69	15	7	145.2	148.5	154	58.7	48.7	45	0.365	0.899847	5.15	159.5	40.5	2.7	21.04	High	High	High	High	High	High
FALSE	High	Master Protein	Q9NUJ1	Palmitoyl-protein thioesterase ABHD10, mitochondrial OS=Homo sapiens OX=9606 GN=ABHD10 PE=1 SV=1	0	93.551	51	12	39	12	1	306	33.9	8.57	109.32	12	0	5.9	11.2	14.4	137.5	210.5	220.5	10.817	0.899847	31.09	12	188	29.49	23.86	High	High	Peak Found	High	High	High
FALSE	High	Master Protein	P37837	Transaldolase OS=Homo sapiens OX=9606 GN=TALDO1 PE=1 SV=2	0	93.542	42	16	72	16	1	337	37.5	6.81	168.91	16	0	80	94	103.8	108.4	109.3	104.4	2.68	0.899847	40.77	95.3	104.7	14.53	2.6	High	High	High	High	High	High
FALSE	High	Master Protein	Q9UBC2	Epidermal growth factor receptor substrate 15-like 1 OS=Homo sapiens OX=9606 GN=EPS15L1 PE=1 SV=1	0	93.271	34	21	41	21	1	864	94.2	5.11	96.21	21	0	88.4	148	156.3	58.9	65.9	82.5	0.38	0.899847	6.51	132.1	67.9	30.08	9.75	High	High	High	High	High	High
FALSE	High	Master Protein	Q01844	RNA-binding protein EWS OS=Homo sapiens OX=9606 GN=EWSR1 PE=1 SV=1	0	93.125	16	8	57	8	1	656	68.4	9.33	179.01	8	0	141.9	153	169.3	43.2	44.5	48	0.254	0.899847	2.09	161.9	38.1	22.32	5.22	High	High	High	High	High	High
FALSE	High	Master Protein	Q5T8P6	RNA-binding protein 26 OS=Homo sapiens OX=9606 GN=RBM26 PE=1 SV=3	0	93.055	23	20	54	19	1	1007	113.5	9.16	110.51	20	1	132.2	134.7	130.8	82.8	51.7	67.7	0.463	0.899847	9.33	137	63	5.4	24.71	High	High	High	High	High	High
FALSE	High	Master Protein	Q9NYB0	Telomeric repeat-binding factor 2-interacting protein 1 OS=Homo sapiens OX=9606 GN=TERF2IP PE=1 SV=1	0	93.036	45	13	43	13	1	399	44.2	4.73	129.54	13	0	143.2	129.5	157.9	49.7	56.3	63.4	0.353	0.899847	5.38	132.4	67.6	20.92	10.38	High	High	High	High	High	High
FALSE	High	Master Protein	P62873	Guanine nucleotide-binding protein G(I)/G(S)/G(T) subunit beta-1 OS=Homo sapiens OX=9606 GN=GNB1 PE=1 SV=3	0	92.994	53	12	40	7	1	340	37.4	6	113.43	12	5	34	13.9	12.1	190.5	179.7	169.9	11.652	0.899847	50.65	15.5	184.5	80.82	2.71	Peak Found	Peak Found	Peak Found	High	High	High
FALSE	High	Master Protein	P07954	Fumarate hydratase, mitochondrial OS=Homo sapiens OX=9606 GN=FH PE=1 SV=3	0	92.943	48	15	37	15	1	510	54.6	8.76	89.88	15	0	30.6	26.8	32.3	146.7	181.1	182.4	5.47	0.899847	41.96	25.1	174.9	17.95	8.14	High	High	High	High	High	High
FALSE	High	Master Protein	Q9UNM6	26S proteasome non-ATPase regulatory subunit 13 OS=Homo sapiens OX=9606 GN=PSMD13 PE=1 SV=2	0	92.918	58	19	61	19	1	376	42.9	5.81	146.93	19	0	59	56.7	52.5	147	140.2	144.7	2.549	0.904032	52.23	52.3	147.7	13.25	1.91	High	High	High	High	High	High
FALSE	High	Master Protein	P10321	HLA class I histocompatibility antigen, C alpha chain OS=Homo sapiens OX=9606 GN=HLA-C PE=1 SV=3	0	92.621	47	11	58	5	1	366	40.6	6.04	189.21	11	4	148	147.3	156.8	54.1	48.7	45.1	0.315	0.899847	8.16	152.6	47.4	5.47	9.72	High	High	High	High	High	High
FALSE	High	Master Protein	P04899	Guanine nucleotide-binding protein G(i) subunit alpha-2 OS=Homo sapiens OX=9606 GN=GNAI2 PE=1 SV=3	0	92.594	59	15	50	9	1	355	40.4	5.54	130.03	15	6	30.2	27.5	27	167.6	169.1	178.6	5.874	0.899847	31.21	25.7	174.3	13.74	6.4	High	Peak Found	Peak Found	High	High	High
FALSE	High	Master Protein	P61289	Proteasome activator complex subunit 3 OS=Homo sapiens OX=9606 GN=PSME3 PE=1 SV=1	0	92.43	71	15	79	15	1	254	29.5	5.95	210.96	15	0	149.4	103.8	134.5	72.1	71.3	68.9	0.536	0.94497	14.35	130.7	69.3	17.66	6.38	High	High	High	High	High	High
FALSE	High	Master Protein	P50213	Isocitrate dehydrogenase [NAD] subunit alpha, mitochondrial OS=Homo sapiens OX=9606 GN=IDH3A PE=1 SV=1	0	92.209	42	13	59	13	1	366	39.6	6.92	163.87	13	0	99.8	110.5	123.5	89.2	78.6	98.4	0.774	0.998497	18.04	110.7	89.3	10.51	10.72	High	High	High	High	High	High
FALSE	High	Master Protein	P62879	Guanine nucleotide-binding protein G(I)/G(S)/G(T) subunit beta-2 OS=Homo sapiens OX=9606 GN=GNB2 PE=1 SV=3	0	92.158	44	11	38	6	1	340	37.3	6	109.86	11	0	11.2	33.3	29.4	165.2	231.6	129.3	14.112	0.899847	83.99	30.2	169.8	8.51	29.61	Peak Found	Peak Found	Peak Found	High	High	High
FALSE	High	Master Protein	P61204	ADP-ribosylation factor 3 OS=Homo sapiens OX=9606 GN=ARF3 PE=1 SV=2	0	92.053	59	10	61	5	1	181	20.6	7.43	187.46	10	0	19.2	28.7	29.8	125.3	204.9	192.1	4.958	0.899847	24.58	25.3	174.7	21.3	24.08	High	High	High	High	High	High
FALSE	High	Master Protein	Q13045	Protein flightless-1 homolog OS=Homo sapiens OX=9606 GN=FLII PE=1 SV=2	0	92.02	21	20	28	20	1	1269	144.7	6.05	61.59	20	0	18.8	7.8	19	200	173	181.4	9.643	0.899847	59.34	10.6	189.4	65.13	5.09	Peak Found	Peak Found	Peak Found	High	High	High	Acetyl [N-Term]
FALSE	High	Master Protein	Q9NUQ9	CYFIP-related Rac1 interactor B OS=Homo sapiens OX=9606 GN=CYRIB PE=1 SV=1	0	92.019	61	13	44	13	1	324	36.7	6.06	121.46	13	0	80.7	86.6	95.2	104.8	110.4	122.4	1.437	0.954268	53.95	87.5	112.5	14.33	8.01	High	High	High	High	High	High
FALSE	High	Master Protein	P13646	Keratin, type I cytoskeletal 13 OS=Homo sapiens OX=9606 GN=KRT13 PE=1 SV=4	0	91.899	37	16	157	7	1	458	49.6	4.96	453.48	16	3	135.4	153.1	141.4	60.8	59.9	49.3	0.43	0.899847	5.82	138	62	8.51	2.22	High	High	High	High	High	High
FALSE	High	Master Protein	O14617	AP-3 complex subunit delta-1 OS=Homo sapiens OX=9606 GN=AP3D1 PE=1 SV=1	0	91.89	21	18	39	18	1	1153	130.1	8.48	85.22	18	0	28.4	33.9	31.6	155.2	168.8	182.1	4.674	0.899847	66.7	31.5	168.5	25.41	4.26	Peak Found	High	High	High	High	High
FALSE	High	Master Protein	Q8N163	Cell cycle and apoptosis regulator protein 2 OS=Homo sapiens OX=9606 GN=CCAR2 PE=1 SV=2	0	91.8	35	20	56	20	1	923	102.8	5.22	131.46	20	0	69.3	87.4	77.1	107.4	121	137.8	1.643	0.899847	53.67	76.4	123.6	15.42	12.82	High	High	High	High	High	High
FALSE	High	Master Protein	O00515	Ladinin-1 OS=Homo sapiens OX=9606 GN=LAD1 PE=1 SV=2	0	91.702	39	16	43	16	1	517	57.1	9.67	96.27	16	0	157.9	155.8	134.3	60.2	28.3	63.4	0.302	0.899847	5.43	145.9	54.1	6.02	46.55	High	High	High	High	High	High
FALSE	High	Master Protein	O15372	Eukaryotic translation initiation factor 3 subunit H OS=Homo sapiens OX=9606 GN=EIF3H PE=1 SV=1	0	91.506	52	16	47	16	1	352	39.9	6.54	127.64	16	0	29.8	35.1	28.5	146.3	178.2	182.1	4.153	0.899847	53.98	29.4	170.6	19.01	16.43	High	High	High	High	High	High
FALSE	High	Master Protein	Q9H6S3	Epidermal growth factor receptor kinase substrate 8-like protein 2 OS=Homo sapiens OX=9606 GN=EPS8L2 PE=1 SV=2	0	91.505	38	18	51	18	1	715	80.6	6.84	133.38	18	0	96.4	108.5	127.4	76.5	95.5	95.6	0.74	0.924212	19.78	116.5	83.5	13.35	11.42	High	High	High	High	High	High
FALSE	High	Master Protein	O00273	DNA fragmentation factor subunit alpha OS=Homo sapiens OX=9606 GN=DFFA PE=1 SV=1	0	91.44	60	15	53	15	1	331	36.5	4.79	147.92	15	0	151.5	143.6	183.8	33	41	47.2	0.264	0.899847	2.58	158.3	41.7	12.81	14.74	High	High	High	High	High	High	Acetyl [N-Term]
FALSE	High	Master Protein	P15559	NAD(P)H dehydrogenase [quinone] 1 OS=Homo sapiens OX=9606 GN=NQO1 PE=1 SV=1	0	91.415	36	11	58	11	1	274	30.8	8.88	183.87	11	0	10.8	11.2	10.9	185.2	200.4	181.5	13.488	0.44197	49.6	10.4	189.6	14.58	4.85	High	High	High	High	High	High
FALSE	High	Master Protein	P46782	40S ribosomal protein S5 OS=Homo sapiens OX=9606 GN=RPS5 PE=1 SV=4	0	91.374	60	12	76	12	1	204	22.9	9.72	233.82	12	0	136	153.8	157.1	45.1	52.6	55.5	0.365	0.904032	10.47	148.8	51.2	10.55	12.59	High	High	High	High	High	High	Acetyl [N-Term]
FALSE	High	Master Protein	P36871	Phosphoglucomutase-1 OS=Homo sapiens OX=9606 GN=PGM1 PE=1 SV=3	0	91.323	38	17	45	17	1	562	61.4	6.76	125.25	17	0	36.7	29.9	29.6	160.2	179.1	164.4	3.858	0.899847	44	38.4	161.6	21	4.97	High	High	High	High	High	High
FALSE	High	Master Protein	Q9Y262	Eukaryotic translation initiation factor 3 subunit L OS=Homo sapiens OX=9606 GN=EIF3L PE=1 SV=1	0	91.288	38	19	43	19	1	564	66.7	6.34	94.26	19	0	14.5	16.4	21.4	190.2	166.2	191.3	10.422	0.899847	88.86	16	184	1.88	8.23	High	Peak Found	High	High	High	High
FALSE	High	Master Protein	O43615	Mitochondrial import inner membrane translocase subunit TIM44 OS=Homo sapiens OX=9606 GN=TIMM44 PE=1 SV=2	0	91.278	38	15	42	15	1	452	51.3	8.32	97.48	15	0	48.4	45.4	54	156	147	149.2	2.931	0.903745	59.43	52.3	147.7	23.35	2.59	High	High	High	High	High	High
FALSE	High	Master Protein	P17480	Nucleolar transcription factor 1 OS=Homo sapiens OX=9606 GN=UBTF PE=1 SV=1	0	91.048	27	18	47	18	1	764	89.4	5.81	114.71	18	0	143.2	134.3	107	74.3	60.1	81.2	0.546	0.908586	13.67	128.8	71.2	11.09	5.19	High	High	High	High	High	High
FALSE	High	Master Protein	Q8N8S7	Protein enabled homolog OS=Homo sapiens OX=9606 GN=ENAH PE=1 SV=2	0	91.016	32	14	50	14	1	591	66.5	6.93	117.87	14	0	117.8	159.9	154.9	40.9	59.4	67.1	0.412	0.899847	8.14	142.3	57.7	12.15	18.47	High	High	High	High	High	High
FALSE	High	Master Protein	P41091	Eukaryotic translation initiation factor 2 subunit 3 OS=Homo sapiens OX=9606 GN=EIF2S3 PE=1 SV=3	0	90.71	41	15	56	15	1	472	51.1	8.4	154.6	15	0	38.2	31.7	38.3	165.2	163.3	163.2	4.549	0.899847	43.79	36	164	13.19	1.02	High	High	High	High	High	High
FALSE	High	Master Protein	P52788	Spermine synthase OS=Homo sapiens OX=9606 GN=SMS PE=1 SV=2	0	90.555	49	12	41	12	1	366	41.2	5.02	114.11	12	0	75.4	65.8	67.4	131.6	118.9	141	2.172	0.917683	65.77	75.3	124.7	8.29	5.78	High	High	High	High	High	High
FALSE	High	Master Protein	Q9Y6Y8	SEC23-interacting protein OS=Homo sapiens OX=9606 GN=SEC23IP PE=1 SV=1	0	90.383	23	17	36	17	1	1000	111	5.54	87.45	17	0	15.1	34.4	29.8	132.7	193.6	194.4	5.71	0.899847	34.56	16.4	183.6	31.61	20.35	High	High	High	High	High	High
FALSE	High	Master Protein	O75116	Rho-associated protein kinase 2 OS=Homo sapiens OX=9606 GN=ROCK2 PE=1 SV=4	0	90.333	16	17	38	15	1	1388	160.8	6.02	87.98	17	2	45.8	54.8	41.6	110.1	146.4	201.3	2.136	0.930615	58.16	53.3	146.7	19.83	29.98	High	High	High	High	High	High
FALSE	High	Master Protein	Q16630	Cleavage and polyadenylation specificity factor subunit 6 OS=Homo sapiens OX=9606 GN=CPSF6 PE=1 SV=2	0	90.088	27	13	55	13	1	551	59.2	7.15	161.14	13	0	115.9	127.7	136.3	65.1	76.9	78.1	0.471	0.90733	22.69	135.2	64.8	8.27	6.15	High	High	High	High	High	High
FALSE	High	Master Protein	P13798	Acylamino-acid-releasing enzyme OS=Homo sapiens OX=9606 GN=APEH PE=1 SV=4	0	90.066	35	19	41	19	1	732	81.2	5.48	102.38	19	0	46.7	68.6	46.2	140.3	161.9	136.1	6.28	0.899847	50.83	46.9	153.1	9.42	8.24	High	High	High	High	High	High
FALSE	High	Master Protein	P21964	Catechol O-methyltransferase OS=Homo sapiens OX=9606 GN=COMT PE=1 SV=2	0	89.91	60	12	40	12	1	271	30	5.47	128.24	12	0	61.5	65.6	72	121.9	126.3	152.6	2.19	0.921256	48.76	54.8	145.2	18.9	12.32	High	High	High	High	High	High
FALSE	High	Master Protein	P55036	26S proteasome non-ATPase regulatory subunit 4 OS=Homo sapiens OX=9606 GN=PSMD4 PE=1 SV=1	0	89.838	36	10	65	10	1	377	40.7	4.79	204.23	10	0	154.8	147.4	164.2	44.9	44.1	44.5	0.305	0.899847	2.57	155.8	44.2	4.73	1.22	High	High	High	High	High	High
FALSE	High	Master Protein	Q13177	Serine/threonine-protein kinase PAK 2 OS=Homo sapiens OX=9606 GN=PAK2 PE=1 SV=3	0	89.814	43	16	49	12	1	524	58	5.96	112.45	16	2	72	63.3	78.1	104.9	141.9	139.7	1.451	0.971933	57.36	76.3	123.7	12.68	5.45	High	High	High	High	High	High
FALSE	High	Master Protein	Q12769	Nuclear pore complex protein Nup160 OS=Homo sapiens OX=9606 GN=NUP160 PE=1 SV=3	0	89.684	20	18	27	18	1	1436	162	5.5	72.01	18	0	14.8	5	19.6	163.1	199.6	197.8	4.79	0.899847	94.79	15.5	184.5	131.07	4.75	Peak Found	Peak Found	Peak Found	High	High	High
FALSE	High	Master Protein	P37198	Nuclear pore glycoprotein p62 OS=Homo sapiens OX=9606 GN=NUP62 PE=1 SV=3	0	89.67	25	11	41	11	1	522	53.2	5.31	124.34	11	0	96.9	133.4	123.9	65.5	101.5	78.8	0.677	0.951269	29.38	114.9	85.1	16.75	14.22	High	High	High	High	High	High
FALSE	High	Master Protein	P13693	Translationally-controlled tumor protein OS=Homo sapiens OX=9606 GN=TPT1 PE=1 SV=1	0	89.668	84	11	82	11	1	172	19.6	4.93	228.36	11	0	155.2	172.4	162.7	38.7	38.7	32.2	0.234	0.899847	2.42	162	38	5.69	9.51	High	High	High	High	High	High
FALSE	High	Master Protein	P46087	Probable 28S rRNA (cytosine(4447)-C(5))-methyltransferase OS=Homo sapiens OX=9606 GN=NOP2 PE=1 SV=2	0	89.474	29	18	46	18	1	812	89.2	9.23	117.46	18	0	60.3	71.3	65.8	119.8	124.4	158.4	2.099	0.933045	54.5	68.3	131.7	11.95	7.65	High	High	High	High	High	High
FALSE	High	Master Protein	Q15637	Splicing factor 1 OS=Homo sapiens OX=9606 GN=SF1 PE=1 SV=4	0	89.364	20	11	49	11	1	639	68.3	8.98	161.13	11	0	139	152.6	165.2	40.4	42.5	60.3	0.268	0.899847	4.48	161.5	38.5	20.15	18.47	High	High	High	High	High	High
FALSE	High	Master Protein	Q07666	KH domain-containing, RNA-binding, signal transduction-associated protein 1 OS=Homo sapiens OX=9606 GN=KHDRBS1 PE=1 SV=1	0	89.272	25	8	46	8	1	443	48.2	8.66	131.34	8	0	107.6	118.4	130.5	70.3	84.2	89	0.717	0.994816	22.07	116.9	83.1	9.48	10.94	High	High	High	High	High	High
FALSE	High	Master Protein	Q5JTV8	Torsin-1A-interacting protein 1 OS=Homo sapiens OX=9606 GN=TOR1AIP1 PE=1 SV=2	0	89.135	33	13	51	12	1	583	66.2	8.18	143.08	13	1	152.7	154.7	151.9	44.7	45.5	50.5	0.351	0.899847	4.92	157.2	42.8	2.02	10.09	High	High	High	High	High	High
FALSE	High	Master Protein	P67775	Serine/threonine-protein phosphatase 2A catalytic subunit alpha isoform OS=Homo sapiens OX=9606 GN=PPP2CA PE=1 SV=1	0	89.005	56	12	29	1	1	309	35.6	5.54	96.56	12	0	33.4	12.4		196.5	202.5	155.1	8.683	0.899847	67.05	18.8	181.2	64.96	14.06	High	High	Not Found	Peak Found	High	High
FALSE	High	Master Protein	O94973	AP-2 complex subunit alpha-2 OS=Homo sapiens OX=9606 GN=AP2A2 PE=1 SV=2	0	88.868	24	15	26	7	1	939	103.9	6.96	76.86	15	0		28.1	20.5	143.8	201.8	205.9	3.692	0.899847	51.05	8.8	191.2	47.99	21.97	Peak Found	Peak Found	Peak Found	High	High	High
FALSE	High	Master Protein	Q9NY33	Dipeptidyl peptidase 3 OS=Homo sapiens OX=9606 GN=DPP3 PE=1 SV=2	0	88.809	28	13	27	13	1	737	82.5	5.1	77.91	13	0	23.5	29.6	44.3	173	150.6	179.1	5.308	0.899847	45.76	25.5	174.5	33.2	9.34	High	High	Peak Found	High	High	High
FALSE	High	Master Protein	Q8TAT6	Nuclear protein localization protein 4 homolog OS=Homo sapiens OX=9606 GN=NPLOC4 PE=1 SV=3	0	88.74	37	13	30	13	1	608	68.1	6.38	94.19	13	0	18.8	10.4	11.1	205.9	173.9	179.9	6.49	0.899847	51.31	12.4	187.6	33.72	6.37	High	High	High	High	High	High
FALSE	High	Master Protein	P62714	Serine/threonine-protein phosphatase 2A catalytic subunit beta isoform OS=Homo sapiens OX=9606 GN=PPP2CB PE=1 SV=1	0	88.705	56	12	26	1	1	309	35.6	5.43	87.28	12	11	29.6	36.8	32.3	189.2	150	162	5.758	0.899847	47.75	37.7	162.3	11.96	11.77	Peak Found	Peak Found	Peak Found	High	Not Found	Not Found
FALSE	High	Master Protein	Q6UN15	Pre-mRNA 3'-end-processing factor FIP1 OS=Homo sapiens OX=9606 GN=FIP1L1 PE=1 SV=1	0	88.658	32	13	38	13	1	594	66.5	5.59	102.71	13	0	154.6	155.2	157	77.2	25.9	30.1	0.428	0.899847	20.46	143.8	56.2	5.42	9.96	High	High	High	High	High	High
FALSE	High	Master Protein	O75312	Zinc finger protein ZPR1 OS=Homo sapiens OX=9606 GN=ZPR1 PE=1 SV=1	0	88.396	44	16	41	16	1	459	50.9	4.73	106.41	16	0	129	152	150.7	48.2	45	75.2	0.294	0.899847	4.66	147.1	52.9	19.07	17.03	High	High	High	High	High	High
FALSE	High	Master Protein	Q9UQE7	Structural maintenance of chromosomes protein 3 OS=Homo sapiens OX=9606 GN=SMC3 PE=1 SV=2	0	88.364	23	19	27	19	1	1217	141.5	7.18	59.64	19	0	67.2	44.8	39.4	129.5	156.6	162.5	1.898	0.960923	75.8	51.7	148.3	25.58	6.02	High	High	High	High	High	High
FALSE	High	Master Protein	Q12788	Transducin beta-like protein 3 OS=Homo sapiens OX=9606 GN=TBL3 PE=1 SV=2	0	88.262	32	16	33	16	1	808	89	6.9	85.99	16	0	70.4	67.9	96.4	120.8	128.4	116	3.83	0.899847	46.3	77.8	122.2	17.2	7	Peak Found	High	High	High	High	High
FALSE	High	Master Protein	O00203	AP-3 complex subunit beta-1 OS=Homo sapiens OX=9606 GN=AP3B1 PE=1 SV=3	0	88.141	22	19	37	19	1	1094	121.2	6.04	88.6	19	0	17.6	11.4	14.3	171.7	175.6	209.3	7.22	0.899847	41.7	11.8	188.2	29.44	4.8	Peak Found	Peak Found	High	High	High	High
FALSE	High	Master Protein	Q6UB35	Monofunctional C1-tetrahydrofolate synthase, mitochondrial OS=Homo sapiens OX=9606 GN=MTHFD1L PE=1 SV=1	0	88.126	29	17	33	17	1	978	105.7	8.06	86.29	17	0	16.2	21.2	33.9	170.2	162.5	196	6.843	0.899847	51.28	18.3	181.7	51.04	9.36	Peak Found	High	High	High	High	High
FALSE	High	Master Protein	Q9UQB8	Brain-specific angiogenesis inhibitor 1-associated protein 2 OS=Homo sapiens OX=9606 GN=BAIAP2 PE=1 SV=1	0	88.094	41	17	36	17	1	552	60.8	8.9	83.27	17	0	110.3	100.2	128.4	100	83.5	77.5	0.857	0.960122	29.42	110.6	89.4	14.52	12.05	High	High	High	High	High	High
FALSE	High	Master Protein	Q8IYB3	Serine/arginine repetitive matrix protein 1 OS=Homo sapiens OX=9606 GN=SRRM1 PE=1 SV=2	0	87.858	18	12	55	12	1	904	102.3	11.84	175.93	12	0	185.8	155.7	170.3	29.4	31.9	26.8	0.168	0.899847	1.98	171.9	28.1	8.62	5.09	High	High	High	High	High	High	Acetyl [N-Term]
FALSE	High	Master Protein	O95433	Activator of 90 kDa heat shock protein ATPase homolog 1 OS=Homo sapiens OX=9606 GN=AHSA1 PE=1 SV=1	0	87.776	58	13	45	13	1	338	38.3	5.53	125.47	13	0	45.4	35.8	39.5	150.8	168.8	159.7	3.56	0.899847	25.52	40.4	159.6	12.65	5.87	High	High	High	High	High	High
FALSE	High	Master Protein	P61163	Alpha-centractin OS=Homo sapiens OX=9606 GN=ACTR1A PE=1 SV=1	0	87.749	47	10	38	6	1	376	42.6	6.64	106.75	10	4	28.6	14.5	27.9	183.8	178.3	166.9	5.73	0.899847	76.5	28.2	171.8	37.05	4.91	High	High	High	High	High	High	Acetyl [N-Term]
FALSE	High	Master Protein	Q16204	Coiled-coil domain-containing protein 6 OS=Homo sapiens OX=9606 GN=CCDC6 PE=1 SV=2	0	87.591	48	18	44	18	1	474	53.3	7.34	129.9	18	0	126.4	166.8	148.5	43.6	59.3	55.4	0.35	0.899847	6.24	151.2	48.8	14.69	5.75	High	High	High	High	High	High
FALSE	High	Master Protein	Q96A49	Synapse-associated protein 1 OS=Homo sapiens OX=9606 GN=SYAP1 PE=1 SV=1	0	87.524	37	12	45	12	1	352	39.9	4.53	152.3	12	0	129	154.8	157.8	54.2	46.1	58	0.324	0.899847	4.72	145.7	54.3	10.57	13.25	High	High	High	High	High	High
FALSE	High	Master Protein	Q15691	Microtubule-associated protein RP/EB family member 1 OS=Homo sapiens OX=9606 GN=MAPRE1 PE=1 SV=3	0	87.522	58	12	63	11	1	268	30	5.14	178.19	12	1	124.1	114.8	122.8	79	78.2	81	0.679	0.984258	13.79	95.5	104.5	5.37	0.39	High	High	High	High	High	High
FALSE	High	Master Protein	Q14694	Ubiquitin carboxyl-terminal hydrolase 10 OS=Homo sapiens OX=9606 GN=USP10 PE=1 SV=2	0	87.39	29	14	44	14	1	798	87.1	5.31	115.46	14	0	78.5	85.3	68.9	115.2	121.5	130.5	1.562	0.946836	100.42	82.3	117.7	17.01	5.65	High	High	High	High	High	High
FALSE	High	Master Protein	P45880	Voltage-dependent anion-selective channel protein 2 OS=Homo sapiens OX=9606 GN=VDAC2 PE=1 SV=2	0	87.261	57	12	44	12	1	294	31.5	7.56	125.54	12	0	10	11.8	14.2	180.4	190.6	193	12.274	0.899847	34.22	12.8	187.2	22.35	3.48	High	High	High	High	High	High
FALSE	High	Master Protein	Q8NFC6	Biorientation of chromosomes in cell division protein 1-like 1 OS=Homo sapiens OX=9606 GN=BOD1L1 PE=1 SV=2	0	87.243	9	17	30	15	1	3051	330.3	5.08	60.41	17	2	179.8	138.3	212.1	12	19.3	38.4	0.129	0.899847	1.38	186	14	14.62	66.89	High	High	High	Not Found	Peak Found	Peak Found
FALSE	High	Master Protein	Q14166	Tubulin--tyrosine ligase-like protein 12 OS=Homo sapiens OX=9606 GN=TTLL12 PE=1 SV=2	0	87.24	34	14	33	14	1	644	74.4	5.53	103.71	14	0	38.8	12.6	12.5	177.9	173.8	184.5	5.125	0.899847	54.21	23.8	176.2	43.75	5.1	High	High	High	High	High	High
FALSE	High	Master Protein	O43747	AP-1 complex subunit gamma-1 OS=Homo sapiens OX=9606 GN=AP1G1 PE=1 SV=5	0	87.231	29	17	32	17	1	822	91.3	6.8	84.82	17	0	17	22.1	33	145.9	191.5	190.5	7.566	0.899847	77.29	24.3	175.7	33.81	11.58	High	Peak Found	Peak Found	High	High	High
FALSE	High	Master Protein	Q9H7Z7	Prostaglandin E synthase 2 OS=Homo sapiens OX=9606 GN=PTGES2 PE=1 SV=1	0	87.152	56	14	41	14	1	377	41.9	9.16	119.84	14	0	47.2	50.3	60.6	127.5	161.8	152.6	2.525	0.905767	81.6	49.2	150.8	25.71	12.17	High	High	High	High	High	High
FALSE	High	Master Protein	Q04446	1,4-alpha-glucan-branching enzyme OS=Homo sapiens OX=9606 GN=GBE1 PE=1 SV=3	0	86.823	26	15	31	15	1	702	80.4	6.32	80.21	15	0	10.3	16.6	28.9	148.2	192.2	203.8	5.346	0.899847	82.54	13.4	186.6	32.07	17.37	Peak Found	Peak Found	Peak Found	High	High	High
FALSE	High	Master Protein	Q14257	Reticulocalbin-2 OS=Homo sapiens OX=9606 GN=RCN2 PE=1 SV=1	0	86.713	38	11	41	11	1	317	36.9	4.4	134.35	11	0	157.9	169.2	164.4	36.7	36.1	35.8	0.246	0.899847	1.8	164.6	35.4	5.56	2.54	High	High	High	High	High	High
FALSE	High	Master Protein	P61158	Actin-related protein 3 OS=Homo sapiens OX=9606 GN=ACTR3 PE=1 SV=3	0	86.64	47	14	32	14	1	418	47.3	5.88	98.2	14	0	16.8	19.3	23.4	191.7	194.3	154.5	6.246	0.899847	48.48	31.5	168.5	15.35	6.34	High	Peak Found	Peak Found	High	High	High
FALSE	High	Master Protein	A0A0B4J2D5	Glutamine amidotransferase-like class 1 domain-containing protein 3B, mitochondrial OS=Homo sapiens OX=9606 GN=GATD3B PE=1 SV=1	0	86.627	52	8	35	8	1	268	28.1	8.27	105.99	8	0	60.8	41.6	63	168.4	141.4	124.7	2.527	0.909831	56.12	58	142	7.76	13.36	High	High	High	High	High	High
FALSE	High	Master Protein	Q969V3	Nicalin OS=Homo sapiens OX=9606 GN=NCLN PE=1 SV=2	0	86.501	26	11	20	11	1	563	62.9	6.89	59.68	11	0	3.1	1.2	1.9	170.2	200.7	222.9	10.113	0.899847	41.21	3.8	196.2	16.03	13.27	Peak Found	Peak Found	Peak Found	High	High	High
FALSE	High	Master Protein	P24752	Acetyl-CoA acetyltransferase, mitochondrial OS=Homo sapiens OX=9606 GN=ACAT1 PE=1 SV=1	0	86.437	46	13	29	13	1	427	45.2	8.85	88.94	13	0	27.3	25.5	25.6	180.9	184.2	156.5	9.267	0.899847	91.03	36.5	163.5	28.09	7.61	High	Peak Found	Peak Found	High	High	High
FALSE	High	Master Protein	Q9NVA2	Septin-11 OS=Homo sapiens OX=9606 GN=SEPTIN11 PE=1 SV=3	0	86.275	43	15	40	10	1	429	49.4	6.81	103.59	15	5	25.3	26.8	23.8	157	179.3	187.8	6.168	0.899847	52.18	24.8	175.2	17.58	7.52	Peak Found	High	Peak Found	High	High	High
FALSE	High	Master Protein	P06493	Cyclin-dependent kinase 1 OS=Homo sapiens OX=9606 GN=CDK1 PE=1 SV=3	0	86.165	56	14	41	12	1	297	34.1	8.4	103.86	14	2	38.8	34.9	30.2	168.3	166.2	161.6	3.879	0.899847	50.43	39.3	160.7	10.3	4.25	High	High	High	High	High	High
FALSE	High	Master Protein	P21281	V-type proton ATPase subunit B, brain isoform OS=Homo sapiens OX=9606 GN=ATP6V1B2 PE=1 SV=3	0	86.065	46	13	26	13	1	511	56.5	5.81	79.53	13	0	5.5	9.1	4.9	179.5	202	199	10.638	0.899847	116.53	10.6	189.4	9.51	6.72	Peak Found	Peak Found	Peak Found	High	High	High
FALSE	High	Master Protein	Q5VYK3	Proteasome adapter and scaffold protein ECM29 OS=Homo sapiens OX=9606 GN=ECPAS PE=1 SV=2	0	86.038	15	23	40	23	1	1845	204.2	7.12	84.83	23	0	35.2	62	48.5	120.8	181.6	151.8	3.35	0.905767	56.75	41.9	158.1	11.15	17.31	High	High	Peak Found	High	High	High
FALSE	High	Master Protein	Q9BUJ2	Heterogeneous nuclear ribonucleoprotein U-like protein 1 OS=Homo sapiens OX=9606 GN=HNRNPUL1 PE=1 SV=2	0	86.035	25	15	31	14	1	856	95.7	6.92	79.09	15	0	37.1	28.7	38.3	166.6	172.5	156.7	4.128	0.899847	89.72	34	166	18.5	6.3	Peak Found	High	Peak Found	High	High	High
FALSE	High	Master Protein	P13804	Electron transfer flavoprotein subunit alpha, mitochondrial OS=Homo sapiens OX=9606 GN=ETFA PE=1 SV=1	0	86.023	54	12	34	12	1	333	35.1	8.38	100.85	12	0	27.1	17.2	16.9	184.7	196.2	157.9	6.926	0.899847	78.5	19.1	180.9	23.66	11.47	High	High	High	High	High	High
FALSE	High	Master Protein	P35659	Protein DEK OS=Homo sapiens OX=9606 GN=DEK PE=1 SV=1	0	86.016	27	13	62	13	1	375	42.6	8.56	152.14	13	0	142.7	159.6	181.4	36.6	37.2	42.4	0.227	0.899847	1.42	165.7	34.3	6.3	5.49	High	High	High	High	High	High
FALSE	High	Master Protein	Q9Y2T3	Guanine deaminase OS=Homo sapiens OX=9606 GN=GDA PE=1 SV=1	0	85.813	52	16	33	16	1	454	51	5.68	81.05	16	0	36.8	42.5	7.9	142.2	173.2	197.4	7.879	0.899847	82.24	35.9	164.1	67.92	10.26	Peak Found	High	Peak Found	High	High	High
FALSE	High	Master Protein	P28482	Mitogen-activated protein kinase 1 OS=Homo sapiens OX=9606 GN=MAPK1 PE=1 SV=3	0	85.624	60	15	31	10	1	360	41.4	6.98	81.19	15	5	36.2	23.6	12.3	173.6	174.5	179.9	5.5	0.899847	68.68	27.6	172.4	44.09	5.1	Peak Found	Peak Found	Peak Found	High	High	High
FALSE	High	Master Protein	P15880	40S ribosomal protein S2 OS=Homo sapiens OX=9606 GN=RPS2 PE=1 SV=2	0	85.618	46	12	71	12	1	293	31.3	10.24	181.75	12	0	26.2	27.4	29.9	176.4	172.2	168	6.817	0.899847	55.32	27.3	172.7	1.52	3.16	High	High	High	High	High	High
FALSE	High	Master Protein	Q9UBT2	SUMO-activating enzyme subunit 2 OS=Homo sapiens OX=9606 GN=UBA2 PE=1 SV=2	0	85.373	38	17	41	17	1	640	71.2	5.29	93.92	17	0	55.6	55.2	47.3	161.8	145.9	134.2	2.275	0.922394	39.92	55.6	144.4	0.66	15.09	High	High	High	High	High	High
FALSE	High	Master Protein	P62937	Peptidyl-prolyl cis-trans isomerase A OS=Homo sapiens OX=9606 GN=PPIA PE=1 SV=2	0	85.222	65	10	69	10	1	165	18	7.81	185.06	10	0	78.2	83.6	87.9	111	116.5	122.9	1.288	0.913838	27.14	82	118	4.72	2.55	High	High	High	High	High	High	Acetyl [N-Term]
FALSE	High	Master Protein	Q04917	14-3-3 protein eta OS=Homo sapiens OX=9606 GN=YWHAH PE=1 SV=4	0	85.211	55	14	92	11	1	246	28.2	4.84	226.04	14	0	98.5	67	72	141.2	105.6	115.7	1.371	0.951458	39.54	83.4	116.6	13.9	14.59	High	High	High	High	High	High
FALSE	High	Master Protein	Q9Y6A5	Transforming acidic coiled-coil-containing protein 3 OS=Homo sapiens OX=9606 GN=TACC3 PE=1 SV=1	0	85.118	36	17	30	17	1	838	90.3	5.05	69.36	17	0	134.2	132.3	175.3	49.3	58.2	50.7	0.221	0.899847	2.32	152.3	47.7	21.9	39.91	High	High	High	High	Peak Found	Peak Found
FALSE	High	Master Protein	Q12907	Vesicular integral-membrane protein VIP36 OS=Homo sapiens OX=9606 GN=LMAN2 PE=1 SV=1	0	84.89	44	12	37	12	1	356	40.2	6.95	91.94	12	0	132.5	111.9	116.2	85.5	82.2	71.6	0.66	0.911661	19.57	115.4	84.6	9.94	9.26	High	High	High	High	High	High
FALSE	High	Master Protein	P39748	Flap endonuclease 1 OS=Homo sapiens OX=9606 GN=FEN1 PE=1 SV=1	0	84.81	42	10	52	10	1	380	42.6	8.62	167.75	10	0	78.2	72.4	69.4	120.3	131.7	128.1	1.777	0.931782	37.62	72.2	127.8	6.31	4.57	High	High	High	High	High	High
FALSE	High	Master Protein	Q9H6T3	RNA polymerase II-associated protein 3 OS=Homo sapiens OX=9606 GN=RPAP3 PE=1 SV=2	0	84.806	40	17	34	17	1	665	75.7	6.84	83.45	17	0	120.5	142.5	147.4	59.8	63	66.8	0.485	0.904032	9.94	140.8	59.2	7.65	12.25	High	High	High	High	High	High
FALSE	High	Master Protein	P50416	Carnitine O-palmitoyltransferase 1, liver isoform OS=Homo sapiens OX=9606 GN=CPT1A PE=1 SV=2	0	84.756	29	18	38	18	1	773	88.3	8.65	91.6	18	0	3.6	4.1	2.4	200.8	195.5	193.7	12.553	0.899847	44.64	4.4	195.6	25.77	3.53	Peak Found	Peak Found	Peak Found	High	High	High
FALSE	High	Master Protein	Q92734	Protein TFG OS=Homo sapiens OX=9606 GN=TFG PE=1 SV=2	0	84.734	35	11	43	10	1	400	43.4	5.1	101.56	11	1	100.6	117.5	83	113.8	90	95.1	0.814	0.946493	23.42	106.5	93.5	17.85	11.93	High	High	High	High	High	High
FALSE	High	Master Protein	P62333	26S proteasome regulatory subunit 10B OS=Homo sapiens OX=9606 GN=PSMC6 PE=1 SV=1	0	84.728	52	14	35	14	1	389	44.1	7.49	90.43	14	0	71.3	61.2	92.1	126.5	118.2	130.7	1.479	0.943105	44.52	73.8	126.2	15.81	10.89	High	High	High	High	High	High
FALSE	High	Master Protein	Q9UBB4	Ataxin-10 OS=Homo sapiens OX=9606 GN=ATXN10 PE=1 SV=1	0	84.674	43	17	51	16	1	475	53.5	5.25	104.55	17	1	92.5	88.2	108.2	107.6	104.7	98.7	1.064	0.999804	35.13	96.3	103.7	8.85	4.46	High	High	High	High	High	High
FALSE	High	Master Protein	Q8NBJ4	Golgi membrane protein 1 OS=Homo sapiens OX=9606 GN=GOLM1 PE=1 SV=1	0	84.667	38	14	37	14	1	401	45.3	4.97	96.39	14	0	192.6	147.2	180.6	32.1	17.7	29.9	0.204	0.899847	2.1	176.4	23.6	15.17	32.58	High	High	High	High	High	High
FALSE	High	Master Protein	Q92783	Signal transducing adapter molecule 1 OS=Homo sapiens OX=9606 GN=STAM PE=1 SV=3	0	84.64	37	13	36	11	1	540	59.1	4.82	98.83	13	2	165.9	126.2	165.5	46	42.3	54.1	0.327	0.899847	5.6	155.9	44.1	7.39	14.4	High	High	High	Peak Found	High	High
FALSE	High	Master Protein	Q9H0U4	Ras-related protein Rab-1B OS=Homo sapiens OX=9606 GN=RAB1B PE=1 SV=1	0	84.58	67	10	57	4	1	201	22.2	5.73	161.87	10	3	30.6	26.7	15.9	182.9	168	175.9	5.753	0.899847	39.3	27.9	172.1	13.73	4.96	High	High	High	High	High	High	Acetyl [N-Term]
FALSE	High	Master Protein	Q9BZE4	GTP-binding protein 4 OS=Homo sapiens OX=9606 GN=GTPBP4 PE=1 SV=3	0	84.43	31	14	29	14	1	634	73.9	9.5	79.23	14	0	22.2	7.2	18	163.5	182.8	206.2	9.679	0.899847	62.1	17.2	182.8	42.77	11.53	High	High	Peak Found	High	High	High
FALSE	High	Master Protein	P62195	26S proteasome regulatory subunit 8 OS=Homo sapiens OX=9606 GN=PSMC5 PE=1 SV=1	0	84.393	50	14	32	13	1	406	45.6	7.55	92.44	14	0	37.3	32.2	37.4	170.5	158.2	164.5	5.712	0.899847	57.73	26.1	173.9	19.21	6.96	High	High	Peak Found	High	High	High
FALSE	High	Master Protein	Q9Y277	Voltage-dependent anion-selective channel protein 3 OS=Homo sapiens OX=9606 GN=VDAC3 PE=1 SV=1	0	84.322	55	12	42	11	1	283	30.6	8.66	101.89	12	0	11.9	5.5	7.1	185.7	191.2	198.6	13.655	0.899847	26.89	8.8	191.2	35.39	3.61	High	High	High	High	High	High
FALSE	High	Master Protein	Q13620	Cullin-4B OS=Homo sapiens OX=9606 GN=CUL4B PE=1 SV=4	0	84.304	26	19	38	12	1	913	103.9	7.37	60.86	19	6	57.9	76.7	72.1	140.8	134.7	117.8	3.002	0.931285	60.61	50.7	149.3	26.45	7.41	Peak Found	High	Peak Found	High	High	High
FALSE	High	Master Protein	Q15050	Ribosome biogenesis regulatory protein homolog OS=Homo sapiens OX=9606 GN=RRS1 PE=1 SV=2	0	84.299	45	14	48	14	1	365	41.2	10.7	121.75	14	0	117.5	133.5	135.5	65.7	72.2	75.6	0.451	0.918132	10.21	129.4	70.6	1.02	23.5	High	High	High	High	High	High	Acetyl [N-Term]
FALSE	High	Master Protein	O75400	Pre-mRNA-processing factor 40 homolog A OS=Homo sapiens OX=9606 GN=PRPF40A PE=1 SV=2	0	84.137	16	16	49	16	1	957	108.7	7.56	124.93	16	0	133.6	148.9	148.6	59.8	58.9	50.2	0.261	0.899847	3.04	150.5	49.5	5.96	17.83	High	High	High	High	High	High
FALSE	High	Master Protein	O00151	PDZ and LIM domain protein 1 OS=Homo sapiens OX=9606 GN=PDLIM1 PE=1 SV=4	0	84.125	59	11	32	11	1	329	36	7.02	102.5	11	0	99.6	95.3	95.8	93.7	112.3	103.3	0.928	0.991658	35.45	107.7	92.3	2.35	15.19	High	High	High	High	High	High
FALSE	High	Master Protein	Q99848	Probable rRNA-processing protein EBP2 OS=Homo sapiens OX=9606 GN=EBNA1BP2 PE=1 SV=2	0	83.872	42	12	55	12	1	306	34.8	10.1	150.18	12	0	141.1	161	165.7	40.3	46.2	45.8	0.263	0.899847	2.64	158.1	41.9	1.95	3.6	High	High	High	High	High	High
FALSE	High	Master Protein	P62826	GTP-binding nuclear protein Ran OS=Homo sapiens OX=9606 GN=RAN PE=1 SV=3	0	83.673	44	10	45	10	1	216	24.4	7.49	139.9	10	0	15.1	13.6	22.9	193.8	180.9	173.6	7.123	0.899847	41.48	16.1	183.9	26.93	5.39	High	High	High	High	High	High
FALSE	High	Master Protein	Q9H3U1	Protein unc-45 homolog A OS=Homo sapiens OX=9606 GN=UNC45A PE=1 SV=1	0	83.664	25	18	32	18	1	944	103	6.07	73.31	18	0	47.7	45.5	51.4	133.9	163.8	157.8	3.164	0.899847	50.91	43.6	156.4	3.29	14.2	High	High	High	High	High	High
FALSE	High	Master Protein	P09493	Tropomyosin alpha-1 chain OS=Homo sapiens OX=9606 GN=TPM1 PE=1 SV=2	0	83.638	28	11	71	2	1	284	32.7	4.74	193.78	11	0	164.8		244	82.2		109	0.471	0.899847	5.6	136	64	27.19	19.75	High	High	High	High	High	High
FALSE	High	Master Protein	Q53EL6	Programmed cell death protein 4 OS=Homo sapiens OX=9606 GN=PDCD4 PE=1 SV=2	0	83.56	40	14	32	14	1	469	51.7	5.21	79.77	14	0	146.7	191.4	202.5	20.5	19.5	19.4	0.17	0.899847	2.38	181.5	18.5	16.22	12.39	High	High	High	High	Peak Found	High
FALSE	High	Master Protein	Q9BVK6	Transmembrane emp24 domain-containing protein 9 OS=Homo sapiens OX=9606 GN=TMED9 PE=1 SV=2	0	83.458	39	11	52	10	1	235	27.3	8.02	154.58	11	1	154.9	114.1	180.4	42.2	70.6	37.7	0.282	0.899847	2.34	161.7	38.3	16.62	17.2	High	High	High	High	High	High
FALSE	High	Master Protein	P58107	Epiplakin OS=Homo sapiens OX=9606 GN=EPPK1 PE=1 SV=3	0	83.294	12	10	37	3	1	5088	555.3	5.62	114.23	10	0			135.1	223.7	85.4	155.8				93	107		44.66	Not Found	Not Found	High	High	High	High
FALSE	High	Master Protein	Q9H0B6	Kinesin light chain 2 OS=Homo sapiens OX=9606 GN=KLC2 PE=1 SV=1	0	83.232	32	15	45	10	1	622	68.9	7.15	102.12	15	0	103.7	122.3	152.1	61.1	69.8	90.9	0.425	0.899847	8.57	134.6	65.4	34.94	22.19	High	High	High	High	High	High
FALSE	High	Master Protein	Q9NRR5	Ubiquilin-4 OS=Homo sapiens OX=9606 GN=UBQLN4 PE=1 SV=2	0	83.153	32	13	39	10	1	601	63.8	5.22	117.48	13	0	186.8	184.3	126.9	16.2	52	33.8	0.243	0.899847	2.76	150.9	49.1	28.58	13.17	High	High	High	High	High	High
FALSE	High	Master Protein	Q9BZZ5	Apoptosis inhibitor 5 OS=Homo sapiens OX=9606 GN=API5 PE=1 SV=3	0	83.085	35	16	53	16	1	524	59	7.34	123.4	16	0	137.6	119.7	95.9	88.4	80.4	78	0.992	0.958205	44.11	109.8	90.2	20.17	5.88	High	High	High	High	High	High
FALSE	High	Master Protein	P23368	NAD-dependent malic enzyme, mitochondrial OS=Homo sapiens OX=9606 GN=ME2 PE=1 SV=1	0	82.944	40	14	27	14	1	584	65.4	7.61	71.49	14	0	48.8	48.3	43.4	144.6	161	153.9	7.089	0.899847	58.28	46.8	153.2	6.26	5.41	Peak Found	Peak Found	Peak Found	High	High	High
FALSE	High	Master Protein	P63208	S-phase kinase-associated protein 1 OS=Homo sapiens OX=9606 GN=SKP1 PE=1 SV=2	0	82.913	84	13	70	13	1	163	18.6	4.54	165.18	13	0	171	159.2	144.4	49.5	32.9	43.1	0.281	0.899847	4.46	157.6	42.4	8.09	22.16	High	High	High	High	High	High
FALSE	High	Master Protein	O43242	26S proteasome non-ATPase regulatory subunit 3 OS=Homo sapiens OX=9606 GN=PSMD3 PE=1 SV=2	0	82.875	37	13	28	13	1	534	60.9	8.44	82.34	13	0	25.2	16.9	26.3	186.3	194	151.3	6.745	0.899847	63.12	24.6	175.4	20.19	4.26	High	Peak Found	Peak Found	High	High	High
FALSE	High	Master Protein	P01889	HLA class I histocompatibility antigen, B alpha chain OS=Homo sapiens OX=9606 GN=HLA-B PE=1 SV=3	0	82.834	32	8	54	2	1	362	40.4	5.85	159.23	8	0	141.5	159.6	142.5	23.9	68.9	63.6	0.427	0.904032	2.23	138.4	61.6	6.77	47.2	High	High	High	High	High	High
FALSE	High	Master Protein	O14776	Transcription elongation regulator 1 OS=Homo sapiens OX=9606 GN=TCERG1 PE=1 SV=2	0	82.81	19	21	35	21	1	1098	123.8	8.65	75.32	21	0	176.9	157.3	145.7	43.5	39.6	37	0.269	0.899847	5.22	164	36	10.2	8.3	High	High	High	High	Peak Found	High
FALSE	High	Master Protein	Q9BU89	Deoxyhypusine hydroxylase OS=Homo sapiens OX=9606 GN=DOHH PE=1 SV=1	0	82.654	70	12	27	12	1	302	32.9	4.83	84.73	12	0	132.4	183	180.7	25.9	40.5	37.5	0.281	0.899847	2.83	164.2	35.8	16.8	26.95	High	High	High	High	High	High	Acetyl [N-Term]
FALSE	High	Master Protein	Q02809	Procollagen-lysine,2-oxoglutarate 5-dioxygenase 1 OS=Homo sapiens OX=9606 GN=PLOD1 PE=1 SV=2	0	82.621	29	16	28	16	1	727	83.5	6.95	83.07	16	0	39.6	44	42.6	120.2	170.5	183	6.125	0.899847	84.92	39.5	160.5	6.56	14.48	Peak Found	High	Peak Found	High	High	High
FALSE	High	Master Protein	P26368	Splicing factor U2AF 65 kDa subunit OS=Homo sapiens OX=9606 GN=U2AF2 PE=1 SV=4	0	82.538	39	11	37	11	1	475	53.5	9.09	110.4	11	0	41.9	34.4	34.2	182.8	149.8	156.9	4.014	0.899847	43.74	32.7	167.3	5.5	6.31	High	High	High	High	High	High
FALSE	High	Master Protein	Q92499	ATP-dependent RNA helicase DDX1 OS=Homo sapiens OX=9606 GN=DDX1 PE=1 SV=2	0	82.482	35	16	24	16	1	740	82.4	7.23	58.69	16	0	9	17.2	107.9	175.6	138.7	151.5	11.262	0.899847	79.34	19.4	180.6	120.09	8.39	Peak Found	Peak Found	Peak Found	High	High	High
FALSE	High	Master Protein	Q99439	Calponin-2 OS=Homo sapiens OX=9606 GN=CNN2 PE=1 SV=4	0	82.467	56	13	54	12	1	309	33.7	7.33	136.06	13	1	107.7	127.7	126.6	78.5	73.8	85.7	0.646	0.971472	12.65	121.4	78.6	4.78	6.64	High	High	High	High	High	High
FALSE	High	Master Protein	P09525	Annexin A4 OS=Homo sapiens OX=9606 GN=ANXA4 PE=1 SV=4	0	82.41	55	17	43	16	1	319	35.9	6.13	97.76	17	0	17.1	18.5	16.5	146.4	206.1	195.3	8.912	0.899847	40.26	15.8	184.2	16.41	12.05	High	High	High	High	High	High
FALSE	High	Master Protein	Q9UJU6	Drebrin-like protein OS=Homo sapiens OX=9606 GN=DBNL PE=1 SV=1	0	82.381	47	16	43	16	1	430	48.2	5.05	106.15	16	0	134.6	133.5	125.3	80.6	59.7	66.4	0.463	0.899847	9.45	131.9	68.1	2.92	12.05	High	High	High	High	High	High
FALSE	High	Master Protein	P04040	Catalase OS=Homo sapiens OX=9606 GN=CAT PE=1 SV=3	0	82.308	42	16	31	16	1	527	59.7	7.39	70.69	16	0	33.5	16.5	28.1	146.3	189.7	185.8	5.974	0.899847	53.97	25.3	174.7	27.25	4.52	Peak Found	Peak Found	Peak Found	High	High	High
FALSE	High	Master Protein	P56537	Eukaryotic translation initiation factor 6 OS=Homo sapiens OX=9606 GN=EIF6 PE=1 SV=1	0	82.306	57	7	42	7	1	245	26.6	4.68	150.28	7	0	28.7	30.6	24.3	168.1	177.9	170.4	4.544	0.899847	38.82	34.3	165.7	20.02	3.19	High	High	High	High	High	High
FALSE	High	Master Protein	Q07955	Serine/arginine-rich splicing factor 1 OS=Homo sapiens OX=9606 GN=SRSF1 PE=1 SV=2	0	82.281	45	13	164	13	1	248	27.7	10.36	432.27	13	0	154.2	161.3	164.1	39.7	38.8	42	0.241	0.899847	1.62	161	39	2.37	2.43	High	High	High	High	High	High
FALSE	High	Master Protein	P28838	Cytosol aminopeptidase OS=Homo sapiens OX=9606 GN=LAP3 PE=1 SV=3	0	82.272	39	14	37	14	1	519	56.1	7.93	112.81	14	0	60.2	80.7	59.2	141.2	124.5	134	1.829	0.948124	64	62	138	23.38	8.43	High	High	High	High	High	High
FALSE	High	Master Protein	P10253	Lysosomal alpha-glucosidase OS=Homo sapiens OX=9606 GN=GAA PE=1 SV=4	0	82.236	22	14	27	14	1	952	105.3	6	71.86	14	0	6.2	9.4	15.5	186.7	196	186.2	8.07	0.899847	37.88	12.1	187.9	32.15	2.43	Peak Found	High	Peak Found	High	High	High
FALSE	High	Master Protein	P98175	RNA-binding protein 10 OS=Homo sapiens OX=9606 GN=RBM10 PE=1 SV=3	0	82.191	25	16	28	15	1	930	103.5	5.97	69.03	16	1	152.5	125.8	167.3	50.1	42.1	62.2	0.322	0.899847	5.24	154	46	12.82	19.77	High	High	High	High	High	High
FALSE	High	Master Protein	Q99614	Tetratricopeptide repeat protein 1 OS=Homo sapiens OX=9606 GN=TTC1 PE=1 SV=1	0	82.085	53	12	37	12	1	292	33.5	4.84	97.92	12	0	142.6	160	165.6	49.7	38.4	43.7	0.29	0.899847	3.44	159.9	40.1	11.18	9.23	High	High	High	High	High	High
FALSE	High	Master Protein	Q92769	Histone deacetylase 2 OS=Homo sapiens OX=9606 GN=HDAC2 PE=1 SV=2	0	82.021	34	12	31	7	1	488	55.3	5.91	90.29	12	0	15	37.7	26.6	210.5	134.2	175.9	4.409	0.899847	74.93	16.6	183.4	59.36	24.11	Peak Found	High	Peak Found	High	High	High
FALSE	High	Master Protein	P51149	Ras-related protein Rab-7a OS=Homo sapiens OX=9606 GN=RAB7A PE=1 SV=1	0	81.943	74	13	40	13	1	207	23.5	6.7	102.8	13	0	29.5	31.6	31.4	170.1	166.3	171.1	4.584	0.899847	30.41	31.6	168.4	10.17	4.14	High	High	High	High	High	High
FALSE	High	Master Protein	Q14966	Zinc finger protein 638 OS=Homo sapiens OX=9606 GN=ZNF638 PE=1 SV=2	0	81.923	10	13	26	13	1	1978	220.5	6.38	73.13	13	0	148.9	172.2	154.2	44	33	47.8	0.238	0.899847	2.6	162.4	37.6	6.56	18.94	High	High	High	Peak Found	High	High
FALSE	High	Master Protein	P47756	F-actin-capping protein subunit beta OS=Homo sapiens OX=9606 GN=CAPZB PE=1 SV=4	0	81.579	43	12	43	12	1	277	31.3	5.59	112.61	12	0	32.6	39.6	41.1	151.8	161.8	173.1	5.105	0.899847	71.57	39.3	160.7	13.41	3.42	High	High	High	High	High	High
FALSE	High	Master Protein	A6NHR9	Structural maintenance of chromosomes flexible hinge domain-containing protein 1 OS=Homo sapiens OX=9606 GN=SMCHD1 PE=1 SV=2	0	81.554	13	21	25	21	1	2005	226.2	7.3	48.77	21	0	10	22.5	5	125.9	210.9	225.8	3.511	0.899847	66.3	15.2	184.8	60.37	28.68	Peak Found	Peak Found	Peak Found	High	High	High
FALSE	High	Master Protein	P62495	Eukaryotic peptide chain release factor subunit 1 OS=Homo sapiens OX=9606 GN=ETF1 PE=1 SV=3	0	81.515	40	16	33	16	1	437	49	5.71	82.62	16	0	35.6	46.3	49.6	130.3	145.6	192.7	5.668	0.899847	45.7	33.9	166.1	21.02	20.71	High	High	High	High	High	High
FALSE	High	Master Protein	Q5UIP0	Telomere-associated protein RIF1 OS=Homo sapiens OX=9606 GN=RIF1 PE=1 SV=2	0	81.483	10	16	27	16	1	2472	274.3	5.52	63.03	16	0	124.4	179.1	140.1	49.1	47.7	59.6	0.453	0.899847	18.76	163.4	36.6	9.01	22.16	High	High	High	Peak Found	High	High
FALSE	High	Master Protein	P18754	Regulator of chromosome condensation OS=Homo sapiens OX=9606 GN=RCC1 PE=1 SV=1	0	81.414	48	12	30	12	1	421	44.9	7.52	96.85	12	0	19.2	18.8	18.4	183.3	177.1	183.2	4.385	0.899847	51.22	19.1	180.9	61.71	0.23	High	High	Peak Found	High	High	High
FALSE	High	Master Protein	P20042	Eukaryotic translation initiation factor 2 subunit 2 OS=Homo sapiens OX=9606 GN=EIF2S2 PE=1 SV=2	0	81.352	51	17	43	17	1	333	38.4	5.8	94.47	17	0	115.3	88.8	68.6	118.3	103.6	105.4	1.011	0.971472	54.1	90.2	109.8	14.9	8.58	High	High	High	High	High	High
FALSE	High	Master Protein	Q7Z4V5	Hepatoma-derived growth factor-related protein 2 OS=Homo sapiens OX=9606 GN=HDGFL2 PE=1 SV=1	0	81.287	22	11	44	10	1	671	74.3	7.49	114.32	11	0	176	183.5	181.3	12.1	23.8	23.4	0.171	0.899847	0.84	176.9	23.1	3.07	7.14	High	High	High	High	High	High
FALSE	High	Master Protein	P48960	Adhesion G protein-coupled receptor E5 OS=Homo sapiens OX=9606 GN=ADGRE5 PE=1 SV=4	0	81.22	22	10	39	8	1	835	91.8	6.87	108.66	10	1	133.4	144.6	167.8	42.9	55.3	56	0.345	0.899847	5.45	144.1	55.9	11.67	15.74	High	High	High	High	High	High
FALSE	High	Master Protein	Q14669	E3 ubiquitin-protein ligase TRIP12 OS=Homo sapiens OX=9606 GN=TRIP12 PE=1 SV=1	0	81.168	14	18	26	18	1	1992	220.3	8.48	50.76	18	0	30	43.4	39.1	166.2	173.5	147.9	3.897	0.899847	88.38	40.2	159.8	13.73	8.05	Peak Found	High	High	High	High	High
FALSE	High	Master Protein	P07910	Heterogeneous nuclear ribonucleoproteins C1/C2 OS=Homo sapiens OX=9606 GN=HNRNPC PE=1 SV=4	0	81.158	37	11	84	11	1	306	33.7	5.08	214.37	11	0	64.4	67	62.9	131.9	132.3	141.5	1.935	0.899847	44.72	67.1	132.9	1.25	3.77	High	High	High	High	High	High
FALSE	High	Master Protein	O43795	Unconventional myosin-Ib OS=Homo sapiens OX=9606 GN=MYO1B PE=1 SV=3	0	81.062	19	16	26	16	1	1136	131.9	9.38	65.65	16	0	31.2	35.8	22.4	149	166.8	194.8	4.896	0.899847	73.79	27.7	172.3	15.1	10.74	Peak Found	Peak Found	Peak Found	High	High	High
FALSE	High	Master Protein	O00154	Cytosolic acyl coenzyme A thioester hydrolase OS=Homo sapiens OX=9606 GN=ACOT7 PE=1 SV=3	0	81.045	38	12	33	12	1	380	41.8	8.54	85.82	12	0	16	12.8	19.3	171.8	191.1	189.1	7.415	0.899847	45.81	15.7	184.3	16.91	5.73	High	Peak Found	High	High	High	High
FALSE	High	Master Protein	P50570	Dynamin-2 OS=Homo sapiens OX=9606 GN=DNM2 PE=1 SV=2	0	81.017	25	19	31	14	1	870	98	7.44	70.31	19	4	24.5	16.4	24.2	167.2	171.9	195.8	7.635	0.899847	23.73	19.6	180.4	15.64	9.84	Peak Found	High	Peak Found	High	High	High
FALSE	High	Master Protein	P54709	Sodium/potassium-transporting ATPase subunit beta-3 OS=Homo sapiens OX=9606 GN=ATP1B3 PE=1 SV=1	0	80.994	61	11	59	11	1	279	31.5	8.35	154.76	11	0	160.9	151.3	150	42.7	49.9	45.1	0.336	0.899847	6.05	151.4	48.6	2.21	8.22	High	High	High	High	High	High
FALSE	High	Master Protein	Q92538	Golgi-specific brefeldin A-resistance guanine nucleotide exchange factor 1 OS=Homo sapiens OX=9606 GN=GBF1 PE=1 SV=2	0	80.829	16	20	33	20	1	1859	206.3	5.73	51.03	20	0	91.2	82.4	89.7	111.8	95.2	129.7	3.029	0.912429	66.37	54.2	145.8	14.23	11.04	High	High	High	High	High	High
FALSE	High	Master Protein	O15231	Zinc finger protein 185 OS=Homo sapiens OX=9606 GN=ZNF185 PE=1 SV=3	0	80.78	39	18	38	18	1	689	73.5	7.01	78.22	18	0	160.8	141.3	163.7	52.1	47	35	0.453	0.903745	5.95	157	43	8.5	6.79	High	High	High	High	High	High
FALSE	High	Master Protein	P26196	Probable ATP-dependent RNA helicase DDX6 OS=Homo sapiens OX=9606 GN=DDX6 PE=1 SV=2	0	80.758	49	18	49	17	1	483	54.4	8.66	124.78	18	1	38.2	32.9	28.7	172.8	149	178.5	4.659	0.899847	64.45	39.5	160.5	14.76	10.63	High	High	High	High	High	High
FALSE	High	Master Protein	P18031	Tyrosine-protein phosphatase non-receptor type 1 OS=Homo sapiens OX=9606 GN=PTPN1 PE=1 SV=1	0	80.746	41	14	34	14	1	435	49.9	6.27	91.01	14	0	36.8	21.7	10.8	166.1	192.8	171.9	6.016	0.899847	51.13	22	178	43.98	6.93	High	High	Peak Found	High	High	High	Acetyl [N-Term]
FALSE	High	Master Protein	Q96G03	Phosphoglucomutase-2 OS=Homo sapiens OX=9606 GN=PGM2 PE=1 SV=4	0	80.685	31	14	34	14	1	612	68.2	6.73	66.21	14	0	22.5	45.7	34.3	143.8	172.5	181.2	3.742	0.899847	98.62	28.6	171.4	45.17	4.17	Peak Found	High	Peak Found	High	High	High
FALSE	High	Master Protein	Q08380	Galectin-3-binding protein OS=Homo sapiens OX=9606 GN=LGALS3BP PE=1 SV=1	0	80.55	29	11	53	11	1	585	65.3	5.27	151.24	11	0	113.6	103.4	98	95.6	90.4	99	0.932	0.987148	52.66	105.3	94.7	9.19	2.5	High	High	High	High	High	High
FALSE	High	Master Protein	Q9UHB9	Signal recognition particle subunit SRP68 OS=Homo sapiens OX=9606 GN=SRP68 PE=1 SV=2	0	80.502	38	17	35	17	1	627	70.7	8.56	93.2	17	0	30.7	27.6	21.8	168.3	170.1	181.5	3.919	0.899847	51.83	33.5	166.5	23.93	5.34	High	High	High	High	High	High
FALSE	High	Master Protein	Q9H2G2	STE20-like serine/threonine-protein kinase OS=Homo sapiens OX=9606 GN=SLK PE=1 SV=1	0	80.194	16	16	31	15	1	1235	142.6	5.15	61.91	16	1	75.3	95.7	109.4	99	103	117.6	0.836	0.943246	44.46	96.9	103.1	11.06	13.09	High	High	High	High	High	High
FALSE	High	Master Protein	P16422	Epithelial cell adhesion molecule OS=Homo sapiens OX=9606 GN=EPCAM PE=1 SV=2	0	80.12	38	8	57	8	1	314	34.9	7.46	199.09	8	0	127.7	152.4	133.1	60.4	63.4	62.9	0.422	0.913193	8.26	136.2	63.8	9.41	4.01	High	High	High	High	High	High
FALSE	High	Master Protein	P49756	RNA-binding protein 25 OS=Homo sapiens OX=9606 GN=RBM25 PE=1 SV=3	0	79.925	22	16	33	16	1	843	100.1	6.32	75.14	16	0	116.1	165.6	104.2	68.1	71.2	74.8	0.529	0.899847	14.6	128.3	71.7	26.62	6.39	High	High	High	High	High	High
FALSE	High	Master Protein	P08708	40S ribosomal protein S17 OS=Homo sapiens OX=9606 GN=RPS17 PE=1 SV=2	0	79.914	53	8	61	8	1	135	15.5	9.85	189.89	8	0	143.3	127.4	145.3	66.7	60.7	56.5	0.426	0.913682	5.59	141.4	58.6	7.19	7.5	High	High	High	High	High	High
FALSE	High	Master Protein	Q96PC5	Melanoma inhibitory activity protein 2 OS=Homo sapiens OX=9606 GN=MIA2 PE=1 SV=4	0	79.787	15	17	29	17	1	1412	159.7	4.69	57.81	17	0	147.2	141.1	164.8	42.2	45.1	59.6	0.354	0.899847	4.81	145.8	54.2	26.09	32.5	High	High	High	High	High	High
FALSE	High	Master Protein	Q6PJT7	Zinc finger CCCH domain-containing protein 14 OS=Homo sapiens OX=9606 GN=ZC3H14 PE=1 SV=1	0	79.765	33	17	36	17	1	736	82.8	7.31	87.19	17	0	143	155.2	156.2	38.6	54.8	52.2	0.266	0.899847	3.09	149.9	50.1	3.88	24.34	High	High	High	High	High	High	Acetyl [N-Term]
FALSE	High	Master Protein	O75934	Pre-mRNA-splicing factor SPF27 OS=Homo sapiens OX=9606 GN=BCAS2 PE=1 SV=1	0	79.752	59	9	38	9	1	225	26.1	5.66	121.35	9	0	163	188.6	162.2	30.6	28	27.7	0.254	0.899847	2.07	165.4	34.6	8.31	18.71	High	High	High	High	High	High
FALSE	High	Master Protein	Q6P996	Pyridoxal-dependent decarboxylase domain-containing protein 1 OS=Homo sapiens OX=9606 GN=PDXDC1 PE=1 SV=2	0	79.722	32	15	29	15	1	788	86.7	5.38	64.52	15	0	71.8	61.2	71.7	151.4	117.4	126.6	2.511	0.913682	58.63	64.2	135.8	12.65	6.14	High	High	High	High	High	High
FALSE	High	Master Protein	P61106	Ras-related protein Rab-14 OS=Homo sapiens OX=9606 GN=RAB14 PE=1 SV=4	0	79.715	61	11	47	10	1	215	23.9	6.21	122.5	11	0	54	20.4	31	182.9	162.6	149.1	5.823	0.899847	61.62	34.4	165.6	16.86	10.25	High	High	High	High	High	High
FALSE	High	Master Protein	Q99623	Prohibitin-2 OS=Homo sapiens OX=9606 GN=PHB2 PE=1 SV=2	0	79.688	53	15	60	15	1	299	33.3	9.83	139.6	15	0	12.2	12.4	13.6	181.9	179.5	200.5	10.87	0.588014	32.44	15.6	184.4	9.25	5.45	High	High	High	High	High	High
FALSE	High	Master Protein	O60749	Sorting nexin-2 OS=Homo sapiens OX=9606 GN=SNX2 PE=1 SV=2	0	79.59	31	14	35	12	1	519	58.4	5.12	83.9	14	0	67.8	90.7	89	85.8	140.3	126.4	1.63	0.964816	37.57	55.1	144.9	20.74	8.9	High	High	High	High	High	High
FALSE	High	Master Protein	Q9Y2W2	WW domain-binding protein 11 OS=Homo sapiens OX=9606 GN=WBP11 PE=1 SV=1	0	79.506	30	15	38	15	1	641	70	8.38	100.18	15	0	158.8	176.8	148.9	29.4	39.1	47	0.253	0.899847	4.38	164.3	35.7	8.71	17.85	High	High	High	High	High	High
FALSE	High	Master Protein	Q15020	Squamous cell carcinoma antigen recognized by T-cells 3 OS=Homo sapiens OX=9606 GN=SART3 PE=1 SV=1	0	79.481	25	17	26	16	1	963	109.9	5.57	51.49	17	0	24.1	22.9	31.4	133.4	189.9	198.4	4.8	0.899847	77.24	19.9	180.1	42.67	24.84	Peak Found	Peak Found	High	High	High	High
FALSE	High	Master Protein	P08621	U1 small nuclear ribonucleoprotein 70 kDa OS=Homo sapiens OX=9606 GN=SNRNP70 PE=1 SV=2	0	79.436	27	12	53	12	1	437	51.5	9.94	130.58	12	0	121.9	125.9	123.9	80.5	84.9	62.9	0.5	0.932913	10.95	118.3	81.7	3.93	8.52	High	High	High	High	High	High
FALSE	High	Master Protein	O43169	Cytochrome b5 type B OS=Homo sapiens OX=9606 GN=CYB5B PE=1 SV=3	0	79.42	52	5	77	5	1	150	16.7	4.97	298.21	5	0	140.7	122.4	156.5	56.4	54.8	69.1	0.359	0.903107	7.45	142.7	57.3	12.79	12.91	High	High	High	High	High	High
FALSE	High	Master Protein	O76070	Gamma-synuclein OS=Homo sapiens OX=9606 GN=SNCG PE=1 SV=2	0	79.326	87	13	36	13	1	127	13.3	4.86	100.81	13	0	124.5	159.6	168.4	37.7	51.3	58.4	0.361	0.899847	7.32	154.4	45.6	15.32	26.73	High	High	High	High	High	High	Acetyl [N-Term]
FALSE	High	Master Protein	P24844	Myosin regulatory light polypeptide 9 OS=Homo sapiens OX=9606 GN=MYL9 PE=1 SV=4	0	79.241	56	7	57	2	1	172	19.8	4.92	205.38	7	0	109.3	129.1	156.4	53.7	71.2	80.3	0.37	0.899847	3.05	128.9	71.1	17.85	19.65	Peak Found	High	High	Peak Found	High	High
FALSE	High	Master Protein	Q16795	NADH dehydrogenase [ubiquinone] 1 alpha subcomplex subunit 9, mitochondrial OS=Homo sapiens OX=9606 GN=NDUFA9 PE=1 SV=2	0	79.166	42	12	25	12	1	377	42.5	9.8	68.53	12	0	5.1	15.3	9	193.8	202.6	174.3	14.471	0.899847	51.85	10.5	189.5	51.55	7.61	Peak Found	Peak Found	Peak Found	High	High	High
FALSE	High	Master Protein	O75607	Nucleoplasmin-3 OS=Homo sapiens OX=9606 GN=NPM3 PE=1 SV=3	0	79.082	51	5	36	5	1	178	19.3	4.63	143.48	5	0	105.8	134.1	151.7	67.4	68.3	72.7	0.49	0.905767	13.57	134.7	65.3	20.55	4.83	High	High	High	High	High	High
FALSE	High	Master Protein	P55795	Heterogeneous nuclear ribonucleoprotein H2 OS=Homo sapiens OX=9606 GN=HNRNPH2 PE=1 SV=1	0	78.997	31	10	49	4	1	449	49.2	6.3	142.28	10	0	31.9	33.4	58.3	137	136.8	202.5	4.054	0.899847	29.17	28.3	171.7	35.89	23.58	High	High	High	High	High	High
FALSE	High	Master Protein	Q8WXF1	Paraspeckle component 1 OS=Homo sapiens OX=9606 GN=PSPC1 PE=1 SV=1	0	78.979	31	13	58	12	1	523	58.7	6.67	145.98	13	0	114.3	132.1	146.2	65.6	74	67.9	0.529	0.904032	9.41	137.8	62.2	11.45	13.18	High	High	High	High	High	High
FALSE	High	Master Protein	P31153	S-adenosylmethionine synthase isoform type-2 OS=Homo sapiens OX=9606 GN=MAT2A PE=1 SV=1	0	78.927	40	14	41	14	1	395	43.6	6.48	85.88	14	0	44.3	43.2	45.6	159.6	149.1	158.3	3.685	0.899847	25.74	45.1	154.9	4.23	3.94	High	High	High	High	High	High
FALSE	High	Master Protein	Q9BXK5	Bcl-2-like protein 13 OS=Homo sapiens OX=9606 GN=BCL2L13 PE=1 SV=1	0	78.704	54	13	23	13	1	485	52.7	4.44	64.7	13	0	155.7	169.3	126.1	51.6	45.9	51.4	0.534	0.899847	17.47	148.2	51.8	15.3	6.92	High	High	High	High	Peak Found	Peak Found
FALSE	High	Master Protein	O94979	Protein transport protein Sec31A OS=Homo sapiens OX=9606 GN=SEC31A PE=1 SV=3	0	78.672	17	13	28	13	1	1220	132.9	6.89	70.67	13	0	37.2	29.2	43	139.6	184.4	166.7	3.819	0.899847	49	18.3	181.7	9.72	14.94	High	High	Peak Found	High	High	High
FALSE	High	Master Protein	Q9BQ52	Zinc phosphodiesterase ELAC protein 2 OS=Homo sapiens OX=9606 GN=ELAC2 PE=1 SV=2	0	78.654	31	15	26	15	1	826	92.2	7.9	73.37	15	0	29.8	13.6	29.8	151.9	185.7	189.1	6.017	0.899847	50.83	16.1	183.9	44	11.64	Peak Found	Peak Found	High	High	High	High
FALSE	High	Master Protein	O60832	H/ACA ribonucleoprotein complex subunit DKC1 OS=Homo sapiens OX=9606 GN=DKC1 PE=1 SV=3	0	78.438	35	14	30	14	1	514	57.6	9.42	74.22	14	0	26	23	70.5	127.9	161.4	191.2	4.719	0.899847	50.6	29.3	170.7	76.56	21.19	High	High	High	High	High	High
FALSE	High	Master Protein	Q6YHK3	CD109 antigen OS=Homo sapiens OX=9606 GN=CD109 PE=1 SV=2	0	78.415	17	16	35	16	1	1445	161.6	5.85	91.87	16	0	73	77.8	80.4	126	121.6	121.2	1.873	0.94497	38.62	77.9	122.1	4.67	2	High	High	High	High	High	High
FALSE	High	Master Protein	Q2TAY7	WD40 repeat-containing protein SMU1 OS=Homo sapiens OX=9606 GN=SMU1 PE=1 SV=2	0	78.329	33	12	25	12	1	513	57.5	7.18	68.14	12	0	37.3	31.3	31	208.5	131.7	160.2	6.098	0.899847	68.25	31.3	168.7	10.18	22.38	High	Peak Found	Peak Found	High	High	High
FALSE	High	Master Protein	P60660	Myosin light polypeptide 6 OS=Homo sapiens OX=9606 GN=MYL6 PE=1 SV=2	0	78.255	58	9	95	7	1	151	16.9	4.65	268.85	9	1	149.8	141.9	138	55.3	58.8	56.2	0.352	0.899847	2.96	143.3	56.7	4.38	3.19	High	High	High	High	High	High
FALSE	High	Master Protein	Q6IBS0	Twinfilin-2 OS=Homo sapiens OX=9606 GN=TWF2 PE=1 SV=2	0	78.032	51	12	26	10	1	349	39.5	6.84	81.84	12	2	66	66.2	83.3	117.1	137.2	130.2	4.11	0.899847	93.42	25.9	174.1	27.67	7.94	Peak Found	Peak Found	Peak Found	High	High	High
FALSE	High	Master Protein	P18621	60S ribosomal protein L17 OS=Homo sapiens OX=9606 GN=RPL17 PE=1 SV=3	0	77.987	47	9	69	9	1	184	21.4	10.17	193.28	9	0	39.5	34.4	37	165.8	164.1	159.3	4.339	0.899847	62.78	37.8	162.2	8.83	2.03	High	High	High	High	High	High
FALSE	High	Master Protein	P00492	Hypoxanthine-guanine phosphoribosyltransferase OS=Homo sapiens OX=9606 GN=HPRT1 PE=1 SV=2	0	77.917	73	12	61	12	1	218	24.6	6.68	142.93	12	0	117.5	116.2	123.2	83.3	81.5	78.3	0.704	0.991606	28.51	118.5	81.5	3.02	11.82	High	High	High	High	High	High
FALSE	High	Master Protein	P40763	Signal transducer and activator of transcription 3 OS=Homo sapiens OX=9606 GN=STAT3 PE=1 SV=2	0	77.758	31	15	28	14	1	770	88	6.3	72.91	15	1	28.6	27.6	47.3	165.4	160.8	170.3	4.478	0.899847	50.52	31.7	168.3	11.12	4.43	High	High	Peak Found	High	High	High
FALSE	High	Master Protein	O95573	Long-chain-fatty-acid--CoA ligase 3 OS=Homo sapiens OX=9606 GN=ACSL3 PE=1 SV=3	0	77.755	33	15	24	13	1	720	80.4	8.38	61.6	15	2	61.6	53.2	52.6	141.2	129.1	162.2	3.347	0.899847	77.82	75.9	124.1	15.03	20.77	High	Peak Found	Peak Found	High	High	High
FALSE	High	Master Protein	P33240	Cleavage stimulation factor subunit 2 OS=Homo sapiens OX=9606 GN=CSTF2 PE=1 SV=1	0	77.677	45	15	38	7	1	577	60.9	6.83	98.32	15	7	147.1	160.1	156.6	52.6	31	52.6	0.297	0.899847	2.98	154.7	45.3	1.08	18.31	High	High	High	High	High	High
FALSE	High	Master Protein	Q9NRY5	Protein FAM114A2 OS=Homo sapiens OX=9606 GN=FAM114A2 PE=1 SV=4	0	77.62	41	13	31	13	1	505	55.4	4.88	78.99	13	0	106.8	142.8	139	39	76.9	95.4	0.542	0.899847	17.55	138.7	61.3	10.61	24.96	High	High	High	High	High	High
FALSE	High	Master Protein	Q99798	Aconitate hydratase, mitochondrial OS=Homo sapiens OX=9606 GN=ACO2 PE=1 SV=2	0	77.591	23	12	30	12	1	780	85.4	7.61	75.96	12	0	22	35.6	17.9	189.9	151.3	183.4	4.985	0.899847	87.15	33.4	166.6	17.28	13.97	Peak Found	Peak Found	Peak Found	High	High	High
FALSE	High	Master Protein	Q9Y285	Phenylalanine--tRNA ligase alpha subunit OS=Homo sapiens OX=9606 GN=FARSA PE=1 SV=3	0	77.583	28	11	29	11	1	508	57.5	7.8	92.45	11	0	29.8	31.5	27.9	162.8	155.6	192.4	5.273	0.899847	35.3	29.4	170.6	11.08	9.23	Peak Found	High	High	High	High	High
FALSE	High	Master Protein	Q9BS26	Endoplasmic reticulum resident protein 44 OS=Homo sapiens OX=9606 GN=ERP44 PE=1 SV=1	0	77.556	45	14	28	13	1	406	46.9	5.26	75.19	14	1	97.9	114.9	60.1	151.3	104.3	71.7	0.893	0.960122	65.63	104.9	95.1	13.2	16.33	High	High	High	High	High	High
FALSE	High	Master Protein	Q96QC0	Serine/threonine-protein phosphatase 1 regulatory subunit 10 OS=Homo sapiens OX=9606 GN=PPP1R10 PE=1 SV=1	0	77.552	22	14	33	14	1	940	99	9.17	85.21	14	0	146.2	145.1	147.8	57.3	48.6	55.1	0.291	0.899847	2.95	147	53	6.74	15.43	High	High	High	High	High	High
FALSE	High	Master Protein	P84085	ADP-ribosylation factor 5 OS=Homo sapiens OX=9606 GN=ARF5 PE=1 SV=2	0	77.495	61	11	50	5	1	180	20.5	6.79	152.68	11	5	25.1	11.6	26.3	165.1	178.8	193.1	7.034	0.899847	51.49	25.7	174.3	44.89	8.06	Peak Found	Peak Found	High	High	High	High
FALSE	High	Master Protein	Q9P2M7	Cingulin OS=Homo sapiens OX=9606 GN=CGN PE=1 SV=2	0	77.347	22	20	26	20	1	1197	136.3	5.54	53.12	20	0	160.7	123.5	96.1	69.5	74.1	76	0.491	0.899847	20.96	141	59	10.67	38.13	High	High	High	Peak Found	Peak Found	Peak Found
FALSE	High	Master Protein	P35250	Replication factor C subunit 2 OS=Homo sapiens OX=9606 GN=RFC2 PE=1 SV=3	0	77.339	55	14	32	14	1	354	39.1	6.44	90.06	14	0	63.8	40.5	70	154.2	123.9	147.6	2.21	0.940987	46.05	27.6	172.4	27.71	7.28	High	High	High	High	High	High
FALSE	High	Master Protein	Q92817	Envoplakin OS=Homo sapiens OX=9606 GN=EVPL PE=1 SV=3	0	77.306	14	18	26	18	1	2033	231.5	6.96	41.31	18	0	154.9	167.6	74.1	83.6	73.7	46.2	0.559	0.899847	17.58	135.9	64.1	46.4	38.53	High	High	High	High	Peak Found	High
FALSE	High	Master Protein	P40925	Malate dehydrogenase, cytoplasmic OS=Homo sapiens OX=9606 GN=MDH1 PE=1 SV=4	0	77.275	40	10	54	10	1	334	36.4	7.36	163.38	10	0	33.8	32.1	42.8	173.7	151.1	166.5	5.862	0.899847	53.83	34.6	165.4	15.66	6.8	High	High	High	High	High	High
FALSE	High	Master Protein	Q9Y305	Acyl-coenzyme A thioesterase 9, mitochondrial OS=Homo sapiens OX=9606 GN=ACOT9 PE=1 SV=2	0	77.264	46	19	37	19	1	439	49.9	8.6	85.64	19	0	7.3	11.7	11.9	174	199.6	195.5	10.937	0.899847	53.58	10.2	189.8	29.74	6.4	Peak Found	High	Peak Found	High	High	High
FALSE	High	Master Protein	Q99996	A-kinase anchor protein 9 OS=Homo sapiens OX=9606 GN=AKAP9 PE=1 SV=4	0	77.252	6	18	29	17	1	3907	452.7	4.98	58.2	18	0	118.5	151.5	155.5	36.4	79.4	58.7	0.278	0.899847	3.92	157.8	42.2	19.67	8.14	High	High	High	High	Peak Found	Peak Found
FALSE	High	Master Protein	P23284	Peptidyl-prolyl cis-trans isomerase B OS=Homo sapiens OX=9606 GN=PPIB PE=1 SV=2	0	77.241	54	13	55	13	1	216	23.7	9.41	102.43	13	0	25.1	20.6	23	175.4	179.4	176.6	5.62	0.899847	29.39	25.2	174.8	6.17	2.61	High	High	High	High	High	High
FALSE	High	Master Protein	O14579	Coatomer subunit epsilon OS=Homo sapiens OX=9606 GN=COPE PE=1 SV=3	0	77.182	42	8	24	8	1	308	34.5	5.12	73.87	8	0	17.9	9	12.3	224.4	169	167.4	9.867	0.899847	57.46	15.1	184.9	19.54	14.92	High	Peak Found	Peak Found	High	High	High
FALSE	High	Master Protein	Q9NVP1	ATP-dependent RNA helicase DDX18 OS=Homo sapiens OX=9606 GN=DDX18 PE=1 SV=2	0	77.142	29	13	30	13	1	670	75.4	9.5	75.84	13	0	11.1	9.4	8.9	166.5	202.5	201.6	7.369	0.899847	40.52	8.9	191.1	19.98	9.35	High	High	Peak Found	High	High	High
FALSE	High	Master Protein	O76031	ATP-dependent Clp protease ATP-binding subunit clpX-like, mitochondrial OS=Homo sapiens OX=9606 GN=CLPX PE=1 SV=2	0	77.049	37	16	32	16	1	633	69.2	7.58	64.43	16	0	57.7	95	118.6	83.9	128.5	116.3	1.067	0.960445	47.18	90.7	109.3	26.59	23.07	High	High	High	High	High	High
FALSE	High	Master Protein	O75351	Vacuolar protein sorting-associated protein 4B OS=Homo sapiens OX=9606 GN=VPS4B PE=1 SV=2	0	77.049	43	13	39	10	1	444	49.3	7.23	98.77	13	3	99.9	105.1	117.9	79.4	95.4	102.3	0.751	0.940987	40.42	105.1	94.9	8.36	12.01	High	High	High	High	High	High
FALSE	High	Master Protein	O75306	NADH dehydrogenase [ubiquinone] iron-sulfur protein 2, mitochondrial OS=Homo sapiens OX=9606 GN=NDUFS2 PE=1 SV=2	0	76.986	44	15	37	15	1	463	52.5	7.55	77.72	15	0	26.8	23.1	25.7	161.6	183.2	179.5	8.245	0.899847	62.08	19.2	180.8	44.49	6.85	High	High	Peak Found	High	High	High
FALSE	High	Master Protein	Q96RS6	NudC domain-containing protein 1 OS=Homo sapiens OX=9606 GN=NUDCD1 PE=1 SV=2	0	76.978	37	15	35	15	1	583	66.7	5.11	63.17	15	0	66	67.1	70.8	106.5	141.9	147.7	2.369	0.936499	54.66	66.5	133.5	20.45	15.19	High	High	High	High	High	High	Acetyl [N-Term]
FALSE	High	Master Protein	P62841	40S ribosomal protein S15 OS=Homo sapiens OX=9606 GN=RPS15 PE=1 SV=2	0	76.976	56	5	39	5	1	145	17	10.39	106.96	5	0	137.9	128.9	95.9	85.7	69.8	81.8	0.502	0.933045	10.65	122.4	77.6	18.75	10.23	High	High	High	High	High	High
FALSE	High	Master Protein	Q9H9B4	Sideroflexin-1 OS=Homo sapiens OX=9606 GN=SFXN1 PE=1 SV=4	0	76.952	46	11	44	9	1	322	35.6	9.07	110.15	11	2	20.4	21.5	19.6	168.5	183	187.1	5.844	0.899847	32.87	19.7	180.3	7.95	4.22	High	High	High	High	High	High
FALSE	High	Master Protein	P35573	Glycogen debranching enzyme OS=Homo sapiens OX=9606 GN=AGL PE=1 SV=3	0	76.685	19	18	30	18	1	1532	174.7	6.76	68.87	18	0	5.2	29.7	38.2	107.1	206.5	213.4	7.303	0.899847	59.49	25.4	174.6	12.8	30.74	Peak Found	Peak Found	Peak Found	High	High	High
FALSE	High	Master Protein	O43583	Density-regulated protein OS=Homo sapiens OX=9606 GN=DENR PE=1 SV=2	0	76.663	44	8	40	8	1	198	22.1	5.3	133.24	8	0	177.2	122.9	124.1	68.7	52.6	54.5	0.45	0.899847	6.79	140.8	59.2	2.41	10.03	High	High	High	High	High	High
FALSE	High	Master Protein	P49419	Alpha-aminoadipic semialdehyde dehydrogenase OS=Homo sapiens OX=9606 GN=ALDH7A1 PE=1 SV=5	0	76.627	38	12	34	12	1	539	58.5	7.99	95.59	12	0	30.6	26	30.9	154.8	172.6	185.1	4.561	0.899847	51.49	26.8	173.2	23.1	4.58	High	High	High	High	High	High
FALSE	High	Master Protein	P09211	Glutathione S-transferase P OS=Homo sapiens OX=9606 GN=GSTP1 PE=1 SV=2	0	76.538	47	8	44	8	1	210	23.3	5.64	125.54	8	0	19	20.7	23	197.1	169.9	170.5	6.509	0.899847	30.53	20.3	179.7	11.87	9.7	High	High	High	High	High	High
FALSE	High	Master Protein	P05141	ADP/ATP translocase 2 OS=Homo sapiens OX=9606 GN=SLC25A5 PE=1 SV=7	0	76.401	43	13	72	5	1	298	32.8	9.69	151.59	13	8	19.6	19.8	19	182.5	175.8	183.3	9.351	0.700705	40.51	19	181	2.17	2.24	Peak Found	High	High	High	High	High
FALSE	High	Master Protein	P27635	60S ribosomal protein L10 OS=Homo sapiens OX=9606 GN=RPL10 PE=1 SV=4	0	76.286	46	11	54	11	1	214	24.6	10.08	136.8	11	0	18.4	22.1	21.1	148.6	191.7	198.1	11.198	0.571009	42.99	15.3	184.7	14.22	6.93	High	High	High	High	High	High
FALSE	High	Master Protein	Q9HAV7	GrpE protein homolog 1, mitochondrial OS=Homo sapiens OX=9606 GN=GRPEL1 PE=1 SV=2	0	76.23	53	11	54	11	1	217	24.3	8.12	139.29	11	0	121.7	126	143.8	66.3	70.4	71.8	0.503	0.933089	7.53	136.7	63.3	5.44	7.06	High	High	High	High	High	High
FALSE	High	Master Protein	P61086	Ubiquitin-conjugating enzyme E2 K OS=Homo sapiens OX=9606 GN=UBE2K PE=1 SV=3	0	76.163	75	11	50	11	1	200	22.4	5.44	160.73	11	0	127.7	131.7	124.6	73.9	72.3	69.8	0.551	0.925443	7.48	128.3	71.7	8.82	8.14	High	High	High	High	High	High
FALSE	High	Master Protein	Q9H773	dCTP pyrophosphatase 1 OS=Homo sapiens OX=9606 GN=DCTPP1 PE=1 SV=1	0	76.141	83	11	45	11	1	170	18.7	5.03	130.21	11	0	167.7	161.2	148.3	34.9	41.3	46.7	0.191	0.899847	1.57	159.8	40.2	5.46	20.26	High	High	High	High	High	High
FALSE	High	Master Protein	P12236	ADP/ATP translocase 3 OS=Homo sapiens OX=9606 GN=SLC25A6 PE=1 SV=4	0	76.132	45	12	70	1	1	298	32.8	9.74	147.67	12	3	21.6	13.2	7.5	187.4	183.6	186.7	9.718	0.899847	45.97	11.1	188.9	20.61	1.07	High	High	Peak Found	High	High	High
FALSE	High	Master Protein	P29317	Ephrin type-A receptor 2 OS=Homo sapiens OX=9606 GN=EPHA2 PE=1 SV=2	0	75.818	23	15	34	13	1	976	108.2	6.23	85.5	15	0	36.6	23.4	43.2	172.3	146.9	177.6	4.261	0.899847	47.86	35.1	164.9	27.68	8.84	High	Peak Found	High	High	High	High
FALSE	High	Master Protein	Q9UHD9	Ubiquilin-2 OS=Homo sapiens OX=9606 GN=UBQLN2 PE=1 SV=2	0	75.397	23	9	54	4	1	624	65.7	5.22	174.17	9	0	130.6	144.3	178.5	39.5	42.6	64.5	0.314	0.899847	4.22	157.4	42.6	17.51	25.55	High	High	High	High	High	High
FALSE	High	Master Protein	P52948	Nuclear pore complex protein Nup98-Nup96 OS=Homo sapiens OX=9606 GN=NUP98 PE=1 SV=4	0	75.36	11	14	23	14	1	1817	197.5	6.4	52.3	14	0	56.2	32.3	35.5	162.4	172.2	141.5	3.989	0.899847	111.71	42.8	157.2	14.57	8.19	High	High	High	High	High	High
FALSE	High	Master Protein	P05091	Aldehyde dehydrogenase, mitochondrial OS=Homo sapiens OX=9606 GN=ALDH2 PE=1 SV=2	0	75.232	44	16	24	15	1	517	56.3	7.05	61.23	16	0	7.3	13	23.3	172	184	200.5	9.098	0.899847	31.91	13.2	186.8	56.05	5.41	Peak Found	Peak Found	Peak Found	High	High	High
FALSE	High	Master Protein	Q96T23	Remodeling and spacing factor 1 OS=Homo sapiens OX=9606 GN=RSF1 PE=1 SV=2	0	75.231	13	14	22	14	1	1441	163.7	5.01	54.26	14	0	86.3	109.3	123.1	79.9	90.5	110.8	0.398	0.899847	15.8	144.6	55.4	22.16	32.13	High	High	High	High	High	Peak Found
FALSE	High	Master Protein	Q8NE71	ATP-binding cassette sub-family F member 1 OS=Homo sapiens OX=9606 GN=ABCF1 PE=1 SV=2	0	75.226	25	16	28	16	1	845	95.9	6.8	66.75	16	0	12.9	23.6	25	128.4	209.6	200.5	6.172	0.899847	99.83	26.4	173.6	42.5	17.43	High	High	High	High	High	High
FALSE	High	Master Protein	Q9H6F5	Coiled-coil domain-containing protein 86 OS=Homo sapiens OX=9606 GN=CCDC86 PE=1 SV=1	0	75.104	41	10	42	10	1	360	40.2	10.33	112.03	10	0	182.7	167.6	169.7	29.5	20.3	30.2	0.164	0.899847	1.3	170.4	29.6	4.04	20.69	High	High	High	High	High	High
FALSE	High	Master Protein	Q9UBQ5	Eukaryotic translation initiation factor 3 subunit K OS=Homo sapiens OX=9606 GN=EIF3K PE=1 SV=1	0	75.025	65	9	44	9	1	218	25	4.93	104.85	9	0	144.9	134.3	133.6	65.6	61.8	59.8	0.443	0.914058	6.89	136.7	63.3	7.24	3.46	High	High	High	High	High	High
FALSE	High	Master Protein	Q92688	Acidic leucine-rich nuclear phosphoprotein 32 family member B OS=Homo sapiens OX=9606 GN=ANP32B PE=1 SV=1	0	74.827	35	11	94	4	1	251	28.8	4.06	250.71	11	0	167	169.8	154.4	44.1	39	25.8	0.243	0.899847	1.63	163.3	36.7	5.07	31.97	High	High	High	High	High	High
FALSE	High	Master Protein	P61011	Signal recognition particle 54 kDa protein OS=Homo sapiens OX=9606 GN=SRP54 PE=1 SV=1	0	74.826	34	14	29	14	1	504	55.7	8.75	78.66	14	0	49.2	50.8	69.7	100.2	156.3	173.7	2.638	0.914058	73.91	58.6	141.4	34.69	9.17	High	High	High	High	High	High
FALSE	High	Master Protein	O15027	Protein transport protein Sec16A OS=Homo sapiens OX=9606 GN=SEC16A PE=1 SV=4	0	74.784	13	16	22	16	1	2357	251.7	5.8	42.74	16	0	75.4	119.4	175.3	56.9	104.2	68.8	0.557	0.899847	31.14	124.6	75.4	40.48	41.52	High	High	High	Peak Found	High	High
FALSE	High	Master Protein	Q9H4M9	EH domain-containing protein 1 OS=Homo sapiens OX=9606 GN=EHD1 PE=1 SV=2	0	74.596	50	18	31	14	1	534	60.6	6.83	68.95	18	4	42.7	40.5	55.6	126.2	188.9	146.1	2.828	0.905767	51.72	46	154	22.28	20.46	High	Peak Found	High	High	High	High
FALSE	High	Master Protein	O75381	Peroxisomal membrane protein PEX14 OS=Homo sapiens OX=9606 GN=PEX14 PE=1 SV=1	0	74.555	48	11	31	11	1	377	41.2	4.94	76.98	11	0	194	161.5	162.8	30	27.3	24.3	0.176	0.899847	0.82	173.8	26.2	7.03	18.05	High	High	High	Peak Found	High	Peak Found
FALSE	High	Master Protein	P20618	Proteasome subunit beta type-1 OS=Homo sapiens OX=9606 GN=PSMB1 PE=1 SV=2	0	74.093	51	9	42	9	1	241	26.5	8.13	122.64	9	0	42.2	25.6	29.3	168.4	172.1	162.3	4.426	0.899847	29.55	37.1	162.9	17.08	3.3	High	Peak Found	High	High	High	High
FALSE	High	Master Protein	Q9H0S4	Probable ATP-dependent RNA helicase DDX47 OS=Homo sapiens OX=9606 GN=DDX47 PE=1 SV=1	0	74.048	41	13	28	13	1	455	50.6	9.1	76.43	13	0	22.8	22.3	20.7	180.8	180.2	173	4.156	0.899847	34.4	20.8	179.2	11.51	4.5	High	High	High	High	High	High
FALSE	High	Master Protein	P38159	RNA-binding motif protein, X chromosome OS=Homo sapiens OX=9606 GN=RBMX PE=1 SV=3	0	73.98	35	14	66	4	1	391	42.3	10.05	140.56	14	10	102.5	124.5	122.1	75.2	85	90.8	0.757	0.998497	22.47	118.8	81.2	10.56	10.39	High	High	High	High	High	High
FALSE	High	Master Protein	Q9ULW0	Targeting protein for Xklp2 OS=Homo sapiens OX=9606 GN=TPX2 PE=1 SV=2	0	73.733	31	16	28	16	1	747	85.6	9.23	70.04	16	0	131.2	149.7	136.9	73.5	55	53.7	0.681	0.899847	44.65	140.1	59.9	7.82	16.75	High	High	High	Peak Found	Peak Found	High
FALSE	High	Master Protein	Q8WX93	Palladin OS=Homo sapiens OX=9606 GN=PALLD PE=1 SV=3	0	73.726	17	16	31	16	1	1383	150.5	7.09	65.25	16	0	34.6	46.7	28.9	142.6	180.2	167	2.974	0.908286	64.84	39.3	160.7	29.98	5.87	High	High	Peak Found	High	High	High
FALSE	High	Master Protein	Q5VTR2	E3 ubiquitin-protein ligase BRE1A OS=Homo sapiens OX=9606 GN=RNF20 PE=1 SV=2	0	73.481	21	15	22	14	1	975	113.6	5.94	55.83	15	1	119.1	143.7	134.7	73.5	61.3	67.7	0.54	0.899847	15.32	137.3	62.7	20.29	12.07	High	High	High	High	High	High
FALSE	High	Master Protein	Q9UPT8	Zinc finger CCCH domain-containing protein 4 OS=Homo sapiens OX=9606 GN=ZC3H4 PE=1 SV=3	0	73.455	16	12	26	12	1	1303	140.2	6.27	62.4	12	0	155.2	181.3	169.3	30.6	37.7	25.9	0.256	0.899847	3.22	165.5	34.5	5.98	24.7	High	High	High	Peak Found	High	High
FALSE	High	Master Protein	Q14498	RNA-binding protein 39 OS=Homo sapiens OX=9606 GN=RBM39 PE=1 SV=2	0	73.383	34	13	29	13	1	530	59.3	10.1	83.6	13	0	22.4	22.7	44.5	112.2	196.9	201.3	3.944	0.899847	36.43	25.3	174.7	33.82	13.37	High	High	High	High	High	High
FALSE	High	Master Protein	Q9BTT0	Acidic leucine-rich nuclear phosphoprotein 32 family member E OS=Homo sapiens OX=9606 GN=ANP32E PE=1 SV=1	0	73.33	44	10	68	10	1	268	30.7	3.85	233.85	10	0	158.6	155.2	168	35.8	35.9	46.6	0.234	0.899847	2.05	163.1	36.9	3.94	10.59	High	High	High	High	High	High
FALSE	High	Master Protein	Q9NUQ3	Gamma-taxilin OS=Homo sapiens OX=9606 GN=TXLNG PE=1 SV=2	0	73.321	37	15	23	15	1	528	60.5	7.52	59.17	15	0	115.6	172.8	201.3	35.2	39.4	35.7	0.256	0.899847	2.85	174.1	25.9	16.39	15.25	High	High	High	Peak Found	High	Peak Found
FALSE	High	Master Protein	P48739	Phosphatidylinositol transfer protein beta isoform OS=Homo sapiens OX=9606 GN=PITPNB PE=1 SV=2	0	73.223	68	15	27	12	1	271	31.5	6.87	64.75	15	2	22.3	20.8	27	185.7	158.8	185.4	4.277	0.899847	44.11	20.9	179.1	11.87	3.57	Peak Found	Peak Found	Peak Found	High	High	High
FALSE	High	Master Protein	Q9P0J1	[Pyruvate dehydrogenase [acetyl-transferring]]-phosphatase 1, mitochondrial OS=Homo sapiens OX=9606 GN=PDP1 PE=1 SV=3	0	73.198	43	13	32	13	1	537	61	6.67	77.66	13	0	39.7	48.9	45.6	138.9	166.9	160.1	3.193	0.913682	61.01	50.4	149.6	22.94	10.23	High	High	High	High	High	High
FALSE	High	Master Protein	Q15102	Platelet-activating factor acetylhydrolase IB subunit alpha1 OS=Homo sapiens OX=9606 GN=PAFAH1B3 PE=1 SV=1	0	73.176	77	12	37	12	1	231	25.7	6.84	97.96	12	0	131.3	111.8	110.4	81.5	88.2	76.9	0.55	0.915483	10.35	115.5	84.5	18.91	9.32	High	High	High	High	High	High
FALSE	High	Master Protein	P08240	Signal recognition particle receptor subunit alpha OS=Homo sapiens OX=9606 GN=SRPRA PE=1 SV=2	0	73.145	23	13	28	13	1	638	69.8	8.95	71.66	13	0	17.6	24.9	16.3	164.4	165.6	211.2	9.217	0.899847	68.29	12.8	187.2	56.59	15.21	Peak Found	Peak Found	High	High	High	High
FALSE	High	Master Protein	O75534	Cold shock domain-containing protein E1 OS=Homo sapiens OX=9606 GN=CSDE1 PE=1 SV=2	0	73.142	24	18	34	18	1	798	88.8	6.25	70.32	18	0	49.6	58.6	45.6	161.4	147.2	137.6	4.559	0.899847	42.53	39.5	160.5	23.3	4.87	High	High	Peak Found	High	High	High
FALSE	High	Master Protein	P16070	CD44 antigen OS=Homo sapiens OX=9606 GN=CD44 PE=1 SV=3	0	73.077	20	11	58	11	1	742	81.5	5.33	146.01	11	0	170.7	163.4	169.1	31.1	32.2	33.6	0.181	0.899847	1.66	171.6	28.4	2.69	11.74	High	High	High	High	High	High
FALSE	High	Master Protein	Q14160	Protein scribble homolog OS=Homo sapiens OX=9606 GN=SCRIB PE=1 SV=4	0	73.052	16	14	21	13	1	1630	174.8	5.07	50.89	14	1	100.4	87	101.3	98.6	108	104.7	1.063	0.999715	52.52	115.2	84.8	16.83	34.16	High	High	High	Peak Found	High	High
FALSE	High	Master Protein	P10515	Dihydrolipoyllysine-residue acetyltransferase component of pyruvate dehydrogenase complex, mitochondrial OS=Homo sapiens OX=9606 GN=DLAT PE=1 SV=3	0	73.05	29	13	34	13	1	647	69	7.84	85.95	13	0	33.2	36.8	48.5	139.5	157.8	184.1	4.667	0.899847	66.66	36	164	13	6.33	High	High	High	High	High	High
FALSE	High	Master Protein	Q9UK76	Jupiter microtubule associated homolog 1 OS=Homo sapiens OX=9606 GN=JPT1 PE=1 SV=3	0	73.02	65	6	43	6	1	154	16	5.6	177.84	6	0	116.5	145.5	138.2	62.4	65.9	71.4	0.504	0.933356	8.78	135.4	64.6	11.14	6.73	High	High	High	High	High	High
FALSE	High	Master Protein	Q9H074	Polyadenylate-binding protein-interacting protein 1 OS=Homo sapiens OX=9606 GN=PAIP1 PE=1 SV=1	0	72.908	27	11	45	11	1	479	53.5	4.81	118.56	11	0	174.4	166.7	173.6	33.3	25.4	26.5	0.191	0.899847	1.73	172	28	2.35	12.63	High	High	High	High	High	High
FALSE	High	Master Protein	Q96PD2	Discoidin, CUB and LCCL domain-containing protein 2 OS=Homo sapiens OX=9606 GN=DCBLD2 PE=1 SV=1	0	72.872	26	11	28	11	1	775	85	7.17	85.6	11	0	90.4	129.7	104.8	74.2	100.6	100.3	0.91	0.933594	46.57	102	98	15.57	19.25	High	High	High	High	High	High
FALSE	High	Master Protein	Q05519	Serine/arginine-rich splicing factor 11 OS=Homo sapiens OX=9606 GN=SRSF11 PE=1 SV=1	0	72.867	21	8	53	8	1	484	53.5	10.52	129.58	8	0	165.2	144.1	128.1	59.3	47.2	56.2	0.35	0.899847	6.65	144.9	55.1	12.13	2.63	High	High	High	High	High	High
FALSE	High	Master Protein	O95400	CD2 antigen cytoplasmic tail-binding protein 2 OS=Homo sapiens OX=9606 GN=CD2BP2 PE=1 SV=1	0	72.863	55	12	38	12	1	341	37.6	4.61	96.32	12	0	117.5	169.4	220.8	22.3	28.1	41.9	0.291	0.899847	5.37	159.7	40.3	13.35	20.28	High	High	High	High	High	High
FALSE	High	Master Protein	Q5T6F2	Ubiquitin-associated protein 2 OS=Homo sapiens OX=9606 GN=UBAP2 PE=1 SV=1	0	72.849	21	14	27	14	1	1119	117	7.34	77.97	14	0	158.7	188.9	172.9	31.9	22.7	24.9	0.24	0.899847	2.81	144.3	55.7	8.52	13.84	High	High	High	Peak Found	High	High
FALSE	High	Master Protein	P49821	NADH dehydrogenase [ubiquinone] flavoprotein 1, mitochondrial OS=Homo sapiens OX=9606 GN=NDUFV1 PE=1 SV=4	0	72.837	41	15	39	15	1	464	50.8	8.21	79.1	15	0	18.4	33.6	28	187.6	175.2	157.3	5.95	0.899847	72.4	28.4	171.6	22.19	8.89	High	Peak Found	High	High	High	High
FALSE	High	Master Protein	Q9NY27	Serine/threonine-protein phosphatase 4 regulatory subunit 2 OS=Homo sapiens OX=9606 GN=PPP4R2 PE=1 SV=3	0	72.735	36	10	31	10	1	417	46.9	4.54	70.63	10	0	152.7	148.2	154.3	72.5	36.1	36.2	0.365	0.899847	4.9	164.7	35.3	9.86	40.98	High	High	High	High	Peak Found	High
FALSE	High	Master Protein	Q8IXH7	Negative elongation factor C/D OS=Homo sapiens OX=9606 GN=NELFCD PE=1 SV=2	0	72.7	29	13	31	13	1	590	66.2	5.1	85.56	13	0	149.1	151.4	132.8	54.5	63.7	48.5	0.442	0.899847	5.23	153.6	46.4	7.09	9.91	High	High	High	High	High	High
FALSE	High	Master Protein	P14550	Aldo-keto reductase family 1 member A1 OS=Homo sapiens OX=9606 GN=AKR1A1 PE=1 SV=3	0	72.664	53	14	27	13	1	325	36.6	6.79	77.47	14	1	13.8	3.7	9.8	182.3	195.4	195	11.619	0.899847	44.3	12.1	187.9	37	3.23	Peak Found	High	High	High	High	High
FALSE	High	Master Protein	O00232	26S proteasome non-ATPase regulatory subunit 12 OS=Homo sapiens OX=9606 GN=PSMD12 PE=1 SV=3	0	72.589	30	12	28	12	1	456	52.9	7.65	68.83	12	0	27.7	33.7	39	167.4	159.6	172.6	4.936	0.899847	38.08	33	167	16.36	14.16	High	High	High	High	High	High
FALSE	High	Master Protein	Q92520	Protein FAM3C OS=Homo sapiens OX=9606 GN=FAM3C PE=1 SV=1	0	72.588	49	9	75	9	1	227	24.7	8.29	196.54	9	0	155	170	164.6	37.3	37.3	35.8	0.228	0.899847	1.45	163.3	36.7	4.49	3.05	High	High	High	High	High	High
FALSE	High	Master Protein	P07099	Epoxide hydrolase 1 OS=Homo sapiens OX=9606 GN=EPHX1 PE=1 SV=1	0	72.544	37	12	24	12	1	455	52.9	7.25	74.38	12	0	2.5	8.9	3.3	204.8	199.5	181	14.785	0.899847	49	4.3	195.7	54.35	6.48	Peak Found	Peak Found	Peak Found	High	High	High
FALSE	High	Master Protein	O95292	Vesicle-associated membrane protein-associated protein B/C OS=Homo sapiens OX=9606 GN=VAPB PE=1 SV=3	0	72.538	41	8	53	7	1	243	27.2	7.3	150.96	8	0	147.6	159.6	151.2	54	46.2	41.4	0.271	0.899847	6.23	159.2	40.8	2.21	13.02	High	High	High	High	High	High
FALSE	High	Master Protein	Q14978	Nucleolar and coiled-body phosphoprotein 1 OS=Homo sapiens OX=9606 GN=NOLC1 PE=1 SV=2	0	72.494	16	12	87	12	1	699	73.6	9.47	222.27	12	0	146.8	179.7	147.3	35.7	50.9	39.5	0.246	0.899847	4.18	157.8	42.2	13.84	21.21	High	High	High	High	High	High
FALSE	High	Master Protein	Q8N3D4	EH domain-binding protein 1-like protein 1 OS=Homo sapiens OX=9606 GN=EHBP1L1 PE=1 SV=2	0	72.419	17	14	22	14	1	1523	161.8	4.83	49.16	14	0	110.2	143.6	145.5	111.7	37.6	51.4	0.51	0.899847	11.06	154.1	45.9	27.99	62.11	High	High	High	High	Peak Found	Peak Found
FALSE	High	Master Protein	P83916	Chromobox protein homolog 1 OS=Homo sapiens OX=9606 GN=CBX1 PE=1 SV=1	0	72.307	51	7	66	6	1	185	21.4	4.93	189.82	7	2	112.4	140.8	176.9	51.3	60.4	58.2	0.399	0.90733	13.85	140.6	59.4	22.33	9.24	High	High	High	High	High	High
FALSE	High	Master Protein	P02533	Keratin, type I cytoskeletal 14 OS=Homo sapiens OX=9606 GN=KRT14 PE=1 SV=4	0	72.272	33	19	66	6	1	472	51.5	5.16	147.47	19	2	149.8	135.2	195.1	27.1	20.9	71.9	0.429	0.899847	13.09	163.5	36.5	20.97	65.18	High	High	High	Peak Found	Peak Found	High
FALSE	High	Master Protein	Q9UK22	F-box only protein 2 OS=Homo sapiens OX=9606 GN=FBXO2 PE=1 SV=2	0	72.271	35	8	36	8	1	296	33.3	4.37	108.79	8	0	118.5	126.4	136.3	73.5	68.2	77.1	0.605	0.90733	12.26	128.2	71.8	6.89	6.26	High	High	High	High	High	High
FALSE	High	Master Protein	P35237	Serpin B6 OS=Homo sapiens OX=9606 GN=SERPINB6 PE=1 SV=3	0	72.267	44	13	30	13	1	376	42.6	5.27	86.36	13	0	22.1	27.5	27.1	154.9	192.5	176	5.468	0.899847	49.75	20.6	179.4	22.23	7.24	Peak Found	Peak Found	High	High	High	High
FALSE	High	Master Protein	P25440	Bromodomain-containing protein 2 OS=Homo sapiens OX=9606 GN=BRD2 PE=1 SV=2	0	72.135	21	13	28	11	1	801	88	9.09	81.28	13	2	175.9	139	168.3	54.1	26	36.7	0.311	0.899847	3.25	164.3	35.7	12.23	28.83	High	High	High	High	Peak Found	High
FALSE	High	Master Protein	Q9C0B1	Alpha-ketoglutarate-dependent dioxygenase FTO OS=Homo sapiens OX=9606 GN=FTO PE=1 SV=3	0	72.134	38	14	29	14	1	505	58.2	5.22	75.32	14	0	148.9	121.9	153	70.8	32	73.3	0.528	0.899847	12.76	122.6	77.4	24.84	39.77	High	High	High	High	High	High
FALSE	High	Master Protein	Q8N1G4	Leucine-rich repeat-containing protein 47 OS=Homo sapiens OX=9606 GN=LRRC47 PE=1 SV=1	0	72.113	38	16	36	16	1	583	63.4	8.28	67.88	16	0	37.7	53.4	125.3	133.2	113.4	136.9	2.29	0.908948	39.9	57	143	67.88	7.46	High	High	High	High	High	High
FALSE	High	Master Protein	Q15833	Syntaxin-binding protein 2 OS=Homo sapiens OX=9606 GN=STXBP2 PE=1 SV=2	0	72.046	33	13	25	13	1	593	66.4	6.55	60.78	13	0	22.2	27	28.6	185.5	196.9	139.8	4.195	0.899847	65.26	25.8	174.2	31.28	15.92	Peak Found	Peak Found	Peak Found	High	High	High
FALSE	High	Master Protein	Q14684	Ribosomal RNA processing protein 1 homolog B OS=Homo sapiens OX=9606 GN=RRP1B PE=1 SV=3	0	71.964	28	14	34	14	1	758	84.4	9.76	67.27	14	0	91.5	80.7	82.5	149.9	89.4	105.9	1.242	0.964166	35.62	83.3	116.7	7.25	14.05	High	High	High	High	High	High
FALSE	High	Master Protein	P62241	40S ribosomal protein S8 OS=Homo sapiens OX=9606 GN=RPS8 PE=1 SV=2	0	71.755	59	12	55	12	1	208	24.2	10.32	150.24	12	0	12.2	14.3	16.2	172.1	193.3	191.9	11.627	0.5442	24.84	15	185	11.65	4.53	High	High	High	High	High	High
FALSE	High	Master Protein	P18085	ADP-ribosylation factor 4 OS=Homo sapiens OX=9606 GN=ARF4 PE=1 SV=3	0	71.684	67	11	54	6	1	180	20.5	7.14	157.5	11	0	12.5	14.3	13.9	174.1	185.7	199.5	13.899	0.899847	83.51	9.8	190.2	20.79	7.01	High	High	High	High	High	High
FALSE	High	Master Protein	Q13409	Cytoplasmic dynein 1 intermediate chain 2 OS=Homo sapiens OX=9606 GN=DYNC1I2 PE=1 SV=3	0	71.652	32	11	26	11	1	638	71.4	5.2	63.11	11	0	42.4	58.3	45.1	126.6	152.7	174.8	2.884	0.91832	69.18	48.8	151.2	18.61	13.81	High	High	High	High	High	High
FALSE	High	Master Protein	Q99961	Endophilin-A2 OS=Homo sapiens OX=9606 GN=SH3GL1 PE=1 SV=1	0	71.365	39	12	40	12	1	368	41.5	5.43	95.18	12	0	155.7	164.7	188.7	37.6	27.5	25.9	0.213	0.899847	1.91	171.8	28.2	19.73	37.41	High	High	High	High	Peak Found	High
FALSE	High	Master Protein	Q9Y6G9	Cytoplasmic dynein 1 light intermediate chain 1 OS=Homo sapiens OX=9606 GN=DYNC1LI1 PE=1 SV=3	0	71.317	41	14	30	13	1	523	56.5	6.42	72.7	14	1	79.1	72.9	95.4	149.5	98.3	104.8	1.391	0.978319	34.48	82.3	117.7	13.28	16.25	High	High	High	High	High	High
FALSE	High	Master Protein	Q13185	Chromobox protein homolog 3 OS=Homo sapiens OX=9606 GN=CBX3 PE=1 SV=4	0	71.213	52	7	82	5	1	183	20.8	5.33	254.16	7	0	144.1	112.2	130.8	76	67.5	69.3	0.564	0.9521	6.38	130.8	69.2	12.53	6.31	High	High	High	High	High	High
FALSE	High	Master Protein	O75874	Isocitrate dehydrogenase [NADP] cytoplasmic OS=Homo sapiens OX=9606 GN=IDH1 PE=1 SV=2	0	71.207	37	13	37	12	1	414	46.6	7.01	80.95	13	1	89.1	112.1	92.7	84.9	106.3	114.9	0.773	0.957224	22.85	96.2	103.8	10.72	14.73	High	High	High	High	High	High
FALSE	High	Master Protein	P00533	Epidermal growth factor receptor OS=Homo sapiens OX=9606 GN=EGFR PE=1 SV=2	0	71.119	20	17	30	16	1	1210	134.2	6.68	57.11	17	1	94.3	96.2	84.6	108.7	122.4	93.8	1.177	0.976673	31.32	85.9	114.1	6.83	16.08	High	High	High	High	High	High
FALSE	High	Master Protein	P07858	Cathepsin B OS=Homo sapiens OX=9606 GN=CTSB PE=1 SV=3	0	71.117	31	9	23	9	1	339	37.8	6.3	69.91	9	0	35.8	22.1	23.9	174.3	143.8	200.2	4.206	0.899847	35.6	24.1	175.9	27.61	16.27	High	High	High	High	High	High
FALSE	High	Master Protein	P49448	Glutamate dehydrogenase 2, mitochondrial OS=Homo sapiens OX=9606 GN=GLUD2 PE=1 SV=2	0	71.031	35	15	33	1	1	558	61.4	8.46	77.64	15	0														Not Found	Not Found	High	Not Found	Not Found	Not Found
FALSE	High	Master Protein	P05198	Eukaryotic translation initiation factor 2 subunit 1 OS=Homo sapiens OX=9606 GN=EIF2S1 PE=1 SV=3	0	70.97	50	12	43	12	1	315	36.1	5.08	114.88	12	0	51.4	55.2	42.6	150	142	158.8	2.717	0.903745	31.07	53.2	146.8	16.39	5.5	High	High	High	High	High	High
FALSE	High	Master Protein	P12235	ADP/ATP translocase 1 OS=Homo sapiens OX=9606 GN=SLC25A4 PE=1 SV=4	0	70.912	41	11	56	2	1	298	33	9.76	131.04	11	0				196.5	195.1	208.3	100	9.08348e-17			200		3.54	Not Found	Not Found	Not Found	High	Peak Found	High
FALSE	High	Master Protein	Q13347	Eukaryotic translation initiation factor 3 subunit I OS=Homo sapiens OX=9606 GN=EIF3I PE=1 SV=1	0	70.91	54	12	32	12	1	325	36.5	5.64	92.25	12	0	1.6	5.2	7.7	173	208	204.5	11.322	0.899847	26.51	4.6	195.4	72.29	13.35	Peak Found	Peak Found	Peak Found	High	High	High
FALSE	High	Master Protein	Q8WTT2	Nucleolar complex protein 3 homolog OS=Homo sapiens OX=9606 GN=NOC3L PE=1 SV=1	0	70.865	24	17	29	17	1	800	92.5	9.17	68.25	17	0	31.8	45.3	46	160.9	175	141	9.16	0.899847	89.21	39.8	160.2	8.54	9.66	High	High	High	High	High	High
FALSE	High	Master Protein	Q14683	Structural maintenance of chromosomes protein 1A OS=Homo sapiens OX=9606 GN=SMC1A PE=1 SV=2	0	70.821	18	17	25	17	1	1233	143.1	7.64	48.09	17	0	67.3	80	96.8	133.6	106.2	116	0.961	0.930202	46.69	76.1	123.9	21.96	9.64	High	High	High	High	High	High
FALSE	High	Master Protein	Q8IWE2	Protein NOXP20 OS=Homo sapiens OX=9606 GN=FAM114A1 PE=1 SV=2	0	70.788	30	12	28	12	1	563	60.7	4.68	78.03	12	0	142.4	144.7	141.5	49.2	66.2	56	0.415	0.904032	3.56	145	55	5.54	37.74	High	High	High	High	High	High
FALSE	High	Master Protein	Q6FI13	Histone H2A type 2-A OS=Homo sapiens OX=9606 GN=H2AC18 PE=1 SV=3	0	70.762	58	5	112	2	1	130	14.1	10.9	346.02	5	0	250	70.7	80.1	68.5	66.2	64.5	0.712	0.932394	17.22	112.2	87.8	74.76	3.54	High	High	High	High	High	High
FALSE	High	Master Protein	Q92785	Zinc finger protein ubi-d4 OS=Homo sapiens OX=9606 GN=DPF2 PE=1 SV=2	0	70.714	50	14	32	14	1	391	44.1	6.33	80.82	14	0	172.9	142.6	198.6	28.6	25.7	31.6	0.217	0.899847	2.11	170.4	29.6	16.81	10.51	High	High	High	High	Peak Found	High
FALSE	High	Master Protein	Q8WUM0	Nuclear pore complex protein Nup133 OS=Homo sapiens OX=9606 GN=NUP133 PE=1 SV=2	0	70.574	18	15	26	15	1	1156	128.9	5.1	63.6	15	0	34.9	46.3	31.1	169.2	166.6	152	3.803	0.904032	79.51	32	168	16.96	6.3	Peak Found	High	Peak Found	High	High	High
FALSE	High	Master Protein	P78417	Glutathione S-transferase omega-1 OS=Homo sapiens OX=9606 GN=GSTO1 PE=1 SV=2	0	70.551	60	14	70	14	1	241	27.5	6.6	123.67	14	0	95.7	112.6	94.8	92.2	108.5	96.2	1.015	0.948124	39.73	102.9	97.1	10.82	7.63	High	High	High	High	High	High
FALSE	High	Master Protein	P27338	Amine oxidase [flavin-containing] B OS=Homo sapiens OX=9606 GN=MAOB PE=1 SV=3	0	70.523	35	16	34	13	1	520	58.7	7.5	86.71	16	3	0.6	4.4	6	188.9	205.3	194.8	16.016	0.899847	71.67	4.9	195.1	33.42	5.92	Peak Found	Peak Found	Peak Found	High	High	High
FALSE	High	Master Protein	Q00325	Phosphate carrier protein, mitochondrial OS=Homo sapiens OX=9606 GN=SLC25A3 PE=1 SV=2	0	70.466	38	16	54	16	1	362	40.1	9.38	107.02	16	0	18.6	16.9	19.6	182.1	178	184.9	10.079	0.647373	41.96	16.4	183.6	18.32	2.12	High	High	High	High	High	High
FALSE	High	Master Protein	P49257	Protein ERGIC-53 OS=Homo sapiens OX=9606 GN=LMAN1 PE=1 SV=2	0	70.458	24	8	26	8	1	510	57.5	6.77	59.81	8	0	36.5	38.1	30.5	189.7	164.4	140.7	4.138	0.899847	25.87	34.3	165.7	22.62	10.76	High	High	High	High	High	High
FALSE	High	Master Protein	Q6WCQ1	Myosin phosphatase Rho-interacting protein OS=Homo sapiens OX=9606 GN=MPRIP PE=1 SV=3	0	70.446	17	13	25	12	1	1025	116.5	6.21	59.18	13	0	118	128.4	191.8	40.2	50.3	71.4	0.219	0.899847	3.68	172.1	27.9	27.22	64.1	High	High	High	High	Peak Found	High
FALSE	High	Master Protein	Q9Y5K5	Ubiquitin carboxyl-terminal hydrolase isozyme L5 OS=Homo sapiens OX=9606 GN=UCHL5 PE=1 SV=3	0	70.28	51	12	49	12	1	329	37.6	5.33	124.87	12	0	137.6	138.4	137.8	63	59.6	63.6	0.446	0.899847	9.69	141.5	58.5	8.23	3.94	High	High	High	High	High	High
FALSE	High	Master Protein	Q8TDN6	Ribosome biogenesis protein BRX1 homolog OS=Homo sapiens OX=9606 GN=BRIX1 PE=1 SV=2	0	70.163	43	12	26	12	1	353	41.4	9.92	68.7	12	0	4.1	15.1	13	206	172.6	189.2	10.041	0.899847	79.64	24.3	175.7	74.66	6.07	Peak Found	High	Peak Found	High	High	High
FALSE	High	Master Protein	Q1KMD3	Heterogeneous nuclear ribonucleoprotein U-like protein 2 OS=Homo sapiens OX=9606 GN=HNRNPUL2 PE=1 SV=1	0	70.13	28	15	34	15	1	747	85.1	4.91	84.3	15	0	67.8	68.9	74.4	113.3	138.6	137	1.867	0.925443	73.04	67.1	132.9	20.8	14.64	High	High	High	High	High	High
FALSE	High	Master Protein	P17066	Heat shock 70 kDa protein 6 OS=Homo sapiens OX=9606 GN=HSPA6 PE=1 SV=2	0	70.031	17	9	71	1	1	643	71	6.14	194.98	9	0														Not Found	High	Not Found	Not Found	Not Found	Not Found
FALSE	High	Master Protein	Q8WUD4	Coiled-coil domain-containing protein 12 OS=Homo sapiens OX=9606 GN=CCDC12 PE=1 SV=1	0	70.028	63	9	25	9	1	166	19.2	7.34	72.97	9	0	138.4	152.6	177.4	48.7	42.2	40.7	0.242	0.899847	3.97	157.8	42.2	13.21	6.55	High	High	High	High	High	High	Acetyl [N-Term]
FALSE	High	Master Protein	P20073	Annexin A7 OS=Homo sapiens OX=9606 GN=ANXA7 PE=1 SV=3	0	69.9	30	12	29	12	1	488	52.7	5.68	80	12	0	13.3	20.3	13.7	174.3	175.3	203.1	7.706	0.899847	29.07	14.5	185.5	24.87	8.76	Peak Found	High	Peak Found	High	High	High
FALSE	High	Master Protein	Q9H5V8	CUB domain-containing protein 1 OS=Homo sapiens OX=9606 GN=CDCP1 PE=1 SV=3	0	69.846	20	15	42	15	1	836	92.9	7.96	88.07	15	0	91.3	137	116.9	64.7	96.8	93.3	0.681	0.927519	16.09	113.7	86.3	14.64	16.42	High	High	High	High	High	High
FALSE	High	Master Protein	P29966	Myristoylated alanine-rich C-kinase substrate OS=Homo sapiens OX=9606 GN=MARCKS PE=1 SV=4	0	69.749	37	8	50	8	1	332	31.5	4.45	160.11	8	0	141.3	179.9	174.6	28	36	40.3	0.233	0.899847	2	165.5	34.5	13.35	15.45	High	High	High	High	High	High
FALSE	High	Master Protein	O95816	BAG family molecular chaperone regulator 2 OS=Homo sapiens OX=9606 GN=BAG2 PE=1 SV=1	0	69.682	51	8	42	8	1	211	23.8	6.7	137.18	8	0	119.9	134.5	85.3	91	86.8	82.5	0.776	0.956644	22.72	118.1	81.9	19.38	4.07	High	High	High	High	High	High
FALSE	High	Master Protein	P61160	Actin-related protein 2 OS=Homo sapiens OX=9606 GN=ACTR2 PE=1 SV=1	0	69.671	39	12	29	12	1	394	44.7	6.74	77	12	0	12.6	18.8	15.7	164.5	199.5	188.9	8.499	0.899847	57.33	10.1	189.9	14.35	5.28	Peak Found	Peak Found	Peak Found	High	High	High
FALSE	High	Master Protein	Q01970	1-phosphatidylinositol 4,5-bisphosphate phosphodiesterase beta-3 OS=Homo sapiens OX=9606 GN=PLCB3 PE=1 SV=2	0	69.536	16	13	27	13	1	1234	138.7	5.9	72.72	13	0	62.6	98.7	108.5	89.2	122.2	118.8	1.448	0.944598	82.44	88.7	111.3	39.55	18.08	High	High	High	High	High	High
FALSE	High	Master Protein	O75153	Clustered mitochondria protein homolog OS=Homo sapiens OX=9606 GN=CLUH PE=1 SV=2	0	69.443	19	15	30	15	1	1309	146.6	6.13	72.36	15	0	52	41.2	59.1	146.7	135	166	2.499	0.9521	26.79	55.2	144.8	20.87	10.38	High	High	High	High	High	High
FALSE	High	Master Protein	P30419	Glycylpeptide N-tetradecanoyltransferase 1 OS=Homo sapiens OX=9606 GN=NMT1 PE=1 SV=2	0	69.441	30	11	30	11	1	496	56.8	7.8	71.71	11	0	17.9	22.2	17.5	160.4	184	198	6.442	0.899847	35.01	14.9	185.1	22.01	10.43	High	Peak Found	High	High	High	High
FALSE	High	Master Protein	P54819	Adenylate kinase 2, mitochondrial OS=Homo sapiens OX=9606 GN=AK2 PE=1 SV=2	0	69.32	54	9	32	9	1	239	26.5	7.81	91.27	9	0	122.2	96.4	104	111.6	70.9	94.9	0.939	0.971999	44.04	106.4	93.6	8.74	22	High	High	High	High	High	High
FALSE	High	Master Protein	P25787	Proteasome subunit alpha type-2 OS=Homo sapiens OX=9606 GN=PSMA2 PE=1 SV=2	0	69.173	32	5	18	5	1	234	25.9	7.43	66.16	5	0	26.7	24	26.6	133.2	191.6	197.9	7.238	0.899847	116.67	23.9	176.1	5.59	20.72	Peak Found	High	High	High	High	High
FALSE	High	Master Protein	Q8TDI0	Chromodomain-helicase-DNA-binding protein 5 OS=Homo sapiens OX=9606 GN=CHD5 PE=1 SV=1	0	69.161	8	12	37	1	1	1954	222.9	6.15	98.53	12	0														High	Not Found	Not Found	Not Found	Not Found	Not Found
FALSE	High	Master Protein	Q9Y2B0	Protein canopy homolog 2 OS=Homo sapiens OX=9606 GN=CNPY2 PE=1 SV=1	0	69.141	60	10	41	10	1	182	20.6	4.92	117.92	10	0	158.6	158.7	137	45.2	49.1	51.4	0.314	0.899847	4.53	154.1	45.9	5.82	6.3	High	High	High	High	High	High
FALSE	High	Master Protein	O96008	Mitochondrial import receptor subunit TOM40 homolog OS=Homo sapiens OX=9606 GN=TOMM40 PE=1 SV=1	0	69.096	42	10	23	10	1	361	37.9	7.25	79.06	10	0	4	2.6	2.7	136.2	215.7	238.8	24.422	0.696008	62.19	3.2	196.8	63.44	21.48	Peak Found	Peak Found	Peak Found	High	High	High
FALSE	High	Master Protein	Q9Y2L1	Exosome complex exonuclease RRP44 OS=Homo sapiens OX=9606 GN=DIS3 PE=1 SV=2	0	69.069	21	14	23	14	1	958	108.9	7.14	63.91	14	0	62.9	23.2	14	150.7	187.3	161.9	5.515	0.899847	104.31	54.5	145.5	47.82	13.08	Peak Found	High	Peak Found	High	High	High
FALSE	High	Master Protein	P56182	Ribosomal RNA processing protein 1 homolog A OS=Homo sapiens OX=9606 GN=RRP1 PE=1 SV=1	0	68.951	31	12	51	12	1	461	52.8	9.33	100.66	12	0	146.3	140.4	116.5	63.7	77	56	0.563	0.911369	10.47	134.5	65.5	6.85	11.82	High	High	High	High	High	High
FALSE	High	Master Protein	Q8TBC4	NEDD8-activating enzyme E1 catalytic subunit OS=Homo sapiens OX=9606 GN=UBA3 PE=1 SV=2	0	68.944	36	11	21	11	1	463	51.8	5.45	49.9	11	0	29.2	41.4	34.6	129.6	192.1	173.1	5.565	0.899847	56.53	26.4	173.6	26.28	21.84	High	Peak Found	High	High	High	High
FALSE	High	Master Protein	P10155	60 kDa SS-A/Ro ribonucleoprotein OS=Homo sapiens OX=9606 GN=RO60 PE=1 SV=2	0	68.783	30	13	27	13	1	538	60.6	8.03	55.3	13	0	30	41.5	14.5	149	174.8	190.2	5.144	0.899847	75.72	25	175	62.02	6.92	High	High	High	High	High	High
FALSE	High	Master Protein	P42285	Exosome RNA helicase MTR4 OS=Homo sapiens OX=9606 GN=MTREX PE=1 SV=3	0	68.759	23	16	25	15	1	1042	117.7	6.52	53.29	16	0	15.1	8.4	14.8	239.9	160.2	161.6	7.237	0.899847	37.05	16.8	183.2	29.55	19.85	Peak Found	Peak Found	High	High	High	High
FALSE	High	Master Protein	Q92665	28S ribosomal protein S31, mitochondrial OS=Homo sapiens OX=9606 GN=MRPS31 PE=1 SV=3	0	68.738	34	10	24	10	1	395	45.3	9.29	68.6	10	0	68	51.7	30.9	146.1	131.6	171.6	0.451	0.899847	15.78	51.6	148.4	37.24	13.24	High	High	High	Peak Found	High	High
FALSE	High	Master Protein	Q6NZI2	Caveolae-associated protein 1 OS=Homo sapiens OX=9606 GN=CAVIN1 PE=1 SV=1	0	68.663	41	11	51	11	1	390	43.5	5.6	124.67	11	0	170.1	143.4	165.5	43.8	37.1	40.2	0.348	0.899847	4.65	154.8	45.2	8.31	13.53	High	High	High	High	High	High	Acetyl [N-Term]
FALSE	High	Master Protein	Q8WXH0	Nesprin-2 OS=Homo sapiens OX=9606 GN=SYNE2 PE=1 SV=3	0	68.607	4	18	27	18	1	6885	795.9	5.36	38.25	18	0	100.7	134.1	126	64.9	86.5	87.8	0.563	0.913682	18.5	109.2	90.8	14.96	9.03	High	High	High	Peak Found	High	High
FALSE	High	Master Protein	P49591	Serine--tRNA ligase, cytoplasmic OS=Homo sapiens OX=9606 GN=SARS1 PE=1 SV=3	0	68.598	36	12	38	12	1	514	58.7	6.43	102.56	12	0	32.7	43.1	38.9	156.1	160.5	168.6	3.593	0.899847	42.84	36.8	163.2	17.1	6.62	High	High	High	High	High	High
FALSE	High	Master Protein	P17096	High mobility group protein HMG-I/HMG-Y OS=Homo sapiens OX=9606 GN=HMGA1 PE=1 SV=3	0	68.553	41	6	136	6	1	107	11.7	10.32	489.55	6	0	181.1	161.7	174.5	27.9	25.5	29.3	0.177	0.899847	1.15	172.4	27.6	5.92	6.8	High	High	High	High	High	High
FALSE	High	Master Protein	Q96JB5	CDK5 regulatory subunit-associated protein 3 OS=Homo sapiens OX=9606 GN=CDK5RAP3 PE=1 SV=2	0	68.453	32	15	47	14	1	506	56.9	4.75	112.36	15	0	115.3	144.5	136	72.7	70.9	60.5	0.501	0.905767	8.03	136	64	11.23	9.35	High	High	High	High	High	High	Acetyl [N-Term]
FALSE	High	Master Protein	Q9NQ29	Putative RNA-binding protein Luc7-like 1 OS=Homo sapiens OX=9606 GN=LUC7L PE=1 SV=1	0	68.359	35	12	49	7	1	371	43.7	9.92	115.57	12	0	155.3	173.2	132.3	40	53.2	46	0.326	0.899847	5.26	157	43	21.64	5.4	High	High	High	High	High	High
FALSE	High	Master Protein	O75940	Survival of motor neuron-related-splicing factor 30 OS=Homo sapiens OX=9606 GN=SMNDC1 PE=1 SV=1	0	68.356	43	6	26	6	1	238	26.7	7.24	89.57	6	0	164.9	180.4	189.1	22.5	20.3	22.6	0.144	0.899847	0.46	179.2	20.8	4.11	3.62	High	High	High	High	High	High
FALSE	High	Master Protein	P09012	U1 small nuclear ribonucleoprotein A OS=Homo sapiens OX=9606 GN=SNRPA PE=1 SV=3	0	68.289	30	7	50	5	1	282	31.3	9.83	160.7	7	2	120.2	137.7	141.3	60.1	68.3	72.5	0.525	0.918132	13.45	132.8	67.2	8.71	13.92	High	High	High	High	High	High
FALSE	High	Master Protein	P36507	Dual specificity mitogen-activated protein kinase kinase 2 OS=Homo sapiens OX=9606 GN=MAP2K2 PE=1 SV=1	0	68.257	39	12	22	7	1	400	44.4	6.55	61.13	12	5	40.6	28.3	28.3	213.5	162	127.3	3.352	0.918132	73.58	36.3	163.7	53.77	16.82	High	Peak Found	Peak Found	High	High	High
FALSE	High	Master Protein	P37235	Hippocalcin-like protein 1 OS=Homo sapiens OX=9606 GN=HPCAL1 PE=1 SV=3	0	68.255	60	11	67	11	1	193	22.3	5.35	173.44	11	0	155.9	147	143.3	50.7	51.3	51.7	0.382	0.904802	6.46	147.3	52.7	2.21	0.57	High	High	High	High	High	High
FALSE	High	Master Protein	P47755	F-actin-capping protein subunit alpha-2 OS=Homo sapiens OX=9606 GN=CAPZA2 PE=1 SV=3	0	68.165	38	8	26	6	1	286	32.9	5.85	80.31	8	0	79	61.9	102.1	129.2	142.5	85.2	2.59	0.930202	31.64	50.6	149.4	20.82	25.28	High	High	High	High	High	High
FALSE	High	Master Protein	O75937	DnaJ homolog subfamily C member 8 OS=Homo sapiens OX=9606 GN=DNAJC8 PE=1 SV=2	0	68.096	42	9	46	9	1	253	29.8	9.06	130.78	9	0	161.8	185.3	165.9	31.4	28.7	26.9	0.168	0.899847	0.89	172	28	5.75	4.84	High	High	High	High	High	High
FALSE	High	Master Protein	Q13451	Peptidyl-prolyl cis-trans isomerase FKBP5 OS=Homo sapiens OX=9606 GN=FKBP5 PE=1 SV=2	0	68.067	29	11	27	11	1	457	51.2	5.9	61.06	11	0	118.1	116.3	124.2	84.5	83.6	73.3	0.654	0.919741	17.5	108.1	91.9	5.6	12.72	High	High	High	High	High	High
FALSE	High	Master Protein	O00499	Myc box-dependent-interacting protein 1 OS=Homo sapiens OX=9606 GN=BIN1 PE=1 SV=1	0	68.056	25	10	25	10	1	593	64.7	5.06	61.44	10	0	165.8	128	110.2	104.6	41.4	49.9	0.317	0.899847	6.41	157.6	42.4	21.07	28.57	High	High	High	High	High	High
FALSE	High	Master Protein	P09972	Fructose-bisphosphate aldolase C OS=Homo sapiens OX=9606 GN=ALDOC PE=1 SV=2	0	68.023	35	9	30	6	1	364	39.4	6.87	97.44	9	0	45.6	4.5	5.9	220.5	165.8	157.6	3.993	0.899847	11.61	6.8	193.2	125.09	15.05	High	High	High	High	High	High
FALSE	High	Master Protein	Q5SSJ5	Heterochromatin protein 1-binding protein 3 OS=Homo sapiens OX=9606 GN=HP1BP3 PE=1 SV=1	0	67.991	27	14	34	14	1	553	61.2	9.67	76.25	14	0	49.3	40	36.7	170.7	140.2	163.1	3.9	0.899847	51.95	45.9	154.1	12.6	10.06	High	High	High	High	High	High
FALSE	High	Master Protein	Q96HC4	PDZ and LIM domain protein 5 OS=Homo sapiens OX=9606 GN=PDLIM5 PE=1 SV=5	0	67.898	31	15	23	15	1	596	63.9	8.21	50.92	15	0	26.9	34.8	43.5	147.2	160.5	187	4.923	0.899847	71.87	45.6	154.4	50.82	13.4	Peak Found	Peak Found	High	High	High	High
FALSE	High	Master Protein	Q9UBF2	Coatomer subunit gamma-2 OS=Homo sapiens OX=9606 GN=COPG2 PE=1 SV=1	0	67.705	21	13	28	10	1	871	97.6	5.81	61.13	13	0	43.5	49.5	49.6	131.5	146.8	179.2	3.49	0.905767	84.93	96.2	103.8	29.22	37.26	Peak Found	Peak Found	Peak Found	High	High	High
FALSE	High	Master Protein	Q9Y2D5	A-kinase anchor protein 2 OS=Homo sapiens OX=9606 GN=AKAP2 PE=1 SV=3	0	67.62	22	12	25	12	1	859	94.6	5.11	60.83	12	0	147.2	161	164	31.5	47.6	48.7	0.245	0.899847	2.88	164.6	35.4	6.21	36.37	High	High	High	High	High	High
FALSE	High	Master Protein	Q9NWU2	Glucose-induced degradation protein 8 homolog OS=Homo sapiens OX=9606 GN=GID8 PE=1 SV=1	0	67.592	58	10	27	10	1	228	26.7	4.97	92.14	10	0	122.8	115	115.5	75.7	88.4	82.6	0.419	0.899847	10.52	119.4	80.6	3.9	9.88	High	High	High	High	High	High
FALSE	High	Master Protein	P53365	Arfaptin-2 OS=Homo sapiens OX=9606 GN=ARFIP2 PE=1 SV=1	0	67.536	37	11	36	10	1	341	37.8	6.04	95.92	11	0	135.6	136.7	128.3	78.6	63.4	57.4	0.566	0.914058	12.15	131.3	68.7	4.2	14.94	High	High	High	High	High	High
FALSE	High	Master Protein	O60684	Importin subunit alpha-7 OS=Homo sapiens OX=9606 GN=KPNA6 PE=1 SV=1	0	67.525	35	12	28	7	1	536	60	4.98	71.68	12	5	49.9	53	66.7	162	134.1	134.4	3.152	0.904032	51.45	46.5	153.5	20.63	14.51	High	Peak Found	High	High	High	High
FALSE	High	Master Protein	Q9Y3I0	RNA-splicing ligase RtcB homolog OS=Homo sapiens OX=9606 GN=RTCB PE=1 SV=1	0	67.453	41	13	17	13	1	505	55.2	7.23	39.37	13	0	11.5	5.7	16.7	164.1	190	212	6.492	0.899847	40.82	11.4	188.6	48.27	12.62	Peak Found	Peak Found	High	High	High	High
FALSE	High	Master Protein	P25398	40S ribosomal protein S12 OS=Homo sapiens OX=9606 GN=RPS12 PE=1 SV=3	0	67.402	55	8	62	8	1	132	14.5	7.21	191.42	8	0	121	130.4	126.6	69.6	77.8	74.5	0.565	0.952882	6.4	126	74	3.53	5.65	High	High	High	High	High	High
FALSE	High	Master Protein	Q9NZL4	Hsp70-binding protein 1 OS=Homo sapiens OX=9606 GN=HSPBP1 PE=1 SV=2	0	67.328	49	11	32	11	1	359	39.3	5.21	78.71	11	0	64.1	78.9	49.9	129.5	132.9	144.7	1.684	0.961987	58.74	63.4	136.6	22.71	9.82	High	High	High	High	High	High
FALSE	High	Master Protein	Q9Y4W6	AFG3-like protein 2 OS=Homo sapiens OX=9606 GN=AFG3L2 PE=1 SV=2	0	67.26	23	16	30	16	1	797	88.5	8.66	55.22	16	0	82.2	85.3	63.6	126.6	129.7	112.7	1.907	0.9537	39.1	69.6	130.4	1.65	8.86	High	High	High	High	High	High
FALSE	High	Master Protein	Q5T3I0	G patch domain-containing protein 4 OS=Homo sapiens OX=9606 GN=GPATCH4 PE=1 SV=2	0	67.206	33	9	21	9	1	446	50.4	9.63	60.57	9	0	173	127.4	162.7	22.2	40.7	74.1	0.246	0.899847	4.42	162.9	37.1	11.06	57.37	High	High	High	High	Peak Found	Peak Found
FALSE	High	Master Protein	Q96ER9	Mitochondrial potassium channel OS=Homo sapiens OX=9606 GN=CCDC51 PE=1 SV=2	0	67.128	33	9	35	9	1	411	45.8	8.19	92.18	9	0	147.3	135.3	87	94.1	58.7	77.5	0.661	0.934537	23.58	124.4	75.6	24.7	5.46	High	High	High	High	High	High
FALSE	High	Master Protein	Q9Y2Q3	Glutathione S-transferase kappa 1 OS=Homo sapiens OX=9606 GN=GSTK1 PE=1 SV=3	0	67.113	60	10	30	10	1	226	25.5	8.41	79.24	10	0	13.3	19.1	13.2	172.2	185.7	196.5	7.821	0.899847	35.7	13.8	186.2	24.32	5.71	High	High	High	High	High	High
FALSE	High	Master Protein	P14735	Insulin-degrading enzyme OS=Homo sapiens OX=9606 GN=IDE PE=1 SV=4	0	67.065	24	19	28	19	1	1019	117.9	6.61	62	19	0	16	17	7.9	183.6	196.9	178.6	7.545	0.899847	39.45	41.7	158.3	63.47	5.05	Peak Found	High	High	High	High	High
FALSE	High	Master Protein	Q13867	Bleomycin hydrolase OS=Homo sapiens OX=9606 GN=BLMH PE=1 SV=1	0	67.038	33	10	27	10	1	455	52.5	6.27	75.46	10	0	11.9	35.2	21.5	138	193.7	199.8	5.895	0.899847	42.8	19.9	180.1	51.27	17.9	High	High	Peak Found	High	High	High
FALSE	High	Master Protein	Q9BVP2	Guanine nucleotide-binding protein-like 3 OS=Homo sapiens OX=9606 GN=GNL3 PE=1 SV=2	0	66.91	36	16	35	16	1	549	62	9.16	87.24	16	0	45.5	27.9	26.9	147.8	177.6	174.4	4.624	0.899847	77.38	32.2	167.8	20.19	10.33	High	High	High	High	High	High
FALSE	High	Master Protein	P62979	Ubiquitin-40S ribosomal protein S27a OS=Homo sapiens OX=9606 GN=RPS27A PE=1 SV=2	0	66.853	54	8	120	8	1	156	18	9.64	312.47	8	0	91.2	75.7	80.2	131.1	122	99.8	1.526	0.903745	33.5	80.7	119.3	9.57	13.58	High	High	High	High	High	High
FALSE	High	Master Protein	O94925	Glutaminase kidney isoform, mitochondrial OS=Homo sapiens OX=9606 GN=GLS PE=1 SV=1	0	66.847	28	11	22	11	1	669	73.4	7.77	53.7	11	0	12.3	8.3	9.4	165.9	215.2	188.9	5.946	0.899847	35.49	9.6	190.4	12.01	9.44	Peak Found	High	Peak Found	High	High	High
FALSE	High	Master Protein	P52888	Thimet oligopeptidase OS=Homo sapiens OX=9606 GN=THOP1 PE=1 SV=2	0	66.566	20	12	24	12	1	689	78.8	6.05	50.47	12	0	14.7	49.5	12.9	154.2	165.9	202.7	4.742	0.899847	104.46	81.1	118.9	12.84	2.86	Peak Found	Peak Found	Peak Found	High	High	High
FALSE	High	Master Protein	Q9Y3C1	Nucleolar protein 16 OS=Homo sapiens OX=9606 GN=NOP16 PE=1 SV=2	0	66.559	51	9	38	9	1	178	21.2	9.94	106.55	9	0	96.9	98.3	116.8	98.8	87.3	101.9	0.33	0.899847	6.29	99.8	100.2	5.68	8.09	High	High	High	High	High	High
FALSE	High	Master Protein	Q9HC35	Echinoderm microtubule-associated protein-like 4 OS=Homo sapiens OX=9606 GN=EML4 PE=1 SV=3	0	66.544	20	14	25	14	1	981	108.8	6.4	54.07	14	0	23.7	21.4	24.1	185.1	195.5	150.2	4.361	0.899847	66.26	19.3	180.7	2.12	13.22	Peak Found	Peak Found	High	High	High	High
FALSE	High	Master Protein	P51610	Host cell factor 1 OS=Homo sapiens OX=9606 GN=HCFC1 PE=1 SV=2	0	66.539	12	15	25	15	1	2035	208.6	7.46	57.51	15	0	76.8	81.6	83.1	117.6	120.2	120.7	1.388	0.947577	71.52	80.8	119.2	3.7	1.35	High	High	High	High	High	High
FALSE	High	Master Protein	Q96CT7	Coiled-coil domain-containing protein 124 OS=Homo sapiens OX=9606 GN=CCDC124 PE=1 SV=1	0	66.487	43	12	50	12	1	223	25.8	9.54	128.68	12	0	131.8	176.8	165.6	37.4	42.1	46.3	0.25	0.899847	3.75	159	41	20.92	24.77	High	High	High	High	High	High
FALSE	High	Master Protein	Q9NX02	NACHT, LRR and PYD domains-containing protein 2 OS=Homo sapiens OX=9606 GN=NLRP2 PE=1 SV=1	0	66.197	18	16	23	16	1	1062	120.4	6.07	36.8	16	0	13.8	18.5	48.2	119.1	156.4	243.9	3.783	0.899847	72.97	27.9	172.1	22.32	31.13	Peak Found	Peak Found	Peak Found	High	High	High
FALSE	High	Master Protein	Q969Z0	FAST kinase domain-containing protein 4 OS=Homo sapiens OX=9606 GN=TBRG4 PE=1 SV=1	0	66.13	28	9	16	9	1	631	70.7	7.42	52.7	9	0	10.9	14.7	11.7	77.6	221.8	263.2	7.034	0.899847	81.71	11	189	25.09	51.99	Peak Found	Peak Found	Peak Found	High	High	High
FALSE	High	Master Protein	O00264	Membrane-associated progesterone receptor component 1 OS=Homo sapiens OX=9606 GN=PGRMC1 PE=1 SV=3	0	66.1	57	9	51	8	1	195	21.7	4.7	155.9	9	1	149.2	149.7	142	50.5	59.1	49.6	0.321	0.899847	5.29	149.8	50.2	0.15	17.85	High	High	High	High	High	High
FALSE	High	Master Protein	Q6DD87	Zinc finger protein 787 OS=Homo sapiens OX=9606 GN=ZNF787 PE=1 SV=4	0	66.02	39	9	17	9	1	382	40.4	7.96	48.8	9	0	56.9	123.8	159.1	91.1	83.8	85.2	0.176	0.899847	2.79	184.9	15.1	45.65	8.8	High	High	High	Peak Found	High	High
FALSE	High	Master Protein	P61019	Ras-related protein Rab-2A OS=Homo sapiens OX=9606 GN=RAB2A PE=1 SV=1	0	65.945	59	11	31	5	1	212	23.5	6.54	77.91	11	6	34.5	31.3	40	158.9	169.9	165.4	3.461	0.899847	39.69	33.5	166.5	8.29	3.57	High	High	High	High	High	High
FALSE	High	Master Protein	O15144	Actin-related protein 2/3 complex subunit 2 OS=Homo sapiens OX=9606 GN=ARPC2 PE=1 SV=1	0	65.906	47	13	38	13	1	300	34.3	7.36	91.01	13	0	28.3	21.9	10.6	214.4	173.4	151.3	6.768	0.899847	48.9	18.3	181.7	12.21	18.13	Peak Found	High	Peak Found	High	High	High
FALSE	High	Master Protein	Q15437	Protein transport protein Sec23B OS=Homo sapiens OX=9606 GN=SEC23B PE=1 SV=2	0	65.878	26	14	25	12	1	767	86.4	6.89	55.41	14	0	28.1	27.1	16.3	158.2	181	189.3	7.634	0.899847	34.98	13.1	186.9	75.79	9.09	Peak Found	High	Peak Found	High	High	High
FALSE	High	Master Protein	P48163	NADP-dependent malic enzyme OS=Homo sapiens OX=9606 GN=ME1 PE=1 SV=1	0	65.86	27	13	29	13	1	572	64.1	6.13	68.12	13	0	79.9	11.7	13.4	176.3	170	148.8	9.86	0.899847	105.51	7.4	192.6	138.74	11.87	Peak Found	Peak Found	Peak Found	High	High	High
FALSE	High	Master Protein	P30876	DNA-directed RNA polymerase II subunit RPB2 OS=Homo sapiens OX=9606 GN=POLR2B PE=1 SV=1	0	65.803	17	14	19	14	1	1174	133.8	6.87	48.29	14	0	38.4	37.7	31.1	135.6	166.8	190.5	2.926	0.915765	69.56	39.2	160.8	10.58	12.38	Peak Found	Peak Found	Peak Found	High	High	High
FALSE	High	Master Protein	Q08752	Peptidyl-prolyl cis-trans isomerase D OS=Homo sapiens OX=9606 GN=PPID PE=1 SV=3	0	65.657	46	15	34	15	1	370	40.7	7.21	78.57	15	0	106.9	105.9	136.5	85.2	82.2	83.3	0.819	0.962504	41.25	89.6	110.4	17.24	7.44	High	High	High	High	High	High
FALSE	High	Master Protein	P38117	Electron transfer flavoprotein subunit beta OS=Homo sapiens OX=9606 GN=ETFB PE=1 SV=3	0	65.533	44	11	41	11	1	255	27.8	8.1	89.92	11	0	47.9	45.1	48.6	160.1	144.5	153.7	3.161	0.904032	19.52	45	155	3.7	5.28	High	High	High	High	High	High
FALSE	High	Master Protein	Q9UKK9	ADP-sugar pyrophosphatase OS=Homo sapiens OX=9606 GN=NUDT5 PE=1 SV=1	0	65.465	53	9	39	9	1	219	24.3	4.94	127.58	9	0	74.5	68.5	79.6	132	118.6	126.7	1.36	0.991606	41.42	74.2	125.8	5.39	6.53	High	High	High	High	High	High
FALSE	High	Master Protein	Q9H2D6	TRIO and F-actin-binding protein OS=Homo sapiens OX=9606 GN=TRIOBP PE=1 SV=3	0	65.432	7	15	37	14	1	2365	261.2	8.48	82.09	15	1	123.2	123.9	116.2	99.1	69.2	68.5	0.789	0.913682	22.04	130.9	69.1	5.29	28	High	High	High	High	High	High
FALSE	High	Master Protein	P08134	Rho-related GTP-binding protein RhoC OS=Homo sapiens OX=9606 GN=RHOC PE=1 SV=1	0	65.426	56	10	58	1	1	193	22	6.58	160.94	10	0		119.8		155.5	136.7	188	1.298	0.975866	17.89	87	113		16.12	Not Found	High	Not Found	High	Peak Found	Peak Found
FALSE	High	Master Protein	O14964	Hepatocyte growth factor-regulated tyrosine kinase substrate OS=Homo sapiens OX=9606 GN=HGS PE=1 SV=1	0	65.269	20	12	47	12	1	777	86.1	6.16	105.79	12	0	77.9	81	74.9	116.7	126	123.5	0.301	0.899847	2.77	76.2	123.8	4.23	4.14	High	High	High	High	High	High
FALSE	High	Master Protein	P08574	Cytochrome c1, heme protein, mitochondrial OS=Homo sapiens OX=9606 GN=CYC1 PE=1 SV=3	0	65.182	38	8	32	8	1	325	35.4	9	87.51	8	0	99.8	148.6	162.1	58.9	57	73.6	0.663	0.933356	31.92	133.1	66.9	17.96	12.23	High	High	High	High	High	High
FALSE	High	Master Protein	P19784	Casein kinase II subunit alpha' OS=Homo sapiens OX=9606 GN=CSNK2A2 PE=1 SV=1	0	65.068	38	9	23	8	1	350	41.2	8.56	55.85	9	0		3.7	15.8	167.4	190.3	222.8	6.773	0.899847	74.02	5.4	194.6	67.9	9.86	Not Found	Peak Found	Peak Found	High	High	High
FALSE	High	Master Protein	A1L0T0	2-hydroxyacyl-CoA lyase 2 OS=Homo sapiens OX=9606 GN=ILVBL PE=1 SV=2	0	65.036	29	10	18	10	1	632	67.8	8.15	54.2	10	0	24.5	36	12.1	82.4	239.2	205.9	6.379	0.899847	56.95	19.2	180.8	25.53	42.5	Peak Found	Peak Found	Peak Found	High	High	High
FALSE	High	Master Protein	P13073	Cytochrome c oxidase subunit 4 isoform 1, mitochondrial OS=Homo sapiens OX=9606 GN=COX4I1 PE=1 SV=1	0	64.997	38	9	86	9	1	169	19.6	9.51	204.12	9	0	142.3	165.4	154.8	41	46.9	49.6	0.296	0.899847	2.18	153	47	7.3	10.19	High	High	High	High	High	High
FALSE	High	Master Protein	Q00688	Peptidyl-prolyl cis-trans isomerase FKBP3 OS=Homo sapiens OX=9606 GN=FKBP3 PE=1 SV=1	0	64.974	46	8	21	8	1	224	25.2	9.28	67.53	8	0	143.5	159.2	141.1	67.4	44.7	44.1	0.233	0.899847	3.43	170	30	5.9	64.06	High	High	High	High	High	Peak Found
FALSE	High	Master Protein	P30520	Adenylosuccinate synthetase isozyme 2 OS=Homo sapiens OX=9606 GN=ADSS2 PE=1 SV=3	0	64.904	39	14	24	14	1	456	50.1	6.55	54.17	14	0	121.3	144.5	107.4	70	74.8	81.9	4.853	0.899847	52.1	123.7	76.3	14.46	11.32	High	High	Peak Found	High	High	High
FALSE	High	Master Protein	Q9UK41	Vacuolar protein sorting-associated protein 28 homolog OS=Homo sapiens OX=9606 GN=VPS28 PE=1 SV=1	0	64.82	55	9	28	9	1	221	25.4	5.54	77.71	9	0	123.3	153.3	150.4	53.7	51.5	67.7	0.45	0.899847	7.41	146.2	53.8	11.46	14.19	High	High	High	High	High	High	Acetyl [N-Term]
FALSE	High	Master Protein	O75410	Transforming acidic coiled-coil-containing protein 1 OS=Homo sapiens OX=9606 GN=TACC1 PE=1 SV=2	0	64.73	24	13	25	11	1	805	87.7	4.88	60.52	13	2	144.2	152.6	170.6	41.2	46.3	45	0.401	0.899847	4.8	156.1	43.9	12.09	4.49	High	High	High	High	Peak Found	High
FALSE	High	Master Protein	Q9UNF0	Protein kinase C and casein kinase substrate in neurons protein 2 OS=Homo sapiens OX=9606 GN=PACSIN2 PE=1 SV=2	0	64.715	32	13	34	13	1	486	55.7	5.2	76.63	13	0	149	157.5	166.5	36.2	41.5	49.1	0.323	0.899847	4.2	160.3	39.7	7.31	13.4	High	High	High	High	High	High
FALSE	High	Master Protein	P07339	Cathepsin D OS=Homo sapiens OX=9606 GN=CTSD PE=1 SV=1	0	64.646	34	10	35	10	1	412	44.5	6.54	88.78	10	0	37.2	18	24.3	178	180.8	161.7	8.18	0.899847	116.64	38.8	161.2	8.65	5.74	High	Peak Found	Peak Found	High	High	High
FALSE	High	Master Protein	O00629	Importin subunit alpha-3 OS=Homo sapiens OX=9606 GN=KPNA4 PE=1 SV=1	0	64.626	37	10	24	8	1	521	57.9	4.96	71.5	10	0	53.2	29.1	41.9	138.6	168.5	168.6	3.277	0.904032	82.03	41.7	158.3	22.09	6.61	High	Peak Found	High	High	High	High
FALSE	High	Master Protein	Q9H2U2	Inorganic pyrophosphatase 2, mitochondrial OS=Homo sapiens OX=9606 GN=PPA2 PE=1 SV=2	0	64.566	46	11	31	10	1	334	37.9	7.39	61.93	11	0	35.6	45.6	54.5	166.4	143	154.8	2.081	0.912834	61.03	65.2	134.8	26.92	7.34	High	High	High	High	High	High
FALSE	High	Master Protein	Q06587	E3 ubiquitin-protein ligase RING1 OS=Homo sapiens OX=9606 GN=RING1 PE=1 SV=2	0	64.557	29	9	32	7	1	406	42.4	5.62	84.24	9	2	107.3	151.5	131.4	80.7	63.2	66	0.479	0.904032	13.2	138.1	61.9	22.01	11.61	High	High	High	High	High	High
FALSE	High	Master Protein	P24539	ATP synthase F(0) complex subunit B1, mitochondrial OS=Homo sapiens OX=9606 GN=ATP5PB PE=1 SV=2	0	64.544	38	9	28	9	1	256	28.9	9.36	92.39	9	0	43	40.1	38.2	160.6	145.4	172.8	3.792	0.899847	41.17	41.2	158.8	22.86	10.83	High	High	High	High	High	High
FALSE	High	Master Protein	P61201	COP9 signalosome complex subunit 2 OS=Homo sapiens OX=9606 GN=COPS2 PE=1 SV=1	0	64.467	31	11	31	11	1	443	51.6	5.53	60.36	11	0	54.6	47.2	63.4	131.4	152.8	150.7	2.69	0.913682	64.81	51.8	148.2	14.79	9.94	Peak Found	High	High	High	High	High
FALSE	High	Master Protein	P62081	40S ribosomal protein S7 OS=Homo sapiens OX=9606 GN=RPS7 PE=1 SV=1	0	64.464	57	9	44	9	1	194	22.1	10.1	137.08	9	0	28.9	26.8	19.6	173.1	178.3	173.3	12.269	0.505804	104.08	26.8	173.2	19.54	1.74	High	High	High	High	High	High
FALSE	High	Master Protein	Q2NL82	Pre-rRNA-processing protein TSR1 homolog OS=Homo sapiens OX=9606 GN=TSR1 PE=1 SV=1	0	64.357	20	13	21	13	1	804	91.8	7.42	53.69	13	0	15.8	35.9	17.9	180.4	135.7	214.3	5.803	0.899847	68.81	21.8	178.2	43.73	25.19	Peak Found	Peak Found	High	High	High	High
FALSE	High	Master Protein	Q9UNX4	WD repeat-containing protein 3 OS=Homo sapiens OX=9606 GN=WDR3 PE=1 SV=1	0	64.329	21	12	18	12	1	943	106	6.64	42.5	12	0	107.1	120.9	103.4	60.9	100.3	107.3	6.726	0.899847	68.42	12.8	187.2	18.56	17.62	Peak Found	Peak Found	Peak Found	High	High	High
FALSE	High	Master Protein	Q9HC38	Glyoxalase domain-containing protein 4 OS=Homo sapiens OX=9606 GN=GLOD4 PE=1 SV=1	0	64.3	50	12	41	12	1	313	34.8	5.6	111.63	12	0	152.9	114.1	137.4	71.1	59.9	64.7	0.503	0.910301	8.1	135.6	64.4	14.17	4.53	High	High	High	High	High	High
FALSE	High	Master Protein	Q9UKX7	Nuclear pore complex protein Nup50 OS=Homo sapiens OX=9606 GN=NUP50 PE=1 SV=2	0	64.271	40	14	32	14	1	468	50.1	7.06	80.66	14	0	122.2	150.9	132.5	71.4	73.3	49.7	0.448	0.903745	5.71	139.5	60.5	1.83	20.35	High	High	High	High	High	High
FALSE	High	Master Protein	P19971	Thymidine phosphorylase OS=Homo sapiens OX=9606 GN=TYMP PE=1 SV=2	0	64.079	40	13	30	13	1	482	49.9	5.53	80.23	13	0	30.4	24.2	24.9	164.9	195.5	160.3	2.854	0.918076	46.28	29.2	170.8	19.63	1.02	High	High	High	High	High	High
FALSE	High	Master Protein	P51148	Ras-related protein Rab-5C OS=Homo sapiens OX=9606 GN=RAB5C PE=1 SV=2	0	64.032	72	10	35	7	1	216	23.5	8.41	85.29	10	3	25	20.9	30	169.1	183.2	171.9	4.33	0.899847	38.08	26.6	173.4	33.89	4.91	Peak Found	High	High	High	High	High
FALSE	High	Master Protein	P68431	Histone H3.1 OS=Homo sapiens OX=9606 GN=H3C1 PE=1 SV=2	0	64.003	48	6	52	1	1	136	15.4	11.12	170.48	6	4	45.9	34.9	40.2	198.4	146.6	134	4.414	0.899847	47.02	43.4	156.6	14.44	21.67	High	High	Peak Found	High	High	High
FALSE	High	Master Protein	Q7L1Q6	Basic leucine zipper and W2 domain-containing protein 1 OS=Homo sapiens OX=9606 GN=BZW1 PE=1 SV=1	0	63.866	36	16	43	13	1	419	48	5.92	102.64	16	3	61.4	50.6	72.9	134.6	129.7	150.8	2.186	0.925443	45.36	55.5	144.5	17.7	6.83	High	High	High	High	High	High
FALSE	High	Master Protein	Q8IUE6	Histone H2A type 2-B OS=Homo sapiens OX=9606 GN=H2AC21 PE=1 SV=3	0	63.857	58	6	62	4	1	130	14	10.89	212.4	6	1	158.8	151	159.2	41.3	45.2	44.4	0.305	0.899847	4.8	156.2	43.8	2.94	4.68	High	High	High	High	High	High
FALSE	High	Master Protein	Q14118	Dystroglycan OS=Homo sapiens OX=9606 GN=DAG1 PE=1 SV=2	0	63.806	16	11	35	11	1	895	97.4	8.56	80.86	11	0	179.7	171.4	174.7	38.4	19.4	16.5	0.242	0.899847	3.36	175.7	24.3	1.79	41.78	High	High	High	Peak Found	High	Peak Found
FALSE	High	Master Protein	Q9UEW8	STE20/SPS1-related proline-alanine-rich protein kinase OS=Homo sapiens OX=9606 GN=STK39 PE=1 SV=3	0	63.733	25	9	28	8	1	545	59.4	6.29	86.17	9	1	67.6	75.3	96.8	115.6	127.6	117.1	1.491	0.969165	27.21	76.5	123.5	15.69	9.27	Peak Found	High	High	High	High	High
FALSE	High	Master Protein	Q9ULV4	Coronin-1C OS=Homo sapiens OX=9606 GN=CORO1C PE=1 SV=1	0	63.677	28	11	29	11	1	474	53.2	7.08	78	11	0	10.1	17.3	15.4	143.8	192.7	220.6	9.623	0.899847	43.03	13.5	186.5	26.96	20.55	Peak Found	High	High	High	High	High
FALSE	High	Master Protein	P62633	Cellular nucleic acid-binding protein OS=Homo sapiens OX=9606 GN=CNBP PE=1 SV=1	0	63.656	40	6	35	6	1	177	19.5	7.71	115.64	6	0	161.2	172.2	139.7	44.3	41.3	41.3	0.29	0.899847	3.51	157	43	10.51	5.56	High	High	High	High	High	High
FALSE	High	Master Protein	Q9Y6M1	Insulin-like growth factor 2 mRNA-binding protein 2 OS=Homo sapiens OX=9606 GN=IGF2BP2 PE=1 SV=2	0	63.639	30	13	30	11	1	599	66.1	8.46	68.11	13	2	88.4	26.2	25.4	140.4	154.6	165.1	2.568	0.931738	78.81	31.1	168.9	27.58	11.1	High	High	Peak Found	High	High	High
FALSE	High	Master Protein	P09661	U2 small nuclear ribonucleoprotein A' OS=Homo sapiens OX=9606 GN=SNRPA1 PE=1 SV=2	0	63.595	47	13	45	13	1	255	28.4	8.62	109.47	13	0	116.8	112.5	140	64.4	79.6	86.7	0.65	0.933045	18.54	127.7	72.3	11.66	15.26	High	High	High	High	High	High
FALSE	High	Master Protein	P50552	Vasodilator-stimulated phosphoprotein OS=Homo sapiens OX=9606 GN=VASP PE=1 SV=3	0	63.589	41	12	33	12	1	380	39.8	8.94	81.6	12	0	129.7	140	81.2	58	111.9	79.1	0.659	0.905755	18.29	126.1	73.9	26.59	35.7	High	High	High	High	High	High
FALSE	High	Master Protein	P49023	Paxillin OS=Homo sapiens OX=9606 GN=PXN PE=1 SV=3	0	63.571	27	10	25	10	1	591	64.5	6.19	54.17	10	0	44.7	59.3	86.3	94.3	149.9	165.5	2.218	0.933258	61.39	55.8	144.2	6.3	30.22	High	High	High	High	High	High	Acetyl [N-Term]
FALSE	High	Master Protein	Q12959	Disks large homolog 1 OS=Homo sapiens OX=9606 GN=DLG1 PE=1 SV=2	0	63.542	30	14	21	14	1	904	100.4	5.76	43.95	14	0	100.1	87.2	111.4	91.5	96.1	113.7	0.612	0.917683	22.25	108.9	91.1	11.3	12.4	High	High	High	High	High	High
FALSE	High	Master Protein	P09382	Galectin-1 OS=Homo sapiens OX=9606 GN=LGALS1 PE=1 SV=2	0	63.526	70	7	97	7	1	135	14.7	5.5	267.06	7	0	138.8	137.7	160.9	44.9	56.1	61.7	0.391	0.905767	4.56	142.6	57.4	8.9	15.76	High	High	High	High	High	High
FALSE	High	Master Protein	P05386	60S acidic ribosomal protein P1 OS=Homo sapiens OX=9606 GN=RPLP1 PE=1 SV=1	0	63.519	68	4	37	3	1	114	11.5	4.32	178.08	4	0	173.9	159.8	166.6	33.9	31.2	34.5	0.212	0.899847	1.57	166.1	33.9	4.22	4.03	High	High	High	High	High	High
FALSE	High	Master Protein	Q9GZL7	Ribosome biogenesis protein WDR12 OS=Homo sapiens OX=9606 GN=WDR12 PE=1 SV=2	0	63.51	41	11	19	11	1	423	47.7	5.9	53.37	11	0	35.1	21	20.8	178.2	153.1	191.8	3.408	0.905767	67.38	40.1	159.9	38.06	13.07	Peak Found	Peak Found	Peak Found	High	High	High
FALSE	High	Master Protein	Q9UN37	Vacuolar protein sorting-associated protein 4A OS=Homo sapiens OX=9606 GN=VPS4A PE=1 SV=1	0	63.327	32	12	31	9	1	437	48.9	7.8	72.33	12	0	159.3	181.4	152.3	42.2	33.6	31.3	0.316	0.899847	4.4	167.6	32.4	8.5	26.83	High	High	High	Peak Found	High	Peak Found
FALSE	High	Master Protein	P29373	Cellular retinoic acid-binding protein 2 OS=Homo sapiens OX=9606 GN=CRABP2 PE=1 SV=2	0	63.29	62	8	41	8	1	138	15.7	5.4	127.03	8	0	139.5	137.9	150.3	59.7	57.5	55.2	0.396	0.899847	2.27	145.3	54.7	4.61	7.96	High	High	High	High	High	High
FALSE	High	Master Protein	Q02487	Desmocollin-2 OS=Homo sapiens OX=9606 GN=DSC2 PE=1 SV=1	0	63.254	18	9	19	9	1	901	99.9	5.34	48.97	9	0	128.9	122.1	122.9	72.1	69.1	84.8	0.185	0.899847	2.49	126.5	73.5	2.62	12.47	High	High	High	Peak Found	High	Peak Found
FALSE	High	Master Protein	Q13618	Cullin-3 OS=Homo sapiens OX=9606 GN=CUL3 PE=1 SV=2	0	63.179	24	14	26	14	1	768	88.9	8.48	51.84	14	0	24.8	15.8	17.5	184	172.3	185.6	5.726	0.899847	48.34	17.2	182.8	39.5	7.13	High	Peak Found	Peak Found	High	High	High
FALSE	High	Master Protein	P06756	Integrin alpha-V OS=Homo sapiens OX=9606 GN=ITGAV PE=1 SV=2	0	62.952	16	14	27	14	1	1048	116	5.68	72.5	14	0	129.5	117.1	158.7	49.6	69.9	75.2	0.578	0.899847	22.72	123	77	2.21	20.68	High	High	High	High	High	High
FALSE	High	Master Protein	Q9NPH2	Inositol-3-phosphate synthase 1 OS=Homo sapiens OX=9606 GN=ISYNA1 PE=1 SV=1	0	62.95	31	13	42	13	1	558	61	5.76	88.24	13	0	33.1	29.7	28.8	140.8	183	184.5	3.961	0.899847	51.16	31.1	168.9	10.3	16.04	High	High	High	High	High	High
FALSE	High	Master Protein	Q8TD16	Protein bicaudal D homolog 2 OS=Homo sapiens OX=9606 GN=BICD2 PE=1 SV=1	0	62.87	22	13	23	12	1	824	93.5	5.44	54.72	13	1	94.4	149.4	191.5	38.4	54.7	71.7	0.393	0.899847	7.45	150.6	49.4	38.79	39.22	High	High	High	Peak Found	High	Peak Found
FALSE	High	Master Protein	P20674	Cytochrome c oxidase subunit 5A, mitochondrial OS=Homo sapiens OX=9606 GN=COX5A PE=1 SV=2	0	62.509	58	8	45	8	1	150	16.8	6.79	132.19	8	0	104.9	152.6	119.9	66.2	78.9	77.5	0.748	0.999715	34.26	121.3	78.7	19	10.22	High	High	High	High	High	High
FALSE	High	Master Protein	Q9BRP8	Partner of Y14 and mago OS=Homo sapiens OX=9606 GN=PYM1 PE=1 SV=1	0	62.462	65	10	37	10	1	204	22.6	9.45	90.84	10	0	175.5	147.6	181.5	33.4	22.1	39.9	0.242	0.899847	2.1	163.8	36.2	0.94	37.39	High	High	High	High	High	High
FALSE	High	Master Protein	Q7Z7H5	Transmembrane emp24 domain-containing protein 4 OS=Homo sapiens OX=9606 GN=TMED4 PE=1 SV=1	0	62.438	33	6	37	5	1	227	25.9	8.28	105.56	6	0	184.8	150.5	180.8	27.2	34.8	21.8	0.164	0.899847	1.57	175.8	24.2	11.02	12.47	High	High	High	Peak Found	High	Peak Found
FALSE	High	Master Protein	O43396	Thioredoxin-like protein 1 OS=Homo sapiens OX=9606 GN=TXNL1 PE=1 SV=3	0	62.426	43	10	49	10	1	289	32.2	4.96	126.06	10	0	43	50.5	62	129.1	148.8	166.8	2.863	0.908286	46.6	59	141	15.41	12.9	High	High	High	High	High	High
FALSE	High	Master Protein	Q15631	Translin OS=Homo sapiens OX=9606 GN=TSN PE=1 SV=1	0	62.302	30	7	37	7	1	228	26.2	6.44	110.59	7	0	108.5	115.4	73.2	116.6	91.5	94.9	0.887	0.963116	33.21	111.9	88.1	24.36	19.98	High	High	High	High	High	High
FALSE	High	Master Protein	Q5TFE4	5'-nucleotidase domain-containing protein 1 OS=Homo sapiens OX=9606 GN=NT5DC1 PE=1 SV=1	0	62.284	37	10	19	10	1	455	51.8	6.35	40.4	10	0	49.1	38.2	15.4	192	152	153.4	5.588	0.899847	42.97	19.1	180.9	25.46	13.77	Peak Found	Peak Found	Peak Found	High	High	High
FALSE	High	Master Protein	Q8NFQ8	Torsin-1A-interacting protein 2 OS=Homo sapiens OX=9606 GN=TOR1AIP2 PE=1 SV=1	0	62.246	27	9	32	8	1	470	51.2	4.96	82.59	9	0	137.4	149.1	195.6	25.1	33.3	59.5	0.317	0.899847	3.8	163.5	36.5	21.79	42.84	High	High	High	High	High	High
FALSE	High	Master Protein	Q96ST3	Paired amphipathic helix protein Sin3a OS=Homo sapiens OX=9606 GN=SIN3A PE=1 SV=2	0	62.222	15	13	19	13	1	1273	145.1	7.25	34.37	13	0	66.8	81.4	114.9	101	139.7	96.3	1.144	0.999715	90.22	81.8	118.2	31.38	16.8	High	High	High	High	High	High
FALSE	High	Master Protein	O60885	Bromodomain-containing protein 4 OS=Homo sapiens OX=9606 GN=BRD4 PE=1 SV=2	0	62.207	12	12	31	10	1	1362	152.1	9.19	62.03	12	0	237.5	184.2	120.9	20.7	14.4	22.1	0.246	0.899847	2.91	177.2	22.8	27.76	70.81	High	High	High	Peak Found	Peak Found	Peak Found
FALSE	High	Master Protein	P46926	Glucosamine-6-phosphate isomerase 1 OS=Homo sapiens OX=9606 GN=GNPDA1 PE=1 SV=1	0	62.144	52	9	19	6	1	289	32.6	6.92	61.48	9	3	40.4	31.5	13.8	143	211.9	159.4	6.765	0.899847	45.59	18.2	181.8	10.73	9.24	Peak Found	Peak Found	Peak Found	High	High	High
FALSE	High	Master Protein	Q9NUU7	ATP-dependent RNA helicase DDX19A OS=Homo sapiens OX=9606 GN=DDX19A PE=1 SV=1	0	62.03	33	13	24	12	1	478	53.9	6.58	61.26	13	1	33.7	18.3	27.8	166.8	181.7	171.7	4.62	0.899847	48.58	22.8	177.2	29.01	3.19	High	Peak Found	High	High	High	High
FALSE	High	Master Protein	P40938	Replication factor C subunit 3 OS=Homo sapiens OX=9606 GN=RFC3 PE=1 SV=2	0	61.964	46	13	23	13	1	356	40.5	8.34	51.5	13	0	27.4	18	34.8	181.1	151.3	187.4	4.904	0.899847	105.2	13	187	48.83	10.66	Peak Found	Peak Found	Peak Found	High	High	High
FALSE	High	Master Protein	Q562R1	Beta-actin-like protein 2 OS=Homo sapiens OX=9606 GN=ACTBL2 PE=1 SV=2	0	61.912	32	9	196	5	1	376	42	5.59	426.14	9	0	30.2	13.1		65.3	261.9	229.5	17.137	0.882879	6.82	16.2	183.8	75.57	3.95	High	High	High	High	High	Peak Found
FALSE	High	Master Protein	P49454	Centromere protein F OS=Homo sapiens OX=9606 GN=CENPF PE=1 SV=3	0	61.88	7	15	18	15	1	3114	357.3	5.1	35.22	15	0	116.2	189.5	132.1	36.3	78.5	47.3	0.172	0.899847	1.95	167.5	32.5	19.93	18.41	High	High	High	Peak Found	Peak Found	High
FALSE	High	Master Protein	P25789	Proteasome subunit alpha type-4 OS=Homo sapiens OX=9606 GN=PSMA4 PE=1 SV=1	0	61.823	44	10	36	10	1	261	29.5	7.72	96.91	10	0	31	17.1	23	169.5	183.9	175.5	5.631	0.899847	46.7	18.8	181.2	16.77	2.52	High	High	High	High	High	High
FALSE	High	Master Protein	Q15435	Protein phosphatase 1 regulatory subunit 7 OS=Homo sapiens OX=9606 GN=PPP1R7 PE=1 SV=1	0	61.821	36	10	27	10	1	360	41.5	4.91	81.15	10	0	106.3	97.2	117.4	93.1	82	104	0.935	0.95806	23.71	100.8	99.2	5.88	11.75	High	High	High	High	High	High
FALSE	High	Master Protein	P40855	Peroxisomal biogenesis factor 19 OS=Homo sapiens OX=9606 GN=PEX19 PE=1 SV=1	0	61.786	45	9	22	9	1	299	32.8	4.34	56.58	9	0	138.6	189.4	170	14.3	45.2	42.6	0.244	0.899847	3.67	157.9	42.1	15.27	21.4	High	High	High	Peak Found	High	High
FALSE	High	Master Protein	O00267	Transcription elongation factor SPT5 OS=Homo sapiens OX=9606 GN=SUPT5H PE=1 SV=1	0	61.785	20	13	22	13	1	1087	120.9	5.06	50.05	13	0	35.6	42.1	62.4	125	160.3	174.7	2.597	0.930202	50.7	51.6	148.4	20.8	17.14	High	Peak Found	High	High	High	High
FALSE	High	Master Protein	P08582	Melanotransferrin OS=Homo sapiens OX=9606 GN=MELTF PE=1 SV=2	0	61.778	29	14	25	14	1	738	80.2	5.94	50.63	14	0	134	155	142.4	64.7	59.2	44.7	0.462	0.899847	9.08	156.6	43.4	3.16	45.53	High	High	High	High	High	High
FALSE	High	Master Protein	Q13310	Polyadenylate-binding protein 4 OS=Homo sapiens OX=9606 GN=PABPC4 PE=1 SV=1	0	61.743	23	10	28	5	1	644	70.7	9.26	89.33	10	0	55.1	32.8	30.6	159	156.6	165.9	2.953	0.904032	60.19	43	157	36.62	2.91	Peak Found	High	Peak Found	High	High	High
FALSE	High	Master Protein	O94776	Metastasis-associated protein MTA2 OS=Homo sapiens OX=9606 GN=MTA2 PE=1 SV=1	0	61.69	31	15	23	12	1	668	75	9.66	50.15	15	3	22.7	40.9	23.4	185	151.9	176.1	7.099	0.899847	66.2	25.6	174.4	10.37	12.4	Peak Found	Peak Found	Peak Found	High	High	High
FALSE	High	Master Protein	Q96CS3	FAS-associated factor 2 OS=Homo sapiens OX=9606 GN=FAF2 PE=1 SV=2	0	61.645	31	8	27	8	1	445	52.6	5.62	67.39	8	0	33.5	30.3	41.2	179.7	139.1	176.3	4.586	0.899847	55.82	33.2	166.8	15.22	7	Peak Found	High	High	High	High	High
FALSE	High	Master Protein	Q71RC2	La-related protein 4 OS=Homo sapiens OX=9606 GN=LARP4 PE=1 SV=3	0	61.523	25	13	23	13	1	724	80.5	6.61	49.15	13	0	115	152.2	140.5	67.4	57.2	67.8	0.561	0.899847	14.77	137.4	62.6	20.54	9.35	High	High	High	High	High	High	Acetyl [N-Term]
FALSE	High	Master Protein	Q14847	LIM and SH3 domain protein 1 OS=Homo sapiens OX=9606 GN=LASP1 PE=1 SV=2	0	61.487	50	12	36	12	1	261	29.7	7.05	94.04	12	0	142.9	168.2	132.3	54	50.1	52.6	0.498	0.908286	11.42	146.1	53.9	8.63	10.22	High	High	High	High	High	High
FALSE	High	Master Protein	P61224	Ras-related protein Rap-1b OS=Homo sapiens OX=9606 GN=RAP1B PE=1 SV=1	0	61.462	60	9	27	3	1	184	20.8	5.78	75.92	9	6	31.4	13.1	21.3	163.1	175.5	195.7	4.8	0.899847	34.53	19.2	180.8	50.86	7.66	High	Peak Found	Peak Found	High	High	High
FALSE	High	Master Protein	P49773	Histidine triad nucleotide-binding protein 1 OS=Homo sapiens OX=9606 GN=HINT1 PE=1 SV=2	0	61.459	79	7	21	7	1	126	13.8	6.95	47.44	7	0	41.3	139.1	54.9	121	144.2	99.4	1.746	0.969165	60.26	62.4	137.6	65.17	18.49	High	High	High	High	High	High
FALSE	High	Master Protein	P31689	DnaJ homolog subfamily A member 1 OS=Homo sapiens OX=9606 GN=DNAJA1 PE=1 SV=2	0	61.43	34	10	37	9	1	397	44.8	7.08	83.64	10	0	35.8	61.1	62	125.5	159.6	156.1	3.57	0.899847	40.46	39.7	160.3	7.28	9.22	High	High	High	High	High	High
FALSE	High	Master Protein	O43823	A-kinase anchor protein 8 OS=Homo sapiens OX=9606 GN=AKAP8 PE=1 SV=1	0	61.429	21	11	25	11	1	692	76.1	5.15	55.75	11	0	157.7	169.6	195.5	22.7	26.9	27.6	0.268	0.899847	2.51	171.4	28.6	10.48	16.34	High	High	High	High	High	Peak Found
FALSE	High	Master Protein	Q14C86	GTPase-activating protein and VPS9 domain-containing protein 1 OS=Homo sapiens OX=9606 GN=GAPVD1 PE=1 SV=2	0	61.393	12	11	23	11	1	1478	164.9	5.22	54.42	11	0	209.7	91.1	91.3	58.3	73.8	75.8	0.591	0.904032	28.21	117.2	82.8	39.58	19.19	High	High	High	High	High	High
FALSE	High	Master Protein	P62820	Ras-related protein Rab-1A OS=Homo sapiens OX=9606 GN=RAB1A PE=1 SV=3	0	61.322	59	9	47	3	1	205	22.7	6.21	130.99	9	0	18.5	13.6	11.7	186.3	201.7	168.1	11.618	0.899847	6.44	11.8	188.2	29.74	9.13	High	High	High	High	High	High
FALSE	High	Master Protein	O00505	Importin subunit alpha-4 OS=Homo sapiens OX=9606 GN=KPNA3 PE=1 SV=2	0	61.22	40	12	24	10	1	521	57.8	4.94	61.47	12	2	30.2	34.6	41.5	157.1	187.2	149.5	3.017	0.899847	60.42	35.9	164.1	15.71	11.12	High	High	High	High	High	High
FALSE	High	Master Protein	P31350	Ribonucleoside-diphosphate reductase subunit M2 OS=Homo sapiens OX=9606 GN=RRM2 PE=1 SV=1	0	61.123	41	13	28	10	1	389	44.8	5.38	71.21	13	3	33.4	27.8	23.8	149.6	168.7	196.6	4.338	0.899847	34.8	29.3	170.7	29.48	13.69	Peak Found	High	High	High	High	High
FALSE	High	Master Protein	P28074	Proteasome subunit beta type-5 OS=Homo sapiens OX=9606 GN=PSMB5 PE=1 SV=3	0	61.119	44	10	30	10	1	263	28.5	6.92	83.58	10	0	99.4	107.4	113	83.7	103.7	92.7	8.466	0.773858	136.24	107.4	92.6	6.25	10.74	High	High	High	High	High	High
FALSE	High	Master Protein	P04908	Histone H2A type 1-B/E OS=Homo sapiens OX=9606 GN=H2AC4 PE=1 SV=2	0	60.994	58	5	102	1	1	130	14.1	11.05	313.3	5	1	159.7	146	155	43	45.3	51	0.295	0.899847	0.75	154.8	45.2	4.67	8.81	Not Found	Peak Found	High	Not Found	Not Found	Peak Found
FALSE	High	Master Protein	Q96KB5	Lymphokine-activated killer T-cell-originated protein kinase OS=Homo sapiens OX=9606 GN=PBK PE=1 SV=3	0	60.984	44	11	39	11	1	322	36.1	5.12	91.65	11	0	99.1	149.5	98.9	63	98.1	91.5	0.675	0.927749	13.85	110.6	89.4	21.51	19.72	High	High	High	High	High	High	Acetyl [N-Term]
FALSE	High	Master Protein	O43504	Ragulator complex protein LAMTOR5 OS=Homo sapiens OX=9606 GN=LAMTOR5 PE=1 SV=1	0	60.977	97	6	26	6	1	91	9.6	4.87	106.92	6	0	135.9	129.7	144.2	68.7	56.8	64.7	0.465	0.904032	12.93	136.4	63.6	4.14	7.74	High	High	High	High	High	High	Acetyl [N-Term]
FALSE	High	Master Protein	Q14568	Heat shock protein HSP 90-alpha A2 OS=Homo sapiens OX=9606 GN=HSP90AA2P PE=1 SV=2	0	60.971	26	8	256	1	1	343	39.3	4.65	935.69	8	0							1.45	0.987188	0	81.6	118.4			Not Found	Not Found	High	Not Found	Not Found	Peak Found
FALSE	High	Master Protein	P54725	UV excision repair protein RAD23 homolog A OS=Homo sapiens OX=9606 GN=RAD23A PE=1 SV=1	0	60.929	47	11	36	9	1	363	39.6	4.58	91.13	11	0	198.2	175.1	114.1	31.9	43.1	37.5	0.332	0.899847	3.38	162.9	37.1	26.86	20.16	High	High	High	High	High	High
FALSE	High	Master Protein	O00170	AH receptor-interacting protein OS=Homo sapiens OX=9606 GN=AIP PE=1 SV=2	0	60.834	38	9	26	9	1	330	37.6	6.29	64.63	9	0	69.7	91	91.6	90.5	121.2	136	1.366	0.991734	43.15	84.1	115.9	12.91	16.17	High	High	High	High	High	High
FALSE	High	Master Protein	Q9Y295	Developmentally-regulated GTP-binding protein 1 OS=Homo sapiens OX=9606 GN=DRG1 PE=1 SV=1	0	60.709	35	10	22	10	1	367	40.5	8.9	58.75	10	0	10.4	33.3	15.6	129	201.6	210	5.657	0.899847	28.52	22.9	177.1	53.12	24.68	High	Peak Found	Peak Found	High	High	High
FALSE	High	Master Protein	P35249	Replication factor C subunit 4 OS=Homo sapiens OX=9606 GN=RFC4 PE=1 SV=2	0	60.702	41	10	31	10	1	363	39.7	8.02	84.86	10	0	139.8	135.7	128.2	47.4	75.6	73.3	0.573	0.899847	8.18	122.1	77.9	13.79	10.79	High	High	High	High	High	High
FALSE	High	Master Protein	O95983	Methyl-CpG-binding domain protein 3 OS=Homo sapiens OX=9606 GN=MBD3 PE=1 SV=1	0	60.645	48	10	22	9	1	291	32.8	5.34	60.4	10	1	177	173.8	168.1	34	20.4	26.7	0.315	0.899847	6.59	172.8	27.2	1.27	26.44	High	High	High	High	High	High
FALSE	High	Master Protein	O75947	ATP synthase subunit d, mitochondrial OS=Homo sapiens OX=9606 GN=ATP5PD PE=1 SV=3	0	60.579	68	10	34	10	1	161	18.5	5.3	78.91	10	0	107.2	120.7	119.5	79	79	94.6	0.7	0.946589	18.5	116.4	83.6	6.6	9.09	High	High	High	High	High	High
FALSE	High	Master Protein	P08754	Guanine nucleotide-binding protein G(i) subunit alpha-3 OS=Homo sapiens OX=9606 GN=GNAI3 PE=1 SV=3	0	60.565	36	10	37	4	1	354	40.5	5.69	92.83	10	0	50.9	17.3	57.8	213.3	161.8	99	3.478	0.899847	97.39	48	152	51.26	30.5	High	Peak Found	High	High	High	High
FALSE	High	Master Protein	Q15061	WD repeat-containing protein 43 OS=Homo sapiens OX=9606 GN=WDR43 PE=1 SV=3	0	60.511	23	9	23	9	1	677	74.8	5.57	54.4	9	0	74.5	56.8	39.3	191.6	131.8	106	3.307	0.917683	69.69	54.9	145.1	35.45	16.13	High	High	High	High	High	High
FALSE	High	Master Protein	O75821	Eukaryotic translation initiation factor 3 subunit G OS=Homo sapiens OX=9606 GN=EIF3G PE=1 SV=2	0	60.509	36	10	41	10	1	320	35.6	6.13	102.18	10	0	81.9	100.4	108.6	74.2	101.8	133.1	1.175	0.971472	72.89	82.1	117.9	12.76	11.99	High	High	High	High	High	High
FALSE	High	Master Protein	Q96EY7	Pentatricopeptide repeat domain-containing protein 3, mitochondrial OS=Homo sapiens OX=9606 GN=PTCD3 PE=1 SV=3	0	60.48	28	14	33	13	1	689	78.5	6.42	55.85	14	1	47.8	41.7	35.4	148	134	193	4.547	0.899847	100.03	36.7	163.3	19.95	18.72	High	High	High	High	High	High
FALSE	High	Master Protein	Q15417	Calponin-3 OS=Homo sapiens OX=9606 GN=CNN3 PE=1 SV=1	0	60.45	42	10	32	9	1	329	36.4	6.05	71.68	10	0	130.2	116.9	130.3	80.1	59.4	83.1	0.429	0.899847	5.4	136.3	63.7	7.92	27.88	High	High	High	High	High	High
FALSE	High	Master Protein	O60814	Histone H2B type 1-K OS=Homo sapiens OX=9606 GN=H2BC12 PE=1 SV=3	0	60.361	44	8	132	8	1	126	13.9	10.32	331.47	8	0	111.6	96.7	93.4	105.1	94.6	98.6	0.873	0.971472	39.98	99.1	100.9	9.81	5.36	High	High	High	High	High	High
FALSE	High	Master Protein	P40937	Replication factor C subunit 5 OS=Homo sapiens OX=9606 GN=RFC5 PE=1 SV=1	0	60.294	34	8	19	8	1	340	38.5	7.2	59.6	8	0	32.5	32.6	28.5	153.1	169.6	183.6	4.328	0.899847	46.11	31.4	168.6	16.72	8.95	High	High	High	High	High	High
FALSE	High	Master Protein	P60953	Cell division control protein 42 homolog OS=Homo sapiens OX=9606 GN=CDC42 PE=1 SV=2	0	60.284	48	8	47	7	1	191	21.2	6.55	127.21	8	0	20.1	33.3	42.5	168.3	180.4	155.3	4.42	0.899847	59.5	33.1	166.9	35.01	7.52	High	High	High	High	High	High
FALSE	High	Master Protein	Q9UKS6	Protein kinase C and casein kinase substrate in neurons protein 3 OS=Homo sapiens OX=9606 GN=PACSIN3 PE=1 SV=2	0	60.28	38	11	24	11	1	424	48.5	6.18	75.05	11	0	186.8	128.9	222.7	18.9	15.4	27.4	0.164	0.899847	1.03	184.8	15.2	26.38	50.81	High	High	High	Peak Found	High	Peak Found
FALSE	High	Master Protein	P37802	Transgelin-2 OS=Homo sapiens OX=9606 GN=TAGLN2 PE=1 SV=3	0	60.263	67	10	34	10	1	199	22.4	8.25	98.1	10	0	123.4	121.3	121.3	89.1	73.3	71.6	0.643	0.918076	14.35	120.8	79.2	4.65	6.58	High	High	High	High	High	High
FALSE	High	Master Protein	Q9ULH7	Myocardin-related transcription factor B OS=Homo sapiens OX=9606 GN=MRTFB PE=1 SV=3	0	60.253	15	9	19	9	1	1088	118.1	6.28	53.28	9	0	161.1	193.4	188.4	12.6	15.2	29.3	0.166	0.899847	2.64	121.1	78.9	3.73	7.03	High	High	High	Peak Found	Peak Found	Peak Found
FALSE	High	Master Protein	Q9UBQ7	Glyoxylate reductase/hydroxypyruvate reductase OS=Homo sapiens OX=9606 GN=GRHPR PE=1 SV=1	0	60.163	35	7	29	7	1	328	35.6	7.39	89.21	7	0	51.4	42.3	40.3	142.6	154.9	168.5	3.319	0.917175	18.87	40	160	7.5	8.33	High	High	High	High	High	High
FALSE	High	Master Protein	P15374	Ubiquitin carboxyl-terminal hydrolase isozyme L3 OS=Homo sapiens OX=9606 GN=UCHL3 PE=1 SV=1	0	60.162	55	8	25	8	1	230	26.2	4.92	75.15	8	0	132.3	132.5	133.1	70.1	68.3	63.7	0.495	0.904032	7.61	140.1	59.9	13.4	8.6	High	High	High	High	High	High
FALSE	High	Master Protein	P11388	DNA topoisomerase 2-alpha OS=Homo sapiens OX=9606 GN=TOP2A PE=1 SV=3	0	60.097	14	16	25	10	1	1531	174.3	8.72	48.54	16	5	43.4	54.8	53.2	160.6	128.7	159.2	1.362	0.999804	110.25	53.7	146.3	23.18	6.2	High	High	High	High	High	High
FALSE	High	Master Protein	Q96HY6	DDRGK domain-containing protein 1 OS=Homo sapiens OX=9606 GN=DDRGK1 PE=1 SV=2	0	60.038	41	7	31	7	1	314	35.6	5.12	99.29	7	0	137.2	133.5	165.3	52	52.4	59.7	0.435	0.904575	5.37	144.9	55.1	12.27	7.85	High	High	High	High	High	High
FALSE	High	Master Protein	P17812	CTP synthase 1 OS=Homo sapiens OX=9606 GN=CTPS1 PE=1 SV=2	0	60.015	32	14	21	12	1	591	66.6	6.46	52.53	14	2	40.2	21.6	16.9	130.1	195.8	195.4	5.586	0.899847	46.63	21.6	178.4	43.03	5.2	Peak Found	Peak Found	High	High	High	High
FALSE	High	Master Protein	Q96FW1	Ubiquitin thioesterase OTUB1 OS=Homo sapiens OX=9606 GN=OTUB1 PE=1 SV=2	0	59.989	35	8	28	8	1	271	31.3	4.94	78.44	8	0	63.2	39.4	53.6	143.8	151.2	148.8	2.093	0.930202	47.14	53	147	19.76	2.53	High	High	High	High	High	High
FALSE	High	Master Protein	Q7Z417	Nuclear fragile X mental retardation-interacting protein 2 OS=Homo sapiens OX=9606 GN=NUFIP2 PE=1 SV=1	0	59.93	27	11	29	11	1	695	76.1	8.7	62.57	11	0	147	156.4	171.8	53.1	29.5	42.1	0.331	0.899847	4.43	158	42	8.39	28.28	High	High	High	High	Peak Found	High
FALSE	High	Master Protein	O15347	High mobility group protein B3 OS=Homo sapiens OX=9606 GN=HMGB3 PE=1 SV=4	0	59.91	35	10	29	10	1	200	23	8.37	78.44	10	0	169.4	185.5	157.9	30.1	32.6	24.5	0.198	0.899847	1.69	168.7	31.3	8.07	9.54	High	High	High	High	High	High
FALSE	High	Master Protein	O14929	Histone acetyltransferase type B catalytic subunit OS=Homo sapiens OX=9606 GN=HAT1 PE=1 SV=1	0	59.905	32	9	27	9	1	419	49.5	5.69	74.79	9	0	31.4	35.3	33.7	136.6	189	174	3.333	0.899847	20.6	32.5	167.5	5.69	16.18	High	High	High	High	High	High
FALSE	High	Master Protein	P68402	Platelet-activating factor acetylhydrolase IB subunit alpha2 OS=Homo sapiens OX=9606 GN=PAFAH1B2 PE=1 SV=1	0	59.894	53	7	27	7	1	229	25.6	5.92	87.66	7	0	99.2	89.4	108.5	100.7	101.8	100.5	0.886	0.967467	37.71	99.5	100.5	9.67	0.72	High	High	High	High	High	High
FALSE	High	Master Protein	Q9H3N1	Thioredoxin-related transmembrane protein 1 OS=Homo sapiens OX=9606 GN=TMX1 PE=1 SV=1	0	59.892	33	12	49	12	1	280	31.8	4.98	112.28	12	0	139.3	144	143.3	65.7	57.5	50.2	0.416	0.911661	7.22	144.3	55.7	2.14	10.65	High	High	High	High	High	High
FALSE	High	Master Protein	P05026	Sodium/potassium-transporting ATPase subunit beta-1 OS=Homo sapiens OX=9606 GN=ATP1B1 PE=1 SV=1	0	59.886	42	12	46	12	1	303	35	8.53	103.7	12	0	149.7	172.7	154.9	42.1	42.2	38.4	0.262	0.899847	2.53	157.2	42.8	11.09	6.2	High	High	High	High	High	High
FALSE	High	Master Protein	O43278	Kunitz-type protease inhibitor 1 OS=Homo sapiens OX=9606 GN=SPINT1 PE=1 SV=2	0	59.874	28	15	28	15	1	529	58.4	6.29	54.84	15	0	152.1	169.9	177.3	35.3	36.2	29.2	0.227	0.899847	2.77	170.7	29.3	7.6	5.35	High	High	High	High	High	High
FALSE	High	Master Protein	Q86X29	Lipolysis-stimulated lipoprotein receptor OS=Homo sapiens OX=9606 GN=LSR PE=1 SV=4	0	59.87	30	13	26	13	1	649	71.4	7.97	64.22	13	0	109.8	145.9	120.7	64	91.4	68.3	0.641	0.934537	15.84	126.8	73.2	17.55	18.45	High	High	High	High	High	High
FALSE	High	Master Protein	P02538	Keratin, type II cytoskeletal 6A OS=Homo sapiens OX=9606 GN=KRT6A PE=1 SV=3	0	59.813	24	13	65	4	1	564	60	8	137.62	13	0	86.4	100.7	100.5	89	116.6	106.8	1.145	0.971472	43.7	87.3	112.7	20.34	18.3	High	High	High	High	High	High
FALSE	High	Master Protein	Q9Y5M8	Signal recognition particle receptor subunit beta OS=Homo sapiens OX=9606 GN=SRPRB PE=1 SV=3	0	59.81	52	12	24	12	1	271	29.7	9.04	62.11	12	0	61.9	57.1	69.7	157.5	135	118.7	2.63	0.899847	49.98	61.1	138.9	8.66	18.57	High	High	High	High	High	High
FALSE	High	Master Protein	Q9Y3D0	Cytosolic iron-sulfur assembly component 2B OS=Homo sapiens OX=9606 GN=CIAO2B PE=1 SV=1	0	59.773	74	6	25	6	1	163	17.7	5.19	59.79	6	0	181	189.2	117.7	36.8	42.7	32.6	0.243	0.899847	2.17	168.9	31.1	24.5	3.26	High	High	High	High	High	High
FALSE	High	Master Protein	P13647	Keratin, type II cytoskeletal 5 OS=Homo sapiens OX=9606 GN=KRT5 PE=1 SV=3	0	59.765	25	15	48	8	1	590	62.3	7.74	114.26	15	1	134.5	166.5	141	28.9	90.4	38.8	0.362	0.899847	7.24	153.4	46.6	11.32	44.42	High	High	High	High	High	High
FALSE	High	Master Protein	Q8WVM8	Sec1 family domain-containing protein 1 OS=Homo sapiens OX=9606 GN=SCFD1 PE=1 SV=4	0	59.714	23	10	18	10	1	642	72.3	6.27	48.2	10	0	99.3	68.8	63.7	125.8	132.4	109.9	8.518	0.899847	130.25	68.8	131.2	25.02	20.5	Peak Found	Peak Found	Peak Found	High	High	High
FALSE	High	Master Protein	O00541	Pescadillo homolog OS=Homo sapiens OX=9606 GN=PES1 PE=1 SV=1	0	59.691	26	14	31	14	1	588	68	7.33	66.53	14	0	17.1	26	26.2	167.3	191.2	172.1	6.134	0.899847	54.54	30.4	169.6	25.71	7.17	Peak Found	High	High	High	High	High
FALSE	High	Master Protein	Q13895	Bystin OS=Homo sapiens OX=9606 GN=BYSL PE=1 SV=3	0	59.531	33	11	25	11	1	437	49.6	8.12	47.53	11	0	19.6	33.7	38.1	216.2	178	114.3	4.215	0.899847	69.61	30.4	169.6	26.92	30.42	High	Peak Found	Peak Found	High	High	High
FALSE	High	Master Protein	Q9Y570	Protein phosphatase methylesterase 1 OS=Homo sapiens OX=9606 GN=PPME1 PE=1 SV=3	0	59.474	47	12	23	12	1	386	42.3	5.97	57.24	12	0	14.3	53.1	35.4	138.1	179.9	179.3	3.305	0.899847	50.21	35.9	164.1	29.21	20.56	Peak Found	Peak Found	High	High	High	High
FALSE	High	Master Protein	Q9Y450	HBS1-like protein OS=Homo sapiens OX=9606 GN=HBS1L PE=1 SV=1	0	59.372	27	12	21	12	1	684	75.4	6.61	42.27	12	0	28.9	18.2	23	177.9	183.6	168.4	6.048	0.899847	125.7	15.4	184.6	21.4	4.95	High	High	High	High	High	High
FALSE	High	Master Protein	Q9Y608	Leucine-rich repeat flightless-interacting protein 2 OS=Homo sapiens OX=9606 GN=LRRFIP2 PE=1 SV=1	0	59.326	22	10	22	8	1	721	82.1	6.95	55.37	10	0	124.3	146.3	126.7	67.9	59	75.8	0.347	0.899847	4.57	161.7	38.3	13.13	7.04	High	High	High	Peak Found	Peak Found	Peak Found
FALSE	High	Master Protein	Q9BVL2	Nucleoporin p58/p45 OS=Homo sapiens OX=9606 GN=NUP58 PE=1 SV=1	0	59.277	17	8	29	8	1	599	60.9	9.33	88.21	8	0	143.4	152.3	155.3	39.4	47.5	62.1	0.309	0.899847	7.65	151.7	48.3	6.58	25.33	High	High	High	High	High	High
FALSE	High	Master Protein	O94888	UBX domain-containing protein 7 OS=Homo sapiens OX=9606 GN=UBXN7 PE=1 SV=2	0	59.142	37	12	35	12	1	489	54.8	5.16	69.21	12	0	135	200	154.6	33.9	38.5	38.1	0.334	0.899847	3.78	167.4	32.6	18.8	2.68	High	High	High	High	High	High
FALSE	High	Master Protein	P68871	Hemoglobin subunit beta OS=Homo sapiens OX=9606 GN=HBB PE=1 SV=2	0	59.127	77	9	29	9	1	147	16	7.28	83.34	9	0	85.7	137.1	121.4	67.2	99.1	89.6	0.71	0.931738	33.94	115.1	84.9	17.07	17.88	High	High	High	High	High	High
FALSE	High	Master Protein	Q9HDC9	Adipocyte plasma membrane-associated protein OS=Homo sapiens OX=9606 GN=APMAP PE=1 SV=2	0	58.91	38	12	28	12	1	416	46.5	6.16	58.87	12	0	34.9	32.6	27.8	179.2	156.9	168.6	4.963	0.899847	61.31	59.2	140.8	1.05	17.95	High	High	High	High	High	High
FALSE	High	Master Protein	Q16401	26S proteasome non-ATPase regulatory subunit 5 OS=Homo sapiens OX=9606 GN=PSMD5 PE=1 SV=3	0	58.903	28	10	21	10	1	504	56.2	5.48	55.95	10	0	20.8	10.2	20.4	189.5	147.5	211.6	5.05	0.899847	38.19	17.9	182.1	37.33	16.74	High	High	Peak Found	High	High	High
FALSE	High	Master Protein	Q9Y5J1	U3 small nucleolar RNA-associated protein 18 homolog OS=Homo sapiens OX=9606 GN=UTP18 PE=1 SV=3	0	58.77	28	11	29	11	1	556	62	8.76	53.94	11	0	61.7	70.2	52.3	130.1	147.7	138	2.905	0.913682	80	48.6	151.4	13.83	6.65	High	High	High	High	High	High
FALSE	High	Master Protein	P25786	Proteasome subunit alpha type-1 OS=Homo sapiens OX=9606 GN=PSMA1 PE=1 SV=1	0	58.739	52	11	30	11	1	263	29.5	6.61	72.29	11	0	19.2	32.6	32.8	151.2	194	170.2	4.166	0.899847	56.67	24	176	24.81	20.13	Peak Found	High	High	High	High	High
FALSE	High	Master Protein	O14561	Acyl carrier protein, mitochondrial OS=Homo sapiens OX=9606 GN=NDUFAB1 PE=1 SV=3	0	58.68	24	6	54	6	1	156	17.4	4.93	151.82	6	0	162.2	150.6	163.9	47.2	37.4	38.6	0.289	0.899847	3.94	162.9	37.1	4.78	15.23	High	High	High	High	High	High
FALSE	High	Master Protein	P01893	Putative HLA class I histocompatibility antigen, alpha chain H OS=Homo sapiens OX=9606 GN=HLA-H PE=5 SV=3	0	58.642	30	7	37	1	1	362	40.9	6.3	104.39	7	0														Not Found	High	High	High	Not Found	Not Found
FALSE	High	Master Protein	Q00653	Nuclear factor NF-kappa-B p100 subunit OS=Homo sapiens OX=9606 GN=NFKB2 PE=1 SV=4	0	58.627	21	12	23	12	1	900	96.7	6.25	46.19	12	0	40.3	80.6	43.5	109.5	157.3	168.8	2.1	0.960923	54.91	56	144	35.28	18.3	High	High	Peak Found	High	High	High
FALSE	High	Master Protein	Q8IWS0	PHD finger protein 6 OS=Homo sapiens OX=9606 GN=PHF6 PE=1 SV=1	0	58.59	40	10	24	10	1	365	41.3	8.68	58.28	10	0	30.4	24.2	27.8	188.6	144.2	184.7	3.829	0.904032	74.07	44	156	7.34	10.46	Peak Found	Peak Found	High	High	High	High
FALSE	High	Master Protein	Q99729	Heterogeneous nuclear ribonucleoprotein A/B OS=Homo sapiens OX=9606 GN=HNRNPAB PE=1 SV=2	0	58.581	27	10	45	9	1	332	36.2	8.21	103.1	10	0	129.1	127.5	122.2	66.9	73.1	81.3	0.7	0.917683	43.88	126.1	73.9	2.76	11.87	High	High	High	High	High	High
FALSE	High	Master Protein	P62750	60S ribosomal protein L23a OS=Homo sapiens OX=9606 GN=RPL23A PE=1 SV=1	0	58.572	44	9	51	9	1	156	17.7	10.45	135.67	9	0	49.1	41.2	51.2	151.2	162.8	144.5	3.288	0.899847	25.48	41.7	158.3	12.47	8.32	High	High	High	High	High	High
FALSE	High	Master Protein	Q6L8Q7	2',5'-phosphodiesterase 12 OS=Homo sapiens OX=9606 GN=PDE12 PE=1 SV=2	0	58.459	33	13	18	13	1	609	67.3	6.57	42.18	13	0	54.8	39.7	14.3	189.9	157.3	143.9	4.935	0.899847	101.3	18.1	181.9	28.01	5.41	Peak Found	Peak Found	Peak Found	High	High	High
FALSE	High	Master Protein	Q96P70	Importin-9 OS=Homo sapiens OX=9606 GN=IPO9 PE=1 SV=3	0	58.435	16	12	20	12	1	1041	115.9	4.81	48.03	12	0	56.1	45.1	63	165.3	128.2	142.3	2.142	0.913997	43.59	54.8	145.2	11.31	12.92	High	High	High	High	High	High
FALSE	High	Master Protein	P43034	Platelet-activating factor acetylhydrolase IB subunit beta OS=Homo sapiens OX=9606 GN=PAFAH1B1 PE=1 SV=2	0	58.429	41	13	27	12	1	410	46.6	7.37	66.44	13	0	23.5	18.7	16.7	171	169.2	201	7.608	0.899847	49.74	22.3	177.7	19.41	9.8	High	Peak Found	High	High	High	High
FALSE	High	Master Protein	Q5VT52	Regulation of nuclear pre-mRNA domain-containing protein 2 OS=Homo sapiens OX=9606 GN=RPRD2 PE=1 SV=1	0	58.244	16	13	23	13	1	1461	155.9	7.42	53.68	13	0	183.7	174.6	132.3	51.4	26.8	31.2	0.456	0.899847	13.65	159.1	40.9	22.08	23.87	High	High	High	High	High	High
FALSE	High	Master Protein	O00303	Eukaryotic translation initiation factor 3 subunit F OS=Homo sapiens OX=9606 GN=EIF3F PE=1 SV=1	0	58.217	37	10	40	10	1	357	37.5	5.45	102.35	10	0	72.9	64.6	58.2	143.1	131.9	129.3	1.676	0.934537	20.93	66.4	133.6	10.47	4.39	High	High	High	High	High	High
FALSE	High	Master Protein	P53992	Protein transport protein Sec24C OS=Homo sapiens OX=9606 GN=SEC24C PE=1 SV=3	0	58.196	16	12	24	12	1	1094	118.2	7.06	52.83	12	0	1.4	4.6	3.8	202.4	198.3	189.5	12.388	0.899847	31.44	3.5	196.5	57.62	3.3	Peak Found	Peak Found	Peak Found	High	High	High
FALSE	High	Master Protein	P61088	Ubiquitin-conjugating enzyme E2 N OS=Homo sapiens OX=9606 GN=UBE2N PE=1 SV=1	0	58.191	72	10	48	10	1	152	17.1	6.57	116.37	10	0	128.1	148.1	104.5	75.4	72	71.9	0.589	0.960923	9.34	127.7	72.3	15.4	2.18	High	High	High	High	High	High
FALSE	High	Master Protein	Q12792	Twinfilin-1 OS=Homo sapiens OX=9606 GN=TWF1 PE=1 SV=3	0	58.158	35	11	32	9	1	350	40.3	6.96	87.85	11	0	18.9	29.5	38.9	179.9	163.3	169.5	4.54	0.899847	83.45	36.5	163.5	13.78	2.14	High	High	High	High	High	High
FALSE	High	Master Protein	Q96C19	EF-hand domain-containing protein D2 OS=Homo sapiens OX=9606 GN=EFHD2 PE=1 SV=1	0	58.062	47	11	39	11	1	240	26.7	5.2	87.16	11	0	128.2	142.3	115.3	65.7	75.7	72.7	0.645	0.931923	17.83	129.3	70.7	7.02	10.86	High	High	High	High	High	High
FALSE	High	Master Protein	Q96ER3	Protein SAAL1 OS=Homo sapiens OX=9606 GN=SAAL1 PE=1 SV=2	0	58.055	26	9	29	9	1	474	53.5	4.5	54.84	9	0	167.4	152.7	169.8	23.2	43.6	43.3	0.369	0.899847	11.77	159	41	5.78	28.04	High	High	High	High	High	High
FALSE	High	Master Protein	Q9BTC0	Death-inducer obliterator 1 OS=Homo sapiens OX=9606 GN=DIDO1 PE=1 SV=5	0	57.966	9	12	23	12	1	2240	243.7	7.88	55.96	12	0	116.6	158.7	159.6	58.5	46	60.6	0.402	0.899847	6.87	157.6	42.4	24.61	28.81	High	High	High	High	High	High	Acetyl [N-Term]
FALSE	High	Master Protein	Q9Y512	Sorting and assembly machinery component 50 homolog OS=Homo sapiens OX=9606 GN=SAMM50 PE=1 SV=3	0	57.954	35	14	26	14	1	469	51.9	6.9	56.61	14	0	69.3	83.8	83.9	101.2	129	132.8	5.121	0.899847	128.32	78.5	121.5	59.69	7.9	High	High	Peak Found	High	High	High
FALSE	High	Master Protein	O75506	Heat shock factor-binding protein 1 OS=Homo sapiens OX=9606 GN=HSBP1 PE=1 SV=1	0	57.919	72	4	19	4	1	76	8.5	4.36	78.2	4	0	158	152.5	198.5	33.8	22.6	34.6	0.206	0.899847	1.77	165.5	34.5	14.73	24.28	High	High	High	High	Peak Found	High
FALSE	High	Master Protein	O60313	Dynamin-like 120 kDa protein, mitochondrial OS=Homo sapiens OX=9606 GN=OPA1 PE=1 SV=3	0	57.519	17	12	17	12	1	960	111.6	7.87	36.25	12	0	55.8	31	13.3	213.9	158	128.1	1.75	0.964054	126.97	63.1	136.9	8.38	15.62	Peak Found	Peak Found	High	High	High	High
FALSE	High	Master Protein	Q15185	Prostaglandin E synthase 3 OS=Homo sapiens OX=9606 GN=PTGES3 PE=1 SV=1	0	57.499	46	7	54	7	1	160	18.7	4.54	160.77	7	0	150	125.8	137	62.3	61.5	63.5	0.432	0.914058	5.01	137.3	62.7	4.28	1.53	High	High	High	High	High	High
FALSE	High	Master Protein	Q96CW1	AP-2 complex subunit mu OS=Homo sapiens OX=9606 GN=AP2M1 PE=1 SV=2	0	57.454	38	14	27	14	1	435	49.6	9.54	62.59	14	0	11.8	8.2	14.9	188.1	183.2	193.9	12.461	0.899847	79.49	8.3	191.7	57.71	2.74	Peak Found	Peak Found	High	High	High	High
FALSE	High	Master Protein	P51116	Fragile X mental retardation syndrome-related protein 2 OS=Homo sapiens OX=9606 GN=FXR2 PE=1 SV=2	0	57.395	28	13	29	10	1	673	74.2	6.23	45.25	13	1	37.1	41.4	46.8	173.2	167.5	134	2.574	0.899847	86.37	42.8	157.2	18.25	4.82	High	High	High	High	High	High
FALSE	High	Master Protein	Q9NQW7	Xaa-Pro aminopeptidase 1 OS=Homo sapiens OX=9606 GN=XPNPEP1 PE=1 SV=3	0	57.136	32	15	25	15	1	623	69.9	5.67	51.07	15	0	30.6	29.5	38.1	156.6	185.6	159.7	3.332	0.899847	59.11	50.1	149.9	33.68	13.48	High	Peak Found	High	High	High	High
FALSE	High	Master Protein	Q9BW27	Nuclear pore complex protein Nup85 OS=Homo sapiens OX=9606 GN=NUP85 PE=1 SV=1	0	56.945	21	9	15	9	1	656	75	5.55	35.77	9	0	59.2	2.5	4.6	182.1	145.3	206.3	6.145	0.899847	125.83	68.3	131.7	77.16	17.03	Peak Found	Peak Found	Peak Found	High	High	High
FALSE	High	Master Protein	Q02750	Dual specificity mitogen-activated protein kinase kinase 1 OS=Homo sapiens OX=9606 GN=MAP2K1 PE=1 SV=2	0	56.911	32	11	22	6	1	393	43.4	6.62	51.95	11	0	32	18.2	28.1	193.1	145.3	183.2	3.361	0.899847	67.31	31	169	37.45	14.52	Peak Found	Peak Found	Peak Found	High	High	High
FALSE	High	Master Protein	O75489	NADH dehydrogenase [ubiquinone] iron-sulfur protein 3, mitochondrial OS=Homo sapiens OX=9606 GN=NDUFS3 PE=1 SV=1	0	56.9	42	8	42	8	1	264	30.2	7.5	102.97	8	0	97.1	85.6	79.5	125.7	110.7	101.5	1.41	0.999715	32.53	90.6	109.4	10.25	5.62	High	High	High	High	High	High
FALSE	High	Master Protein	Q9NVM6	DnaJ homolog subfamily C member 17 OS=Homo sapiens OX=9606 GN=DNAJC17 PE=1 SV=1	0	56.873	38	8	27	8	1	304	34.7	8.53	74.73	8	0	184.4	135.9	128.1	42.3	65.8	43.5	0.312	0.899847	7.39	151.6	48.4	20.45	26.25	High	High	High	Peak Found	High	High
FALSE	High	Master Protein	P62280	40S ribosomal protein S11 OS=Homo sapiens OX=9606 GN=RPS11 PE=1 SV=3	0	56.789	58	12	54	12	1	158	18.4	10.3	118.45	12	0	28.5	37.2	37.7	167.2	162.9	166.5	5.065	0.899847	31.3	32.7	167.3	8.16	1.22	High	High	High	High	High	High
FALSE	High	Master Protein	Q9BT09	Protein canopy homolog 3 OS=Homo sapiens OX=9606 GN=CNPY3 PE=1 SV=1	0	56.771	32	9	22	9	1	278	30.7	5.49	60.6	9	0	163.9	165.3	150.4	44.5	47.4	28.4	0.217	0.899847	1.69	167.3	32.7	12.88	15.36	High	High	High	High	High	Peak Found
FALSE	High	Master Protein	Q6PJG6	BRCA1-associated ATM activator 1 OS=Homo sapiens OX=9606 GN=BRAT1 PE=1 SV=2	0	56.713	15	10	22	9	1	821	88.1	5.27	52.27	10	1	37.6	28.4	52.8	220.2	166.2	94.8	3.266	0.899847	38.98	29.2	170.8	38.85	39.28	Peak Found	High	Peak Found	High	High	High
FALSE	High	Master Protein	O75822	Eukaryotic translation initiation factor 3 subunit J OS=Homo sapiens OX=9606 GN=EIF3J PE=1 SV=2	0	56.687	47	11	32	11	1	258	29	4.83	76.45	11	0	153.2	155.2	173	26.7	39.8	52.1	0.241	0.899847	3.39	170.3	29.7	7.03	32.5	High	High	High	High	High	Peak Found
FALSE	High	Master Protein	O43719	HIV Tat-specific factor 1 OS=Homo sapiens OX=9606 GN=HTATSF1 PE=1 SV=1	0	56.644	23	13	27	13	1	755	85.8	4.4	63.85	13	0	92.1	86.9	116.9	78.2	122.1	103.8	0.987	0.938093	32.81	95.9	104.1	6.92	20.71	High	High	High	High	High	High
FALSE	High	Master Protein	Q9P289	Serine/threonine-protein kinase 26 OS=Homo sapiens OX=9606 GN=STK26 PE=1 SV=2	0	56.463	36	12	28	4	1	416	46.5	5.29	51.93	12	2	104.8	53.8	143.9	197.3	30.9	69.4	0.415	0.899847	10.46	138.6	61.4	40.82	98.31	High	High	High	Peak Found	Peak Found	Peak Found
FALSE	High	Master Protein	Q9BR76	Coronin-1B OS=Homo sapiens OX=9606 GN=CORO1B PE=1 SV=1	0	56.426	32	11	22	11	1	489	54.2	5.88	64.39	11	0	44.8	52.9	67.4	138.6	147.1	149.2	6.064	0.899847	110.27	56.3	143.7	22.1	12.35	Peak Found	Peak Found	Peak Found	High	High	High
FALSE	High	Master Protein	Q9Y6K5	2'-5'-oligoadenylate synthase 3 OS=Homo sapiens OX=9606 GN=OAS3 PE=1 SV=3	0	56.318	18	12	21	12	1	1087	121.1	8.4	44.79	12	0	13.7	54.2	51.2	116.6	183.8	180.4	2.345	0.943851	49.25	14.2	185.8	32.16	23.56	Peak Found	Peak Found	Peak Found	High	High	High
FALSE	High	Master Protein	Q8NBJ5	Procollagen galactosyltransferase 1 OS=Homo sapiens OX=9606 GN=COLGALT1 PE=1 SV=1	0	56.271	22	13	26	13	1	622	71.6	7.31	45.29	13	0	31.5	26.9	35.6	145.6	193.4	166.9	4.577	0.899847	44.78	28.1	171.9	26.68	13.56	Peak Found	Peak Found	Peak Found	High	High	High
FALSE	High	Master Protein	O00233	26S proteasome non-ATPase regulatory subunit 9 OS=Homo sapiens OX=9606 GN=PSMD9 PE=1 SV=3	0	56.245	41	9	24	9	1	223	24.7	6.95	53.78	9	0	96.1	131.6	160.7	55.4	75.6	80.5	0.377	0.899847	10.52	128.8	71.2	23.81	18.81	High	High	High	High	High	High
FALSE	High	Master Protein	P63096	Guanine nucleotide-binding protein G(i) subunit alpha-1 OS=Homo sapiens OX=9606 GN=GNAI1 PE=1 SV=2	0	56.203	41	10	36	4	1	354	40.3	5.97	92.67	10	0	69.3	15.7	40.1	141.8	183.9	149.3	2.341	0.938558	62.73	45.9	154.1	64.58	7.61	High	High	Peak Found	High	High	High
FALSE	High	Master Protein	Q13617	Cullin-2 OS=Homo sapiens OX=9606 GN=CUL2 PE=1 SV=2	0	56.127	23	12	21	12	1	745	86.9	6.92	47.27	12	0	11.8	3.6		284.1	164.4	136.2	6.361	0.899847	74.8	10.9	189.1	79.74	31.32	Peak Found	Peak Found	Peak Found	High	High	High
FALSE	High	Master Protein	Q15836	Vesicle-associated membrane protein 3 OS=Homo sapiens OX=9606 GN=VAMP3 PE=1 SV=3	0	56.015	41	5	26	2	1	100	11.3	8.79	89.24	5	3	157	165	138.5	41.4	54.3	43.9	0.28	0.899847	2.65	156.5	43.5	8.56	14.61	High	High	High	High	High	Peak Found
FALSE	High	Master Protein	P29083	General transcription factor IIE subunit 1 OS=Homo sapiens OX=9606 GN=GTF2E1 PE=1 SV=2	0	56.013	31	8	21	8	1	439	49.4	4.82	73.89	8	0	146.2	135.5	168.4	48.9	42.8	58.3	0.232	0.899847	3.21	153.2	46.8	6.95	15.53	High	High	High	High	High	High
FALSE	High	Master Protein	P50895	Basal cell adhesion molecule OS=Homo sapiens OX=9606 GN=BCAM PE=1 SV=2	0	55.861	21	9	13	9	1	628	67.4	5.81	32.43	9	0	157.4	144.5	168	50.7	38	41.4	0.394	0.899847	4.94	159.6	40.4	7.85	15.14	High	High	High	Peak Found	Peak Found	High
FALSE	High	Master Protein	P35270	Sepiapterin reductase OS=Homo sapiens OX=9606 GN=SPR PE=1 SV=1	0	55.829	41	8	29	8	1	261	28	8.05	87.96	8	0	106.8	97.4	114.6	76.4	101.6	103.2	0.933	0.981187	22.3	97.9	102.1	9.77	16.37	High	High	High	High	High	High
FALSE	High	Master Protein	Q9BZF9	Uveal autoantigen with coiled-coil domains and ankyrin repeats OS=Homo sapiens OX=9606 GN=UACA PE=1 SV=2	0	55.769	10	12	23	12	1	1416	162.4	7.03	51.46	12	0	164.5	175	148.3	31.8	41.6	38.7	0.31	0.899847	4.7	171.5	28.5	8.08	26.8	High	High	High	Peak Found	High	Peak Found
FALSE	High	Master Protein	Q01081	Splicing factor U2AF 35 kDa subunit OS=Homo sapiens OX=9606 GN=U2AF1 PE=1 SV=3	0	55.725	40	8	31	8	1	240	27.9	8.81	90.44	8	0	137.8	150.5	173.1	42.4	51.3	44.9	0.323	0.899847	5.08	151	49	13.47	4.98	High	High	High	High	High	High
FALSE	High	Master Protein	Q53GQ0	Very-long-chain 3-oxoacyl-CoA reductase OS=Homo sapiens OX=9606 GN=HSD17B12 PE=1 SV=2	0	55.639	47	9	20	9	1	312	34.3	9.32	59.93	9	0	1.9	9.5	5.2	160.5	201.8	221.1	9.779	0.899847	55.74	6.7	193.3	79.32	15.86	Peak Found	Peak Found	High	High	High	High
FALSE	High	Master Protein	Q99653	Calcineurin B homologous protein 1 OS=Homo sapiens OX=9606 GN=CHP1 PE=1 SV=3	0	55.635	68	10	30	10	1	195	22.4	5.1	80.01	10	0	140.7	150.9	136.7	56.1	51.9	63.7	0.361	0.899847	5.13	143.5	56.5	5.71	15.25	High	High	High	High	High	High
FALSE	High	Master Protein	P18084	Integrin beta-5 OS=Homo sapiens OX=9606 GN=ITGB5 PE=1 SV=1	0	55.617	24	12	19	12	1	799	88	6.06	41.22	12	0	120	160.5	158	23.8	52.4	85.2	0.338	0.899847	5.02	150.2	49.8	28.7	57.02	High	High	High	High	High	High
FALSE	High	Master Protein	Q8N9T8	Protein KRI1 homolog OS=Homo sapiens OX=9606 GN=KRI1 PE=1 SV=3	0	55.54	17	9	24	9	1	703	82.5	5.14	61.22	9	0	181.7	139.5	170.9	38.7	35.2	33.9	0.234	0.899847	2.11	164.3	35.7	5.73	2.51	High	High	High	High	High	Peak Found
FALSE	High	Master Protein	P18615	Negative elongation factor E OS=Homo sapiens OX=9606 GN=NELFE PE=1 SV=3	0	55.491	44	11	23	11	1	380	43.2	9.33	46.26	11	0	180.4	163.9	167.7	59.3	11	17.7	0.287	0.899847	3.72	179	21	8.66	49.16	High	High	High	High	Peak Found	Peak Found
FALSE	High	Master Protein	P07686	Beta-hexosaminidase subunit beta OS=Homo sapiens OX=9606 GN=HEXB PE=1 SV=3	0	55.449	25	11	35	11	1	556	63.1	6.76	78.38	11	0	100.1	92.1	103.3	111	84.5	109	0.949	0.969197	22.39	91.7	108.3	6.1	14.99	High	High	High	High	High	High
FALSE	High	Master Protein	Q9UJC3	Protein Hook homolog 1 OS=Homo sapiens OX=9606 GN=HOOK1 PE=1 SV=2	0	55.392	22	11	21	11	1	728	84.6	5.15	46.76	11	0	157.5	124.9	91.9	54	82.1	89.7	0.543	0.899847	23.51	135.1	64.9	19.52	8.19	High	High	High	High	High	High
FALSE	High	Master Protein	P30566	Adenylosuccinate lyase OS=Homo sapiens OX=9606 GN=ADSL PE=1 SV=2	0	55.387	37	10	26	10	1	484	54.9	7.11	65.72	10	0	38.9	21.2	31.4	168.7	165.4	174.3	4.646	0.899847	43.38	26.5	173.5	19.02	5.75	High	High	High	High	High	High
FALSE	High	Master Protein	Q96C57	Protein CUSTOS OS=Homo sapiens OX=9606 GN=CUSTOS PE=1 SV=2	0	55.355	52	9	19	9	1	262	28.2	9.42	58.05	9	0	120.2	206.5	199.4	24.1	12	37.8	0.269	0.899847	2.96	153.1	46.9	27.15	21.15	High	High	High	Peak Found	High	High
FALSE	High	Master Protein	P30050	60S ribosomal protein L12 OS=Homo sapiens OX=9606 GN=RPL12 PE=1 SV=1	0	55.354	55	6	45	6	1	165	17.8	9.42	151.34	6	0	61.4	53.3	55	162.8	137.9	129.7	2.321	0.899847	30.56	59.2	140.8	5.13	12.21	High	High	High	High	High	High
FALSE	High	Master Protein	Q13136	Liprin-alpha-1 OS=Homo sapiens OX=9606 GN=PPFIA1 PE=1 SV=1	0	55.187	12	10	22	10	1	1202	135.7	6.29	44.94	10	0	156.1	167.5	146.6	30.7	39.1	60.1	0.528	0.904032	27.44	158.2	41.8	2.11	33.27	High	High	High	High	High	High
FALSE	High	Master Protein	O43765	Small glutamine-rich tetratricopeptide repeat-containing protein alpha OS=Homo sapiens OX=9606 GN=SGTA PE=1 SV=1	0	55.14	37	10	50	10	1	313	34	4.87	127.69	10	0	126.2	137.2	160.4	62.2	56.2	57.7	0.249	0.899847	2.88	139.9	60.1	15.35	3.11	High	High	High	High	High	High
FALSE	High	Master Protein	P62277	40S ribosomal protein S13 OS=Homo sapiens OX=9606 GN=RPS13 PE=1 SV=2	0	55.14	48	9	66	9	1	151	17.2	10.54	152.28	9	0	27.3	27.9	29.8	175.4	168.6	171.1	5.854	0.899847	33.49	28.8	171.2	8.65	2.02	High	High	High	High	High	High
FALSE	High	Master Protein	P35251	Replication factor C subunit 1 OS=Homo sapiens OX=9606 GN=RFC1 PE=1 SV=4	0	55.138	14	11	21	11	1	1148	128.2	9.36	52.85	11	0	76	108.2	134.8	56.5	102	122.5	0.63	0.912429	27.15	102.8	97.2	36.56	34.81	High	High	High	High	High	High
FALSE	High	Master Protein	O14777	Kinetochore protein NDC80 homolog OS=Homo sapiens OX=9606 GN=NDC80 PE=1 SV=1	0	55.102	24	11	23	11	1	642	73.9	5.6	45.96	11	0	142.2	99	139.1	22.9	80.9	115.9	0.207	0.899847	3.53	169.8	30.2	22.93	26.96	High	High	High	Peak Found	Peak Found	High
FALSE	High	Master Protein	P06703	Protein S100-A6 OS=Homo sapiens OX=9606 GN=S100A6 PE=1 SV=1	0	55.077	57	7	39	7	1	90	10.2	5.48	79.59	7	0	148.2	166.5	142	43.4	47	52.9	0.329	0.899847	3.43	151.9	48.1	8.18	10.43	High	High	High	High	High	High
FALSE	High	Master Protein	Q9ULT8	E3 ubiquitin-protein ligase HECTD1 OS=Homo sapiens OX=9606 GN=HECTD1 PE=1 SV=3	0	54.951	6	10	17	10	1	2610	289.2	5.35	40.3	10	0	74.5	98.8	74.7	122.7	92.6	136.7	1.713	0.935221	57.84	51.4	148.6	16.79	19.69	High	Peak Found	High	High	High	High
FALSE	High	Master Protein	Q71DI3	Histone H3.2 OS=Homo sapiens OX=9606 GN=H3C15 PE=1 SV=3	0	54.93	48	6	49	1	1	136	15.4	11.27	150.3	6	0	13.4		1.4	226.5	226.3	132.3	34.971	0.627181	78.84	4.4	195.6	74.7	27.83	High	Peak Found	Peak Found	High	High	High
FALSE	High	Master Protein	Q8N6M0	Deubiquitinase OTUD6B OS=Homo sapiens OX=9606 GN=OTUD6B PE=1 SV=1	0	54.921	43	10	19	10	1	293	33.8	6.05	54.73	10	0	101.7	188.2	175.3	69.8	13.6	51.4	0.205	0.899847	3.49	177.8	22.2	25.99	111.8	High	High	High	High	Peak Found	High	Acetyl [N-Term]
FALSE	High	Master Protein	Q96F07	Cytoplasmic FMR1-interacting protein 2 OS=Homo sapiens OX=9606 GN=CYFIP2 PE=1 SV=2	0	54.904	11	11	24	1	1	1278	148.3	7.31	56.45	11	0					274.8	325.2	100	9.08348e-17			200		11.76	Not Found	Not Found	Not Found	Not Found	High	Peak Found
FALSE	High	Master Protein	P63098	Calcineurin subunit B type 1 OS=Homo sapiens OX=9606 GN=PPP3R1 PE=1 SV=2	0	54.887	68	8	30	8	1	170	19.3	4.81	79.15	8	0	165.8	133.2	181.6	39.1	42.1	38.2	0.247	0.899847	3.31	159.9	40.1	16.25	1.5	High	High	High	High	High	High
FALSE	High	Master Protein	O94992	Protein HEXIM1 OS=Homo sapiens OX=9606 GN=HEXIM1 PE=1 SV=1	0	54.842	36	8	30	7	1	359	40.6	4.89	83.36	8	1	137.2	172.2	167.8	38.3	40.5	44.1	0.263	0.899847	1.16	159.9	40.1	11.8	4.76	High	High	High	High	High	High
FALSE	High	Master Protein	Q9UNS2	COP9 signalosome complex subunit 3 OS=Homo sapiens OX=9606 GN=COPS3 PE=1 SV=3	0	54.794	34	9	22	9	1	423	47.8	6.65	64.04	9	0	38.7	49.1	33.8	128.1	167.9	182.3	3.07	0.923621	61.1	43.6	156.4	27.8	21.87	High	High	High	High	High	High
FALSE	High	Master Protein	P61026	Ras-related protein Rab-10 OS=Homo sapiens OX=9606 GN=RAB10 PE=1 SV=1	0	54.773	63	12	37	8	1	200	22.5	8.38	76.1	12	3	34.9	29.5	29.2	178.5	163.4	164.5	4.818	0.899847	33.85	31.3	168.7	10.07	5.63	High	Peak Found	Peak Found	High	High	High
FALSE	High	Master Protein	O60884	DnaJ homolog subfamily A member 2 OS=Homo sapiens OX=9606 GN=DNAJA2 PE=1 SV=1	0	54.771	43	13	24	13	1	412	45.7	6.48	62.26	13	0	61.7	93.9	73.1	126.9	103.8	140.7	1.657	0.936444	53.97	74.7	125.3	28.76	14.12	High	High	High	High	High	High
FALSE	High	Master Protein	O00161	Synaptosomal-associated protein 23 OS=Homo sapiens OX=9606 GN=SNAP23 PE=1 SV=1	0	54.513	62	10	22	10	1	211	23.3	5.01	61.87	10	0	125.5	143.3	159	66	57.1	49.1	0.422	0.899847	5.73	149	51	11.58	10.81	High	High	High	High	High	High	Acetyl [N-Term]
FALSE	High	Master Protein	P52815	39S ribosomal protein L12, mitochondrial OS=Homo sapiens OX=9606 GN=MRPL12 PE=1 SV=2	0	54.512	48	7	42	7	1	198	21.3	8.87	88.67	7	0	125.5	162.6	160.5	52.3	44.5	54.7	0.331	0.899847	4.62	149.1	50.9	13.71	16.4	High	High	High	High	High	High
FALSE	High	Master Protein	O95793	Double-stranded RNA-binding protein Staufen homolog 1 OS=Homo sapiens OX=9606 GN=STAU1 PE=1 SV=2	0	54.394	28	12	28	12	1	577	63.1	9.44	69.21	12	0	124.1	124.2	130.6	75.5	68.9	76.7	0.572	0.904032	14.32	125.2	74.8	2.35	7.89	High	High	High	High	High	High
FALSE	High	Master Protein	Q9Y6C9	Mitochondrial carrier homolog 2 OS=Homo sapiens OX=9606 GN=MTCH2 PE=1 SV=1	0	54.282	40	9	17	9	1	303	33.3	7.97	46.89	9	0	14.1	30.3	27.9	153.7	187.2	186.8	9.94	0.899847	69.87	29.5	170.5	36.54	9.16	High	Peak Found	High	High	High	High
FALSE	High	Master Protein	Q16181	Septin-7 OS=Homo sapiens OX=9606 GN=SEPTIN7 PE=1 SV=2	0	54.204	36	11	30	10	1	437	50.6	8.63	73.14	11	0	11.7	17.7	28.9	125.2	185.9	230.7	8.979	0.899847	63.2	16.8	183.2	44.67	22.78	Peak Found	Peak Found	Peak Found	High	High	High
FALSE	High	Master Protein	O96005	Cleft lip and palate transmembrane protein 1 OS=Homo sapiens OX=9606 GN=CLPTM1 PE=1 SV=1	0	54.174	20	10	24	10	1	669	76	6.3	60.29	10	0	12.9	42.2	41.8	121.8	172.4	209	4.525	0.899847	69.81	40.1	159.9	55.15	24.29	High	High	High	High	High	High
FALSE	High	Master Protein	Q08J23	RNA cytosine C(5)-methyltransferase NSUN2 OS=Homo sapiens OX=9606 GN=NSUN2 PE=1 SV=2	0	54.169	25	13	17	13	1	767	86.4	6.77	31.91	13	0	13.9	5.4	15.7	263.9	131.8	169.3	5.221	0.899847	44.03	12.7	187.3	45.65	36.18	High	Peak Found	Peak Found	High	High	High
FALSE	High	Master Protein	P25788	Proteasome subunit alpha type-3 OS=Homo sapiens OX=9606 GN=PSMA3 PE=1 SV=2	0	54.149	29	9	33	9	1	255	28.4	5.33	86.43	9	0	31.8	31.6	29.2	134.5	188.1	184.8	3.999	0.899847	60.3	28.9	171.1	3.26	18.03	High	High	High	High	High	High
FALSE	High	Master Protein	O60216	Double-strand-break repair protein rad21 homolog OS=Homo sapiens OX=9606 GN=RAD21 PE=1 SV=2	0	54.118	23	12	19	12	1	631	71.6	4.65	39.33	12	0	160.4	101.1	135	84.5	54.1	65	0.364	0.899847	8.81	149.2	50.8	19.68	14.7	High	High	High	Peak Found	High	High
FALSE	High	Master Protein	P55081	Microfibrillar-associated protein 1 OS=Homo sapiens OX=9606 GN=MFAP1 PE=1 SV=2	0	54.083	23	7	28	7	1	439	51.9	4.98	59.35	7	0	165.2	142.8	190.9	29.8	32.3	39	0.203	0.899847	1.69	169.8	30.2	9.25	38.05	High	High	High	High	Peak Found	High
FALSE	High	Master Protein	O60936	Nucleolar protein 3 OS=Homo sapiens OX=9606 GN=NOL3 PE=1 SV=2	0	54.029	49	7	26	7	1	208	22.6	4.18	86.37	7	0	222	160.1	129.5	31.7	34.4	22.3	0.201	0.899847	2.89	166.9	33.1	27.84	25.99	High	High	High	High	High	High
FALSE	High	Master Protein	P48506	Glutamate--cysteine ligase catalytic subunit OS=Homo sapiens OX=9606 GN=GCLC PE=1 SV=2	0	54.018	26	12	17	12	1	637	72.7	6.09	30.84	12	0	38.8	17.8	16.2	167.9	232.2	127.1	3.764	0.899847	79.68	19.1	180.9	45.11	30.21	Peak Found	Peak Found	Peak Found	High	High	High
FALSE	High	Master Protein	O75844	CAAX prenyl protease 1 homolog OS=Homo sapiens OX=9606 GN=ZMPSTE24 PE=1 SV=2	0	54	20	7	12	7	1	475	54.8	7.49	33.48	7	0	17.8	9.5	6.6	129.2	164.5	272.3	8.402	0.899847	51.84	13.3	186.7	74.58	26.32	Peak Found	Peak Found	Peak Found	High	High	High
FALSE	High	Master Protein	P62244	40S ribosomal protein S15a OS=Homo sapiens OX=9606 GN=RPS15A PE=1 SV=2	0	53.985	52	6	31	6	1	130	14.8	10.13	88.8	6	0	19.7	18.1	18.1	181.2	179	183.9	7.303	0.899847	28.63	17.6	182.4	4.56	1.26	High	High	High	High	High	High
FALSE	High	Master Protein	Q8NBF2	NHL repeat-containing protein 2 OS=Homo sapiens OX=9606 GN=NHLRC2 PE=1 SV=1	0	53.984	22	11	21	11	1	726	79.4	5.55	46.37	11	0	70.7	50.4	60.5	158.2	119.3	140.9	3.269	0.912429	57.79	36.3	163.7	26.86	10.28	High	High	High	High	High	High
FALSE	High	Master Protein	E9PAV3	Nascent polypeptide-associated complex subunit alpha, muscle-specific form OS=Homo sapiens OX=9606 GN=NACA PE=1 SV=1	0	53.984	3	5	52	5	1	2078	205.3	9.58	169.27	5	0	121.5	113.8	129.2	80	82	73.5	0.551	0.949132	13.7	119.7	80.3	6.94	5.85	High	High	High	High	High	High
FALSE	High	Master Protein	P99999	Cytochrome c OS=Homo sapiens OX=9606 GN=CYCS PE=1 SV=2	0	53.955	56	7	31	7	1	105	11.7	9.57	90.57	7	0	49.3	36.5	43	151.4	167.1	152.7	3.284	0.899847	37.62	38.1	161.9	28.97	4.26	High	High	High	High	High	High
FALSE	High	Master Protein	Q16851	UTP--glucose-1-phosphate uridylyltransferase OS=Homo sapiens OX=9606 GN=UGP2 PE=1 SV=5	0	53.889	23	9	16	9	1	508	56.9	8.15	44.95	9	0	27.8	10.6	35.2	193.5	170.3	162.6	17.625	0.56335	45.72	2.3	197.7	41.42	5.83	Peak Found	Peak Found	Peak Found	High	High	High
FALSE	High	Master Protein	Q07020	60S ribosomal protein L18 OS=Homo sapiens OX=9606 GN=RPL18 PE=1 SV=2	0	53.879	42	7	41	7	1	188	21.6	11.72	109.42	7	0	27	43.1	50.1	176.6	156.3	146.9	6.647	0.899847	53	45	155	7.24	9.62	High	High	High	High	High	High
FALSE	High	Master Protein	Q92905	COP9 signalosome complex subunit 5 OS=Homo sapiens OX=9606 GN=COPS5 PE=1 SV=4	0	53.798	44	11	27	11	1	334	37.6	6.54	68.15	11	0	30.9	28.2	32.5	161.4	175	172	3.791	0.906573	38.02	26.2	173.8	17.65	3.91	High	Peak Found	High	High	High	High
FALSE	High	Master Protein	O60256	Phosphoribosyl pyrophosphate synthase-associated protein 2 OS=Homo sapiens OX=9606 GN=PRPSAP2 PE=1 SV=1	0	53.782	29	7	17	5	1	369	40.9	7.44	42.57	7	2	27.3	89.6	92.9	135.9	120.4	133.9	7.32	0.899847	74.22	35.2	164.8	22.6	6.06	Peak Found	Peak Found	Peak Found	High	High	High
FALSE	High	Master Protein	P35052	Glypican-1 OS=Homo sapiens OX=9606 GN=GPC1 PE=1 SV=2	0	53.612	25	8	20	8	1	558	61.6	7.3	57.23	8	0	154.6	137.7	173.4	37.4	66.5	30.5	0.24	0.899847	4.16	163.4	36.6	13.38	33.38	High	High	High	High	High	Peak Found
FALSE	High	Master Protein	P19525	Interferon-induced, double-stranded RNA-activated protein kinase OS=Homo sapiens OX=9606 GN=EIF2AK2 PE=1 SV=2	0	53.59	23	10	23	10	1	551	62.1	8.4	58.78	10	0	11.5	12.6	17.3	193.9	178.6	186.1	10.184	0.899847	35.85	12.6	187.4	26.92	2.3	Peak Found	Peak Found	High	High	High	High
FALSE	High	Master Protein	P11177	Pyruvate dehydrogenase E1 component subunit beta, mitochondrial OS=Homo sapiens OX=9606 GN=PDHB PE=1 SV=3	0	53.581	36	10	24	10	1	359	39.2	6.65	60.51	10	0	51.4	47.3	75	147.3	140.6	138.4	14.864	0.899847	37.11	52.7	147.3	26.65	3.04	Peak Found	Peak Found	High	High	High	High
FALSE	High	Master Protein	Q99417	c-Myc-binding protein OS=Homo sapiens OX=9606 GN=MYCBP PE=1 SV=3	0	53.57	74	7	28	7	1	103	12	5.91	78.34	7	0	143.3	144.2	141.3	59.2	53.8	58.2	0.427	0.899847	7.45	142	58	2.7	2.9	High	High	High	High	High	High
FALSE	High	Master Protein	O43237	Cytoplasmic dynein 1 light intermediate chain 2 OS=Homo sapiens OX=9606 GN=DYNC1LI2 PE=1 SV=1	0	53.569	29	10	30	9	1	492	54.1	6.38	76.06	10	0	62	75.4	59.1	139.5	130.7	133.3	1.663	0.999715	41.28	69.9	130.1	19.22	5.14	High	High	High	High	High	High
FALSE	High	Master Protein	Q96I99	Succinate--CoA ligase [GDP-forming] subunit beta, mitochondrial OS=Homo sapiens OX=9606 GN=SUCLG2 PE=1 SV=2	0	53.562	30	11	28	11	1	432	46.5	6.39	61.2	11	0	20.2	92	61.1	85.7	159.4	181.6	3.185	0.899847	51.54	50.1	149.9	51.1	25.52	High	High	High	High	High	High
FALSE	High	Master Protein	Q13442	28 kDa heat- and acid-stable phosphoprotein OS=Homo sapiens OX=9606 GN=PDAP1 PE=1 SV=1	0	53.459	38	7	44	7	1	181	20.6	8.87	125.82	7	0	171.3	172	177.2	24.3	28.2	27	0.148	0.899847	0.48	173.3	26.7	1.65	7.9	High	High	High	High	High	High
FALSE	High	Master Protein	P39019	40S ribosomal protein S19 OS=Homo sapiens OX=9606 GN=RPS19 PE=1 SV=2	0	53.344	43	9	44	9	1	145	16.1	10.32	101.33	9	0	142.9	146.2	157.8	55.1	47	51	0.267	0.899847	7.01	150.3	49.7	7.79	7.21	High	High	High	High	High	High
FALSE	High	Master Protein	P10599	Thioredoxin OS=Homo sapiens OX=9606 GN=TXN PE=1 SV=3	0	53.306	57	6	46	6	1	105	11.7	4.92	110.16	6	0	122.5	90	104.1	102.8	97	83.5	0.955	0.95806	66.52	103.7	96.3	15.44	10.75	High	High	High	High	High	High
FALSE	High	Master Protein	Q9H3P2	Negative elongation factor A OS=Homo sapiens OX=9606 GN=NELFA PE=1 SV=3	0	53.235	30	10	28	10	1	528	57.2	9.03	64.65	10	0	129.6	120	87.2	61.9	81.3	120.1	0.737	0.913682	33.85	96.6	103.4	20.36	24.16	High	High	High	High	High	High
FALSE	High	Master Protein	Q16718	NADH dehydrogenase [ubiquinone] 1 alpha subcomplex subunit 5 OS=Homo sapiens OX=9606 GN=NDUFA5 PE=1 SV=3	0	53.132	66	6	26	6	1	116	13.5	5.99	87.77	6	0	78.1	136.6	113.3	81.7	92.5	97.7	0.613	0.924212	21.99	110.1	89.9	24.73	11.32	High	High	High	High	High	High
FALSE	High	Master Protein	Q96KR1	Zinc finger RNA-binding protein OS=Homo sapiens OX=9606 GN=ZFR PE=1 SV=2	0	53.086	16	10	18	10	1	1074	116.9	9.04	37.63	10	0	25.5	17.2	9.6	163.8	180.8	203.1	4.079	0.899847	84.95	17.3	182.7	50.09	12.02	High	Peak Found	High	High	High	High
FALSE	High	Master Protein	Q969G3	SWI/SNF-related matrix-associated actin-dependent regulator of chromatin subfamily E member 1 OS=Homo sapiens OX=9606 GN=SMARCE1 PE=1 SV=2	0	53.084	42	11	30	11	1	411	46.6	4.88	61.17	11	0	108.9	120.3	135.9	71.5	85.9	77.6	0.305	0.899847	3.1	147.9	52.1	21.04	11.22	High	High	High	High	High	High
FALSE	High	Master Protein	O43488	Aflatoxin B1 aldehyde reductase member 2 OS=Homo sapiens OX=9606 GN=AKR7A2 PE=1 SV=3	0	53.081	30	7	15	7	1	359	39.6	7.17	49.05	7	0	9.4	3.3	4.7	193.7	202.8	186.1	7.806	0.899847	18.09	8.8	191.2	80.39	7.03	Peak Found	Not Found	Peak Found	High	High	High
FALSE	High	Master Protein	Q9GZY8	Mitochondrial fission factor OS=Homo sapiens OX=9606 GN=MFF PE=1 SV=1	0	53.081	41	7	18	7	1	342	38.4	8.95	40.94	7	0	120.8	114.6	125	63.8	87.2	88.6	0.64	0.905767	31.42	109.8	90.2	22.04	19.67	High	High	High	High	High	High
FALSE	High	Master Protein	O60488	Long-chain-fatty-acid--CoA ligase 4 OS=Homo sapiens OX=9606 GN=ACSL4 PE=1 SV=2	0	53.065	19	9	17	7	1	711	79.1	8.38	31.15	9	0	31.4	19.8	27.6	145.2	165.3	210.7	3.889	0.899847	14.18	11.4	188.6	68.86	15.4	Not Found	Peak Found	Peak Found	High	High	High
FALSE	High	Master Protein	P45973	Chromobox protein homolog 5 OS=Homo sapiens OX=9606 GN=CBX5 PE=1 SV=1	0	53.057	53	9	34	8	1	191	22.2	5.86	88.62	9	1	101.5	117.7	160.2	80.9	72.4	67.3	0.383	0.899847	6.14	131.5	68.5	17.95	10.41	High	High	High	High	High	High
FALSE	High	Master Protein	Q13438	Protein OS-9 OS=Homo sapiens OX=9606 GN=OS9 PE=1 SV=1	0	53.014	27	11	19	11	1	667	75.5	4.87	43.85	11	0	161.2	164.7	171.9	33.7	34.6	33.9	0.358	0.899847	7.68	167.1	32.9	2.35	22.5	High	High	High	Peak Found	Peak Found	Peak Found
FALSE	High	Master Protein	Q9H223	EH domain-containing protein 4 OS=Homo sapiens OX=9606 GN=EHD4 PE=1 SV=1	0	52.993	28	13	23	9	1	541	61.1	6.76	54.56	13	0	19.4	91	100.5	128.4	129.9	130.9	3.689	0.904032	40.62	46.1	153.9	36.09	5.59	High	High	Peak Found	High	High	High
FALSE	High	Master Protein	O75150	E3 ubiquitin-protein ligase BRE1B OS=Homo sapiens OX=9606 GN=RNF40 PE=1 SV=5	0	52.984	18	14	23	12	1	1001	113.6	6.29	41.75	14	0	128.9	134	134.5	63.3	71.5	67.8	0.591	0.899847	14.69	138.6	61.4	5.33	11.97	High	High	High	High	High	High
FALSE	High	Master Protein	P60891	Ribose-phosphate pyrophosphokinase 1 OS=Homo sapiens OX=9606 GN=PRPS1 PE=1 SV=2	0	52.979	31	9	19	5	1	318	34.8	6.98	45.75	9	4	11.1	57.8	59.1	151.9	162.4	157.8	6.404	0.899847	38.34	22.6	177.4	44.16	5.46	Peak Found	Peak Found	Peak Found	High	High	High
FALSE	High	Master Protein	Q9UBX3	Mitochondrial dicarboxylate carrier OS=Homo sapiens OX=9606 GN=SLC25A10 PE=1 SV=2	0	52.952	48	11	22	11	1	287	31.3	9.54	56.46	11	0	1	3.4	5	192.4	196.5	201.7	13.785	0.899847	59.92	9.8	190.2	23.97	2.27	Peak Found	Peak Found	Peak Found	High	High	High
FALSE	High	Master Protein	P23434	Glycine cleavage system H protein, mitochondrial OS=Homo sapiens OX=9606 GN=GCSH PE=1 SV=2	0	52.915	64	5	26	5	1	173	18.9	4.88	78.22	5	0	146	140.7	152.4	59.7	53.3	48	0.4	0.899847	4	146.8	53.2	4.5	9.77	High	High	High	High	High	High
FALSE	High	Master Protein	Q96E39	RNA binding motif protein, X-linked-like-1 OS=Homo sapiens OX=9606 GN=RBMXL1 PE=1 SV=1	0	52.907	29	11	44	1	1	390	42.1	9.89	86.43	11	0														Not Found	High	Not Found	High	Not Found	Not Found
FALSE	High	Master Protein	Q9Y3B9	RRP15-like protein OS=Homo sapiens OX=9606 GN=RRP15 PE=1 SV=2	0	52.767	30	10	38	10	1	282	31.5	5.52	77.97	10	0	172	176.2	162.6	32	27.7	29.5	0.201	0.899847	1.22	170.9	29.1	4.11	8.02	High	High	High	High	High	High
FALSE	High	Master Protein	O95299	NADH dehydrogenase [ubiquinone] 1 alpha subcomplex subunit 10, mitochondrial OS=Homo sapiens OX=9606 GN=NDUFA10 PE=1 SV=1	0	52.712	32	9	13	9	1	355	40.7	8.48	31.78	9	0	11.1	5	170	140.3	127.4	146.2	4.241	0.899847	95.4	8.5	191.5	62.29	7.56	Peak Found	Peak Found	Peak Found	High	High	High
FALSE	High	Master Protein	Q8N806	Putative E3 ubiquitin-protein ligase UBR7 OS=Homo sapiens OX=9606 GN=UBR7 PE=1 SV=2	0	52.701	35	11	22	11	1	425	48	4.81	47	11	0	139.2	182.8	173.9	41.2	25.3	37.6	0.331	0.899847	6.95	175.3	24.7	21.29	26.21	High	High	High	High	High	High
FALSE	High	Master Protein	P61313	60S ribosomal protein L15 OS=Homo sapiens OX=9606 GN=RPL15 PE=1 SV=2	0	52.697	38	7	38	7	1	204	24.1	11.62	98.38	7	0	10.1	10.7	10.6	186.1	194.8	187.6	15.054	0.375995	55.2	11.7	188.3	7.58	2.61	Peak Found	High	High	High	High	High
FALSE	High	Master Protein	Q15847	Adipogenesis regulatory factor OS=Homo sapiens OX=9606 GN=ADIRF PE=1 SV=1	0	52.664	71	5	38	5	1	76	7.9	5.31	184.43	5	0	90.2	83.6	108.6	113.4	97.5	106.6	1.059	0.960923	21.99	91.9	108.1	13.72	7.55	High	High	High	High	High	High
FALSE	High	Master Protein	Q07960	Rho GTPase-activating protein 1 OS=Homo sapiens OX=9606 GN=ARHGAP1 PE=1 SV=1	0	52.628	33	10	17	10	1	439	50.4	6.29	42.84	10	0	86.4	15.1	31.6	148.2	145.9	172.8	4.16	0.899847	67.03	31.7	168.3	84.31	8.75	High	Peak Found	High	High	High	High
FALSE	High	Master Protein	Q96FQ6	Protein S100-A16 OS=Homo sapiens OX=9606 GN=S100A16 PE=1 SV=1	0	52.583	57	6	33	6	1	103	11.8	6.79	83.3	6	0	143.3	159.4	171.6	37.6	44.8	43.4	0.253	0.899847	2.75	157.9	42.1	8.83	8.98	High	High	High	High	High	High
FALSE	High	Master Protein	Q9UKD2	mRNA turnover protein 4 homolog OS=Homo sapiens OX=9606 GN=MRTO4 PE=1 SV=2	0	52.541	50	10	23	10	1	239	27.5	8.29	54.53	10	0	20.6	16.2	17.2	174.6	174.2	197.2	5.475	0.899847	39.19	23.2	176.8	62.56	6.58	High	High	High	High	High	High
FALSE	High	Master Protein	O14773	Tripeptidyl-peptidase 1 OS=Homo sapiens OX=9606 GN=TPP1 PE=1 SV=2	0	52.455	23	7	28	7	1	563	61.2	6.48	94.7	7	0	105	115.8	106.5	108.8	76.1	87.8	0.831	0.964054	67.65	118.9	81.1	4.67	26.42	High	High	High	High	High	High
FALSE	High	Master Protein	Q13098	COP9 signalosome complex subunit 1 OS=Homo sapiens OX=9606 GN=GPS1 PE=1 SV=4	0	52.451	26	11	18	11	1	491	55.5	6.74	44.27	11	0	17.2	16.6	22	166.4	170.2	207.5	6.009	0.899847	43.49	25.7	174.3	22.26	10.24	Peak Found	Peak Found	Peak Found	High	High	High
FALSE	High	Master Protein	Q92888	Rho guanine nucleotide exchange factor 1 OS=Homo sapiens OX=9606 GN=ARHGEF1 PE=1 SV=2	0	52.336	16	10	21	10	1	912	102.4	5.66	44.66	10	0	80.3	71.8	102.6	135.3	104.9	105.2	1.22	0.951269	60.91	88.1	111.9	8.42	17.27	High	High	High	High	High	High
FALSE	High	Master Protein	Q15276	Rab GTPase-binding effector protein 1 OS=Homo sapiens OX=9606 GN=RABEP1 PE=1 SV=2	0	52.302	19	12	17	12	1	862	99.2	5.01	41.68	12	0	130.6	182.7	149.7	63.3	25.2	48.5	0.404	0.899847	12	138.6	61.4	16.93	10.2	High	High	High	Peak Found	Peak Found	High
FALSE	High	Master Protein	Q9BWD1	Acetyl-CoA acetyltransferase, cytosolic OS=Homo sapiens OX=9606 GN=ACAT2 PE=1 SV=2	0	52.26	34	6	15	6	1	397	41.3	6.92	49.69	6	0				174.1	229.4	196.4	4.802	0.899847	20.93	12.7	187.3		15.2	Not Found	Peak Found	Not Found	High	High	High
FALSE	High	Master Protein	Q9BZE1	39S ribosomal protein L37, mitochondrial OS=Homo sapiens OX=9606 GN=MRPL37 PE=1 SV=2	0	52.251	31	10	17	10	1	423	48.1	8.59	46.46	10	0	66.9	20.3	2.5	187.5	132.7	190.1	8.369	0.899847	111.19	21.4	178.6	82.08	27.15	Peak Found	Peak Found	Peak Found	High	High	High
FALSE	High	Master Protein	Q13948	Protein CASP OS=Homo sapiens OX=9606 GN=CUX1 PE=1 SV=2	0	52.184	30	13	18	13	1	678	77.4	5.44	40.61	13	0	122.3	105.9	141.3	113	46	71.6	0.531	0.899847	26.33	129	71	14.99	40.37	High	High	High	Peak Found	Peak Found	Peak Found
FALSE	High	Master Protein	Q9H8Y8	Golgi reassembly-stacking protein 2 OS=Homo sapiens OX=9606 GN=GORASP2 PE=1 SV=3	0	52.183	31	8	30	8	1	452	47.1	4.82	71.96	8	0	93.2	112.7	111.7	86.1	102	94.2	0.883	0.951741	33.01	108.6	91.4	8.29	9.89	High	High	High	High	High	High
FALSE	High	Master Protein	Q15907	Ras-related protein Rab-11B OS=Homo sapiens OX=9606 GN=RAB11B PE=1 SV=4	0	52.158	56	11	41	2	1	218	24.5	5.94	111.08	11	9	88.4	99.1	98.4	96.2	113.4	104.5	1.023	0.946589	29.79	96.8	103.2	2.92	5.94	High	High	High	High	High	High
FALSE	High	Master Protein	Q9BQ70	Transcription factor 25 OS=Homo sapiens OX=9606 GN=TCF25 PE=1 SV=1	0	52.149	23	10	21	10	1	676	76.6	6.35	48.91	10	0	89.8	102.7	124.9	100.7	97.6	84.3	2.518	0.904032	69.91	109.7	90.3	6.26	14.59	Peak Found	High	High	High	High	High
FALSE	High	Master Protein	Q96A26	Protein FAM162A OS=Homo sapiens OX=9606 GN=FAM162A PE=1 SV=2	0	52.128	32	5	37	5	1	154	17.3	9.77	100.37	5	0	170.6	148.1	152.5	44.7	41.3	42.9	0.326	0.899847	6.24	154.6	45.4	7.7	4.03	High	High	High	High	High	High
FALSE	High	Master Protein	P30837	Aldehyde dehydrogenase X, mitochondrial OS=Homo sapiens OX=9606 GN=ALDH1B1 PE=1 SV=3	0	52.087	28	11	25	10	1	517	57.2	6.8	61.66	11	0	27.5	18	26	152.8	169.2	206.4	3.239	0.899847	48.67	36.6	163.4	5.2	15.2	High	High	High	High	High	High
FALSE	High	Master Protein	Q13616	Cullin-1 OS=Homo sapiens OX=9606 GN=CUL1 PE=1 SV=2	0	51.985	24	13	15	13	1	776	89.6	8	24.31	13	0	8.1	38.4	28.5	204.7	136.6	183.7	4.68	0.899847	41.49	35.9	164.1	35.79	19.79	Peak Found	High	Peak Found	High	High	High
FALSE	High	Master Protein	Q9Y639	Neuroplastin OS=Homo sapiens OX=9606 GN=NPTN PE=1 SV=2	0	51.964	20	7	33	7	1	398	44.4	7.99	67.41	7	0	122.7	152.9	187.8	39.2	50.3	47	0.311	0.899847	3.19	156.2	43.8	20.93	9.21	High	High	High	High	High	High
FALSE	High	Master Protein	Q9BTY7	Protein HGH1 homolog OS=Homo sapiens OX=9606 GN=HGH1 PE=1 SV=1	0	51.881	41	11	20	11	1	390	42.1	4.81	51.17	11	0	153.7	164.4	186.7	24.7	35.7	34.7	0.269	0.899847	2.37	178.4	21.6	14.2	12.22	High	High	High	Peak Found	Peak Found	Peak Found
FALSE	High	Master Protein	Q92747	Actin-related protein 2/3 complex subunit 1A OS=Homo sapiens OX=9606 GN=ARPC1A PE=1 SV=2	0	51.832	25	6	15	5	1	370	41.5	8.18	42.14	6	0		3.3		183.8	232.8	180.1	13.062	0.899847	4.55	3.6	196.4		14.83	Not Found	Peak Found	Not Found	High	High	High
FALSE	High	Master Protein	Q52LW3	Rho GTPase-activating protein 29 OS=Homo sapiens OX=9606 GN=ARHGAP29 PE=1 SV=2	0	51.825	13	12	24	11	1	1261	142	6.74	39.78	12	0	83.6	88.4	82.3	115.9	117.4	112.4	1.049	0.944592	48.59	91	109	7.27	4.58	High	High	High	High	High	High
FALSE	High	Master Protein	Q15067	Peroxisomal acyl-coenzyme A oxidase 1 OS=Homo sapiens OX=9606 GN=ACOX1 PE=1 SV=3	0	51.769	22	9	17	9	1	660	74.4	8.16	35.2	9	0	118.2	122.3	118.6	108.9	56.1	75.8	1.542	0.999715	92.74	120.9	79.1	3.22	16.86	High	High	High	High	High	High
FALSE	High	Master Protein	P16403	Histone H1.2 OS=Homo sapiens OX=9606 GN=H1-2 PE=1 SV=2	0	51.652	26	8	128	8	1	213	21.4	10.93	363.94	8	0	185.9	166.2	134.6	30.5	43.7	39.2	0.27	0.899847	2.81	161.8	38.2	16.11	17.82	High	High	High	High	High	High
FALSE	High	Master Protein	Q9BZK7	F-box-like/WD repeat-containing protein TBL1XR1 OS=Homo sapiens OX=9606 GN=TBL1XR1 PE=1 SV=1	0	51.633	30	11	15	11	1	514	55.6	5.55	27.92	11	0	8.4	10.3	10.8	196.9	205.4	168.1	6.72	0.899847	69.04	9.9	190.1	18.05	10.36	Peak Found	Peak Found	Peak Found	High	High	High
FALSE	High	Master Protein	Q27J81	Inverted formin-2 OS=Homo sapiens OX=9606 GN=INF2 PE=1 SV=2	0	51.63	13	9	17	9	1	1249	135.5	5.38	49.63	9	0	106.9	106.6	116.9	103.1	74.7	91.9	0.986	0.976338	32.53	100.7	99.3	27.16	27.73	High	High	High	High	High	High
FALSE	High	Master Protein	P55957	BH3-interacting domain death agonist OS=Homo sapiens OX=9606 GN=BID PE=1 SV=1	0	51.536	48	7	26	7	1	195	22	5.44	78.27	7	0	117.9	132.2	116.4	53.6	87.8	92.2	0.224	0.899847	2.49	164.6	35.4	5.57	7.2	High	High	High	High	High	High
FALSE	High	Master Protein	Q9H3Z4	DnaJ homolog subfamily C member 5 OS=Homo sapiens OX=9606 GN=DNAJC5 PE=1 SV=1	0	51.463	29	5	20	5	1	198	22.1	5.07	47.86	5	0	119.1	202.7	163.6	30.2	38.8	45.7	0.216	0.899847	2.22	167.9	32.1	25.87	27.62	High	High	High	High	High	High
FALSE	High	Master Protein	O95239	Chromosome-associated kinesin KIF4A OS=Homo sapiens OX=9606 GN=KIF4A PE=1 SV=3	0	51.459	14	14	18	14	1	1232	139.8	6.27	31.17	14	0	150.5	116.1	134.2	44.9	88.6	65.8	0.517	0.904035	16.15	135.5	64.5	8.75	50.75	High	High	High	Peak Found	High	High
FALSE	High	Master Protein	O94906	Pre-mRNA-processing factor 6 OS=Homo sapiens OX=9606 GN=PRPF6 PE=1 SV=1	0	51.429	16	13	20	13	1	941	106.9	8.25	39.81	13	0	75.6	78.2	87.5	133.6	114.3	110.9	1.401	0.996201	114.65	77.8	122.2	6.66	5.45	High	High	Peak Found	High	High	High
FALSE	High	Master Protein	P25490	Transcriptional repressor protein YY1 OS=Homo sapiens OX=9606 GN=YY1 PE=1 SV=2	0	51.396	29	10	21	10	1	414	44.7	6.25	43.6	10	0	116.7	222.8	130.3	35.7	54.5	39.9	0.444	0.899847	14.4	149.2	50.8	34.37	19.89	High	High	High	High	High	Peak Found
FALSE	High	Master Protein	Q9NX63	MICOS complex subunit MIC19 OS=Homo sapiens OX=9606 GN=CHCHD3 PE=1 SV=1	0	51.387	35	8	24	8	1	227	26.1	8.28	68.77	8	0	131.9	116.9	142.9	77.3	51.9	79.1	0.546	0.919741	7.35	126.3	73.7	10.04	21.85	High	High	High	High	High	High
FALSE	High	Master Protein	Q14165	Malectin OS=Homo sapiens OX=9606 GN=MLEC PE=1 SV=1	0	51.312	42	9	22	9	1	292	32.2	5.41	56.24	9	0	10.2	22.6	22	194.8	177.5	173	5.784	0.899847	45.31	21.9	178.1	37.2	5.72	Peak Found	High	High	High	High	High
FALSE	High	Master Protein	Q9H845	Complex I assembly factor ACAD9, mitochondrial OS=Homo sapiens OX=9606 GN=ACAD9 PE=1 SV=1	0	51.306	26	13	18	13	1	621	68.7	7.96	38.03	13	0	137.3	117.1	148.8	58.2	65.3	73.3	1.666	0.899847	116.37	135.6	64.4	11.73	10.12	High	Peak Found	Peak Found	High	High	High
FALSE	High	Master Protein	P30533	Alpha-2-macroglobulin receptor-associated protein OS=Homo sapiens OX=9606 GN=LRPAP1 PE=1 SV=1	0	51.303	34	11	28	11	1	357	41.4	8.78	65.54	11	0	158.1	137.4	183.8	42	34.4	44.2	0.273	0.899847	4.79	165.5	34.5	6.96	12.8	High	High	High	High	High	High
FALSE	High	Master Protein	P30085	UMP-CMP kinase OS=Homo sapiens OX=9606 GN=CMPK1 PE=1 SV=3	0	51.261	53	8	39	8	1	196	22.2	5.57	86.58	8	0	108.3	85.3	121.5	78.5	100.1	106.3	1.117	0.991076	34.91	90.6	109.4	13.02	20.93	High	High	High	High	High	High
FALSE	High	Master Protein	Q13011	Delta(3,5)-Delta(2,4)-dienoyl-CoA isomerase, mitochondrial OS=Homo sapiens OX=9606 GN=ECH1 PE=1 SV=2	0	51.215	45	10	23	10	1	328	35.8	8	63.63	10	0	51.6	88.1	71.5	108	134.7	146.1	4.102	0.904032	61.59	58.1	141.9	6.71	17.92	Peak Found	High	Peak Found	High	High	High
FALSE	High	Master Protein	Q96C36	Pyrroline-5-carboxylate reductase 2 OS=Homo sapiens OX=9606 GN=PYCR2 PE=1 SV=1	0	51.173	39	9	22	8	1	320	33.6	7.77	58.44	9	0		25.6	12.5	148.3	201.8	211.8	11.349	0.899847	103.45	8.6	191.4	43.86	18.19	Not Found	Peak Found	Peak Found	High	High	High
FALSE	High	Master Protein	Q53GS9	U4/U6.U5 tri-snRNP-associated protein 2 OS=Homo sapiens OX=9606 GN=USP39 PE=1 SV=2	0	51.153	27	10	20	10	1	565	65.3	8.91	42.74	10	0	34.7	30	14	152.9	224.2	144.2	3.871	0.899847	28.42	31.6	168.4	32.89	24.39	High	High	High	High	High	High
FALSE	High	Master Protein	P62753	40S ribosomal protein S6 OS=Homo sapiens OX=9606 GN=RPS6 PE=1 SV=1	0	51.14	31	8	38	8	1	249	28.7	10.84	104.31	8	0	32.7	39	33.9	140.4	174	179.9	8.053	0.815202	33.41	19.1	180.9	11.93	12.9	High	High	High	High	High	High
FALSE	High	Master Protein	Q9UGV2	Protein NDRG3 OS=Homo sapiens OX=9606 GN=NDRG3 PE=1 SV=2	0	51.124	42	9	22	9	1	375	41.4	5.31	58.7	9	0	133.3	127.2	114.4	47	82.5	95.6	0.523	0.899847	11.31	121.3	78.7	10.55	33.42	High	High	High	High	High	High
FALSE	High	Master Protein	O14497	AT-rich interactive domain-containing protein 1A OS=Homo sapiens OX=9606 GN=ARID1A PE=1 SV=3	0	51.118	9	12	17	12	1	2285	241.9	6.7	33.27	12	0	95.5	143.1	119.1	88.9	76.5	76.9	0.492	0.905767	12.46	140.7	59.3	10.16	4.42	High	High	High	High	Peak Found	Peak Found
FALSE	High	Master Protein	P07741	Adenine phosphoribosyltransferase OS=Homo sapiens OX=9606 GN=APRT PE=1 SV=2	0	51.006	62	9	24	9	1	180	19.6	6.02	70.72	9	0	74.1	55.3	29.7	153.6	151.4	136	2.134	0.918132	45.98	36.1	163.9	30.64	5.6	High	High	High	High	High	High
FALSE	High	Master Protein	Q96HS1	Serine/threonine-protein phosphatase PGAM5, mitochondrial OS=Homo sapiens OX=9606 GN=PGAM5 PE=1 SV=2	0	50.914	53	12	19	12	1	289	32	8.68	37.79	12	0	4.2	19.5	26	151.2	199.8	199.4	7.409	0.899847	77.32	17.4	182.6	27.6	24.1	Peak Found	Peak Found	Peak Found	High	High	High
FALSE	High	Master Protein	Q9NX40	OCIA domain-containing protein 1 OS=Homo sapiens OX=9606 GN=OCIAD1 PE=1 SV=1	0	50.905	40	9	38	9	1	245	27.6	7.49	104.97	9	0	123.9	152.6	160.5	55.6	53.8	53.6	0.384	0.905767	7.18	147.9	52.1	12.86	1.84	High	High	High	High	High	High
FALSE	High	Master Protein	P22570	NADPH:adrenodoxin oxidoreductase, mitochondrial OS=Homo sapiens OX=9606 GN=FDXR PE=1 SV=3	0	50.904	32	13	22	13	1	491	53.8	8.44	43.78	13	0	32.4	29.3	33.8	144.9	180.7	178.9	3.82	0.899847	96.42	28.5	171.5	21.6	11.95	Peak Found	Peak Found	Peak Found	High	High	High
FALSE	High	Master Protein	P28070	Proteasome subunit beta type-4 OS=Homo sapiens OX=9606 GN=PSMB4 PE=1 SV=4	0	50.866	45	7	17	7	1	264	29.2	5.97	54.23	7	0	47.7	4.8	7.3	154.1	199.8	186.2	5.939	0.899847	93.22	16.8	183.2	13.28	13	High	Peak Found	Peak Found	High	High	High
FALSE	High	Master Protein	P78310	Coxsackievirus and adenovirus receptor OS=Homo sapiens OX=9606 GN=CXADR PE=1 SV=1	0	50.856	33	8	21	8	1	365	40	7.56	53.51	8	0	147.9	189.5	173.1	16.5	37.6	35.6	0.238	0.899847	2.03	166.7	33.3	12.15	50.74	High	High	High	High	High	High
FALSE	High	Master Protein	Q15643	Thyroid receptor-interacting protein 11 OS=Homo sapiens OX=9606 GN=TRIP11 PE=1 SV=3	0	50.765	9	13	18	13	1	1979	227.4	5.26	34.16	13	0	160.2	176.2	206.6	15.2	28.3	13.5	0.208	0.899847	3.26	170.6	29.4	21.08	41.65	High	High	High	Peak Found	Peak Found	Peak Found
FALSE	High	Master Protein	Q9BTE3	Mini-chromosome maintenance complex-binding protein OS=Homo sapiens OX=9606 GN=MCMBP PE=1 SV=2	0	50.756	22	10	16	10	1	642	72.9	5.87	38.68	10	0	15.9	56.7	50.8	153.5	178.5	144.6	2.95	0.899847	36.69	47.5	152.5	30.49	11.11	Peak Found	High	Peak Found	High	High	High
FALSE	High	Master Protein	P18858	DNA ligase 1 OS=Homo sapiens OX=9606 GN=LIG1 PE=1 SV=1	0	50.67	18	13	20	13	1	919	101.7	5.62	28.13	13	0	82.8	95.7	127	86.6	111.1	96.9	0.553	0.899847	18.77	109.5	90.5	28.68	23.66	High	High	High	High	High	High
FALSE	High	Master Protein	Q9NZ01	Very-long-chain enoyl-CoA reductase OS=Homo sapiens OX=9606 GN=TECR PE=1 SV=1	0	50.657	25	9	20	9	1	308	36	9.45	45.01	9	0	7	3.4	2.2	157.8	226.4	203.2	35.647	0.572198	97.47	2	198	102.67	17.79	Peak Found	Peak Found	Peak Found	High	High	High
FALSE	High	Master Protein	Q96E11	Ribosome-recycling factor, mitochondrial OS=Homo sapiens OX=9606 GN=MRRF PE=1 SV=1	0	50.623	45	9	22	9	1	262	29.3	9.79	64.25	9	0	156.7	165.1	161.4	35.9	39	41.9	0.197	0.899847	2.2	172.1	27.9	9.49	18.63	High	High	High	High	High	High
FALSE	High	Master Protein	Q9NVI7	ATPase family AAA domain-containing protein 3A OS=Homo sapiens OX=9606 GN=ATAD3A PE=1 SV=2	0	50.563	22	12	25	5	1	634	71.3	8.98	56.5	12	5	18.8	12	17.3	185.5	194	172.3	8.131	0.899847	42.15	18.4	181.6	35.47	6.02	Peak Found	Peak Found	Peak Found	High	High	High
FALSE	High	Master Protein	Q15269	Periodic tryptophan protein 2 homolog OS=Homo sapiens OX=9606 GN=PWP2 PE=2 SV=2	0	50.52	16	11	22	11	1	919	102.4	6.15	49.79	11	0	24.8	20.3	30	179.6	131.9	213.3	4.271	0.899847	33.48	26.7	173.3	14.56	24.31	High	High	High	High	High	High
FALSE	High	Master Protein	P29590	Protein PML OS=Homo sapiens OX=9606 GN=PML PE=1 SV=3	0	50.469	20	11	20	11	1	882	97.5	6.21	54.31	11	0	149	122.6	140.1	47.1	58.2	83	0.481	0.899847	8.52	151.6	48.4	4.78	29.76	High	High	High	High	High	High
FALSE	High	Master Protein	Q6IAA8	Ragulator complex protein LAMTOR1 OS=Homo sapiens OX=9606 GN=LAMTOR1 PE=1 SV=2	0	50.45	75	8	21	8	1	161	17.7	5.15	64.38	8	0	166	164.9	139	51.2	39.6	39.3	0.321	0.899847	4.35	169	31	9.48	36.25	High	High	High	High	High	Peak Found
FALSE	High	Master Protein	P25685	DnaJ homolog subfamily B member 1 OS=Homo sapiens OX=9606 GN=DNAJB1 PE=1 SV=4	0	50.431	26	9	24	9	1	340	38	8.63	58.07	9	0	53.6	113.8	109.5	89.9	138.4	94.7	0.914	0.92815	47.04	104.1	95.9	45.83	10.03	High	High	High	High	High	High
FALSE	High	Master Protein	Q96RT1	Erbin OS=Homo sapiens OX=9606 GN=ERBIN PE=1 SV=2	0	50.396	12	11	18	11	1	1412	158.2	5.5	34.56	11	0	91.4	183.2	161.6	26.6	57.7	79.5	0.43	0.899847	6.71	145.3	54.7	33.28	28.6	High	High	High	High	High	Peak Found
FALSE	High	Master Protein	Q99590	Protein SCAF11 OS=Homo sapiens OX=9606 GN=SCAF11 PE=1 SV=2	0	50.345	11	9	11	9	1	1463	164.6	8.41	28.45	9	0	171.5	145	176.1	57.8	17.2	32.5	0.345	0.899847	2.86	183.4	16.6	11.73	95.21	High	High	High	Peak Found	Peak Found	Peak Found
FALSE	High	Master Protein	P54920	Alpha-soluble NSF attachment protein OS=Homo sapiens OX=9606 GN=NAPA PE=1 SV=3	0	50.202	51	10	15	10	1	295	33.2	5.36	31.56	10	0	105.6	59.3	75.6	98.7	138.3	122.4	1.048	0.940009	63.98	55.9	144.1	45.73	15.64	High	High	High	High	High	High
FALSE	High	Master Protein	Q08257	Quinone oxidoreductase OS=Homo sapiens OX=9606 GN=CRYZ PE=1 SV=1	0	50.112	27	5	14	5	1	329	35.2	8.44	58.93	5	0	10.2	5.4	7.6	217.9	175.4	183.6	13.064	0.899847	83.07	8	192	31.26	11.76	Peak Found	Peak Found	Peak Found	High	High	High
FALSE	High	Master Protein	P49189	4-trimethylaminobutyraldehyde dehydrogenase OS=Homo sapiens OX=9606 GN=ALDH9A1 PE=1 SV=3	0	50.104	26	10	18	10	1	494	53.8	5.87	39.38	10	0	7.1	21.6	20.4	184.2	195.5	171.1	10.948	0.899847	71.06	12.8	187.2	20.33	6.76	Peak Found	Peak Found	Peak Found	High	High	High
FALSE	High	Master Protein	P28288	ATP-binding cassette sub-family D member 3 OS=Homo sapiens OX=9606 GN=ABCD3 PE=1 SV=1	0	50.085	20	9	21	8	1	659	75.4	9.36	58.11	9	1	14	17.1	17.8	175.1	196.2	179.7	13.186	0.899847	134.18	14.1	185.9	21.26	4.71	Peak Found	Peak Found	Peak Found	High	High	High
FALSE	High	Master Protein	Q9Y2U8	Inner nuclear membrane protein Man1 OS=Homo sapiens OX=9606 GN=LEMD3 PE=1 SV=2	0	50.05	18	10	26	10	1	911	99.9	7.55	56.9	10	0	145.4	145.5	157.3	49.7	63.2	39	0.546	0.899847	17.74	140.9	59.1	4.47	13.39	High	High	High	High	Peak Found	High
FALSE	High	Master Protein	Q6UVK1	Chondroitin sulfate proteoglycan 4 OS=Homo sapiens OX=9606 GN=CSPG4 PE=1 SV=2	0	50.031	9	13	22	13	1	2322	250.4	5.47	37.85	13	0	138.1	61.1	83.6	91.9	121.1	104.2	0.702	0.927519	24.4	109.2	90.8	43.62	10.32	High	High	High	High	High	High
FALSE	High	Master Protein	O75531	Barrier-to-autointegration factor OS=Homo sapiens OX=9606 GN=BANF1 PE=1 SV=1	0	49.966	58	6	36	6	1	89	10.1	6.09	101.37	6	0	149.4	94.8	124.3	75	77.9	78.6	0.498	0.913682	17.38	119.6	80.4	23.27	5.11	High	High	High	High	High	High
FALSE	High	Master Protein	Q8WYA6	Beta-catenin-like protein 1 OS=Homo sapiens OX=9606 GN=CTNNBL1 PE=1 SV=1	0	49.964	17	10	28	10	1	563	65.1	5.05	54.56	10	0	87.9	113.9	128.6	85.7	81	102.8	0.636	0.899847	22.52	131.1	68.9	11.22	7.1	High	High	High	High	High	High	Acetyl [N-Term]
FALSE	High	Master Protein	O43847	Nardilysin OS=Homo sapiens OX=9606 GN=NRDC PE=1 SV=3	0	49.936	13	15	23	15	1	1151	131.6	4.98	42.65	15	0	136	95.3	102.2	91.4	85.2	90	2.691	0.921348	68.52	108.1	91.9	19.91	4.2	High	High	High	High	High	High
FALSE	High	Master Protein	Q9NXG2	THUMP domain-containing protein 1 OS=Homo sapiens OX=9606 GN=THUMPD1 PE=1 SV=2	0	49.889	34	11	30	11	1	353	39.3	7.88	75.09	11	0	98.8	136.6	136.5	76.2	57.9	94	0.665	0.945324	18.05	128.3	71.7	11.01	32.33	High	High	High	High	High	High
FALSE	High	Master Protein	P12830	Cadherin-1 OS=Homo sapiens OX=9606 GN=CDH1 PE=1 SV=3	0	49.831	17	10	34	10	1	882	97.4	4.73	81.09	10	0	158.5	157.3	165.8	43.7	38.2	36.5	0.235	0.899847	1.95	165.5	34.5	4.18	22.32	High	High	High	High	High	High
FALSE	High	Master Protein	P19012	Keratin, type I cytoskeletal 15 OS=Homo sapiens OX=9606 GN=KRT15 PE=1 SV=3	0	49.753	21	12	68	1	1	456	49.2	4.77	147.65	12	0														Not Found	High	High	Not Found	Not Found	Not Found
FALSE	High	Master Protein	Q15370	Elongin-B OS=Homo sapiens OX=9606 GN=ELOB PE=1 SV=1	0	49.652	92	9	42	9	1	118	13.1	4.88	89.78	9	0	138.1	147.4	133.7	61	60.9	58.9	0.447	0.918132	6	140.7	59.3	6.97	3.91	High	High	High	High	High	High	Acetyl [N-Term]
FALSE	High	Master Protein	Q15021	Condensin complex subunit 1 OS=Homo sapiens OX=9606 GN=NCAPD2 PE=1 SV=3	0	49.614	12	13	20	13	1	1401	157.1	6.61	34.47	13	0	119.4	110.2	75.9	104.7	92.8	97	3.689	0.899847	50.12	39.8	160.2	41.59	6.13	High	High	High	High	High	High
FALSE	High	Master Protein	Q96SB4	SRSF protein kinase 1 OS=Homo sapiens OX=9606 GN=SRPK1 PE=1 SV=2	0	49.521	20	10	23	10	1	655	74.3	6.16	54.1	10	0	72.7	59.2	63.4	128.1	144.5	132.1	1.239	0.957139	80.24	77.2	122.8	10.62	4.2	High	High	High	High	High	High
FALSE	High	Master Protein	Q9NR31	GTP-binding protein SAR1a OS=Homo sapiens OX=9606 GN=SAR1A PE=1 SV=1	0	49.502	66	9	22	5	1	198	22.4	6.68	61.56	9	0	19.8	22.9	39.6	159.9	188.8	169	5.277	0.899847	24.75	21.7	178.3	20.87	10.75	High	Peak Found	High	High	High	High
FALSE	High	Master Protein	O15143	Actin-related protein 2/3 complex subunit 1B OS=Homo sapiens OX=9606 GN=ARPC1B PE=1 SV=3	0	49.476	28	7	17	6	1	372	40.9	8.35	50.45	7	1	9.2	4.8	39.6	132.4	169.1	244.9	13.552	0.899847	41.78	9.5	190.5	106.6	25.7	Peak Found	Peak Found	Peak Found	High	High	High
FALSE	High	Master Protein	Q8NI27	THO complex subunit 2 OS=Homo sapiens OX=9606 GN=THOC2 PE=1 SV=2	0	49.465	9	10	14	10	1	1593	182.7	8.44	34.14	10	0	23.1	21.6	10.5	194.1	176.9	173.7	3.401	0.899847	52.1	8.4	191.6	50.36	6.1	Peak Found	Peak Found	Peak Found	High	High	High
FALSE	High	Master Protein	Q13247	Serine/arginine-rich splicing factor 6 OS=Homo sapiens OX=9606 GN=SRSF6 PE=1 SV=2	0	49.383	27	11	40	6	1	344	39.6	11.43	97.99	11	5	137.5	128	130.9	74.6	67.7	61.2	0.593	0.961962	12.34	131.4	68.6	3.92	10.08	High	High	High	High	High	High
FALSE	High	Master Protein	Q96TC7	Regulator of microtubule dynamics protein 3 OS=Homo sapiens OX=9606 GN=RMDN3 PE=1 SV=2	0	49.329	30	10	16	10	1	470	52.1	5.1	42.59	10	0	144.7	122	137.5	49.3	87.8	58.7	0.676	0.909532	11.15	136.5	63.5	6.27	30.74	High	High	High	High	Peak Found	Peak Found
FALSE	High	Master Protein	Q5T200	Zinc finger CCCH domain-containing protein 13 OS=Homo sapiens OX=9606 GN=ZC3H13 PE=1 SV=1	0	49.321	7	10	15	10	1	1668	196.5	9.42	34.77	10	0	160.6	192.1	148.1	37.9	19.1	42.3	0.215	0.899847	2.4	156.4	43.6	11.57	23.73	High	High	High	Peak Found	Peak Found	High
FALSE	High	Master Protein	Q96EY4	Translation machinery-associated protein 16 OS=Homo sapiens OX=9606 GN=TMA16 PE=1 SV=2	0	49.309	39	8	31	8	1	203	23.8	9.26	79.14	8	0	185.5	161.3	194.4	17.4	19	22.4	0.132	0.899847	0.56	179.9	20.1	9.35	20.43	High	High	High	High	Peak Found	High
FALSE	High	Master Protein	Q9Y624	Junctional adhesion molecule A OS=Homo sapiens OX=9606 GN=F11R PE=1 SV=1	0	49.297	41	9	39	9	1	299	32.6	7.9	102.59	9	0	149.2	156.3	148.7	46.9	49.5	49.4	0.336	0.899847	4.54	155.4	44.6	2.7	7.05	High	High	High	High	High	High
FALSE	High	Master Protein	P51784	Ubiquitin carboxyl-terminal hydrolase 11 OS=Homo sapiens OX=9606 GN=USP11 PE=1 SV=3	0	49.166	19	12	15	12	1	963	109.7	5.45	26.17	12	0	33.6	17.6	24.8	140	171	213	4.329	0.899847	77.79	32.9	167.1	43.8	20.9	High	Peak Found	High	High	High	High
FALSE	High	Master Protein	Q13443	Disintegrin and metalloproteinase domain-containing protein 9 OS=Homo sapiens OX=9606 GN=ADAM9 PE=1 SV=1	0	49.06	17	10	19	10	1	819	90.5	7.52	39.82	10	0	19.3	28.5	9.1	198.1	172.8	172.2	3.915	0.899847	37.67	20.2	179.8	59.14	8.23	Peak Found	Peak Found	Peak Found	High	High	High
FALSE	High	Master Protein	Q9Y3E5	Peptidyl-tRNA hydrolase 2, mitochondrial OS=Homo sapiens OX=9606 GN=PTRH2 PE=1 SV=1	0	49.009	47	5	19	5	1	179	19.2	8.73	59.41	5	0	11.7	16	13.9	165.6	194.5	198.4	9.071	0.899847	37.06	20.5	179.5	22.36	9.74	Peak Found	High	Peak Found	High	High	High
FALSE	High	Master Protein	Q9NX24	H/ACA ribonucleoprotein complex subunit 2 OS=Homo sapiens OX=9606 GN=NHP2 PE=1 SV=1	0	48.979	69	6	31	6	1	153	17.2	8.22	99.89	6	0	179.2	105	140.9	80.7	48.7	45.5	0.489	0.910803	10.71	147.4	52.6	25.86	16.45	High	High	High	High	High	High
FALSE	High	Master Protein	P60900	Proteasome subunit alpha type-6 OS=Homo sapiens OX=9606 GN=PSMA6 PE=1 SV=1	0	48.773	46	9	23	9	1	246	27.4	6.76	63.01	9	0	49.2	35.8	37.1	160.1	161.1	156.8	7.654	0.899847	81.53	45.5	154.5	10	2.62	Peak Found	High	Peak Found	High	High	High
FALSE	High	Master Protein	Q06124	Tyrosine-protein phosphatase non-receptor type 11 OS=Homo sapiens OX=9606 GN=PTPN11 PE=1 SV=3	0	48.769	25	11	18	11	1	593	68	7.3	38.73	11	0	28.5	1.5	10.7	227.3	170.4	161.6	6.339	0.899847	110.12	3.9	196.1	130.46	18.36	High	Peak Found	Peak Found	High	High	High
FALSE	High	Master Protein	Q13724	Mannosyl-oligosaccharide glucosidase OS=Homo sapiens OX=9606 GN=MOGS PE=1 SV=5	0	48.736	18	10	16	10	1	837	91.9	8.9	44.05	10	0	18.4	33.2	23.7	179.2	143.6	201.9	3.345	0.899847	86.9	29.5	170.5	13.94	19.85	Peak Found	Peak Found	Peak Found	High	High	High
FALSE	High	Master Protein	Q00059	Transcription factor A, mitochondrial OS=Homo sapiens OX=9606 GN=TFAM PE=1 SV=1	0	48.73	36	9	25	9	1	246	29.1	9.72	67.43	9	0	165.1	173.5	162.9	33.7	37.1	27.9	0.178	0.899847	2.37	164.1	35.9	8.11	2.77	High	High	High	High	High	High
FALSE	High	Master Protein	P31937	3-hydroxyisobutyrate dehydrogenase, mitochondrial OS=Homo sapiens OX=9606 GN=HIBADH PE=1 SV=2	0	48.659	34	8	23	8	1	336	35.3	8.13	73.01	8	0	101.4	91.1	110.5	93.9	88.2	114.9	0.953	0.995719	38.79	110	90	13.33	12.97	High	High	High	High	High	High
FALSE	High	Master Protein	P08559	Pyruvate dehydrogenase E1 component subunit alpha, somatic form, mitochondrial OS=Homo sapiens OX=9606 GN=PDHA1 PE=1 SV=3	0	48.658	39	10	16	10	1	390	43.3	8.06	44.05	10	0	45.4	3.8	12.4	148.8	189.5	200.2	3.328	0.899847	126.63	49.2	150.8	54.53	5.82	Peak Found	Peak Found	Peak Found	High	High	High
FALSE	High	Master Protein	Q86Y82	Syntaxin-12 OS=Homo sapiens OX=9606 GN=STX12 PE=1 SV=1	0	48.633	38	8	28	8	1	276	31.6	5.59	78.52	8	0	150.9	186.5	177.5	15.3	34.5	35.2	0.221	0.899847	1.73	167.1	32.9	5.43	33.5	High	High	High	High	High	High
FALSE	High	Master Protein	O15400	Syntaxin-7 OS=Homo sapiens OX=9606 GN=STX7 PE=1 SV=4	0	48.583	52	8	23	8	1	261	29.8	5.55	62.37	8	0	163	154.5	159	40.2	40.1	43.2	0.278	0.899847	2.62	149.2	50.8	4.99	10.24	High	High	High	High	High	High
FALSE	High	Master Protein	Q9BVG4	Protein PBDC1 OS=Homo sapiens OX=9606 GN=PBDC1 PE=1 SV=1	0	48.514	39	9	26	9	1	233	26	4.79	54.76	9	0	116.8	136	132.4	32.8	83.7	98.4	0.449	0.903745	9.5	137.2	62.8	27.71	59.27	High	High	High	High	High	High
FALSE	High	Master Protein	Q8N543	Prolyl 3-hydroxylase OGFOD1 OS=Homo sapiens OX=9606 GN=OGFOD1 PE=1 SV=1	0	48.47	18	7	11	7	1	542	63.2	5.11	29.3	7	0	10.1	11.4	11.1	160.9	169.6	236.9	5.909	0.899847	23.87	12.3	187.7	42.23	21.88	Peak Found	Peak Found	Peak Found	High	High	High
FALSE	High	Master Protein	Q5SRE5	Nucleoporin NUP188 OS=Homo sapiens OX=9606 GN=NUP188 PE=1 SV=1	0	48.454	8	11	20	11	1	1749	195.9	6.73	41.69	11	0	4.9	12.4	13.2	187.5	223.9	158.2	4.193	0.899847	77.61	3	197	91.95	14.35	Peak Found	Peak Found	Peak Found	High	High	High
FALSE	High	Master Protein	O00220	Tumor necrosis factor receptor superfamily member 10A OS=Homo sapiens OX=9606 GN=TNFRSF10A PE=1 SV=3	0	48.449	17	6	17	6	1	468	50.1	7.03	42.81	6	0	232.1	136.4	112.5	70.8	33.3	15	0.278	0.899847	4.95	164.1	35.9	39.33	68.62	High	High	High	Peak Found	High	Peak Found
FALSE	High	Master Protein	Q6NZY4	Zinc finger CCHC domain-containing protein 8 OS=Homo sapiens OX=9606 GN=ZCCHC8 PE=1 SV=2	0	48.371	25	10	18	10	1	707	78.5	4.87	44.64	10	0	118.1	168.3	176.5	37	44.4	55.7	0.397	0.899847	16.21	158.3	41.7	19.4	20.53	High	High	High	High	Peak Found	High
FALSE	High	Master Protein	P21283	V-type proton ATPase subunit C 1 OS=Homo sapiens OX=9606 GN=ATP6V1C1 PE=1 SV=4	0	48.371	37	10	23	10	1	382	43.9	7.46	54.1	10	0	52.1	41.7	65.5	138.2	158.4	144.2	2.045	0.964166	25.28	53.3	146.7	22.47	5.97	High	High	High	High	High	High
FALSE	High	Master Protein	Q14376	UDP-glucose 4-epimerase OS=Homo sapiens OX=9606 GN=GALE PE=1 SV=2	0	48.37	46	9	21	9	1	348	38.3	6.73	53.59	9	0	47.6	29	26.5	174.3	162.9	159.6	4.373	0.90079	61.85	30.2	169.8	18.54	4.72	Peak Found	High	High	High	High	High
FALSE	High	Master Protein	P11217	Glycogen phosphorylase, muscle form OS=Homo sapiens OX=9606 GN=PYGM PE=1 SV=6	0	48.368	12	8	21	1	1	842	97	7.03	53.17	8	0	77.3	70.8	43.6		59.3	349	2.471	0.913682	111.88	66	134	28.07	100.31	Peak Found	High	Peak Found	Not Found	High	Peak Found
FALSE	High	Master Protein	Q15287	RNA-binding protein with serine-rich domain 1 OS=Homo sapiens OX=9606 GN=RNPS1 PE=1 SV=1	0	48.273	26	6	43	6	1	305	34.2	11.84	116.69	6	0	143.8	145.8	158.4	51.2	50.7	50	0.391	0.899847	7.03	147.6	52.4	4.29	0.75	High	High	High	High	High	High	Acetyl [N-Term]
FALSE	High	Master Protein	Q6ULP2	Aftiphilin OS=Homo sapiens OX=9606 GN=AFTPH PE=1 SV=3	0	48.24	16	9	17	9	1	936	102.1	4.54	32.59	9	0	190	145.5	125.9	64.4	37.8	36.4	0.39	0.899847	6.61	155.6	44.4	21.55	33.85	High	High	High	Peak Found	High	Peak Found
FALSE	High	Master Protein	Q9GZR7	ATP-dependent RNA helicase DDX24 OS=Homo sapiens OX=9606 GN=DDX24 PE=1 SV=1	0	48.196	19	10	25	10	1	859	96.3	9.06	37.9	10	0	80	71.5	107.4	113.6	138.4	89.1	2.106	0.964177	103.5	82.8	117.2	23.4	26.78	High	High	High	High	High	High
FALSE	High	Master Protein	Q9BSC4	Nucleolar protein 10 OS=Homo sapiens OX=9606 GN=NOL10 PE=1 SV=1	0	48.156	26	9	14	9	1	688	80.3	8.46	27.09	9	0	28.4	20.6	15.4	168.7	172.6	194.2	0.866	0.930044	43.12	15.2	184.8	12.61	4.61	Peak Found	Peak Found	Peak Found	High	High	High	Acetyl [N-Term]
FALSE	High	Master Protein	Q96CN7	Isochorismatase domain-containing protein 1 OS=Homo sapiens OX=9606 GN=ISOC1 PE=1 SV=3	0	48.127	35	7	17	7	1	298	32.2	7.39	46.94	7	0	44.2	19.6	13.8	159.8	181.1	181.5	5.175	0.899847	42.86	19.5	180.5	27.72	5.54	High	High	Peak Found	High	High	High
FALSE	High	Master Protein	P25325	3-mercaptopyruvate sulfurtransferase OS=Homo sapiens OX=9606 GN=MPST PE=1 SV=3	0	48.091	50	9	25	9	1	297	33.2	6.6	75.41	9	0	104.5	116.1	110.3	87.8	93.5	87.8	0.748	0.91709	24.63	112.6	87.4	7.83	15.12	High	High	High	High	High	High
FALSE	High	Master Protein	Q8IZL8	Proline-, glutamic acid- and leucine-rich protein 1 OS=Homo sapiens OX=9606 GN=PELP1 PE=1 SV=2	0	48.057	11	10	21	10	1	1130	119.6	4.34	44.36	10	0	51.7	48.4	37.3	147.8	157.5	157.2	1.308	0.971534	59.51	73.4	126.6	7.22	29.74	High	High	High	High	High	High
FALSE	High	Master Protein	P84243	Histone H3.3 OS=Homo sapiens OX=9606 GN=H3-3A PE=1 SV=2	0	48.034	48	6	42	1	1	136	15.3	11.27	128.2	6	0				246.6	232.5	120.9	100	9.08348e-17			200		34.5	High	Not Found	Not Found	High	High	High
FALSE	High	Master Protein	P04179	Superoxide dismutase [Mn], mitochondrial OS=Homo sapiens OX=9606 GN=SOD2 PE=1 SV=3	0	48.03	30	7	22	7	1	222	24.7	8.25	59.91	7	0	118.5	126.1	159.4	56.8	69.5	69.7	0.373	0.899847	6.73	129	71	16.04	11.25	High	High	High	High	High	High
FALSE	High	Master Protein	Q8NI36	WD repeat-containing protein 36 OS=Homo sapiens OX=9606 GN=WDR36 PE=1 SV=1	0	48.016	17	12	19	12	1	951	105.3	7.53	37.32	12	0	52.4	50.2	49.2	158.3	139.6	150.4	2.826	0.930202	39.94	50.8	149.2	16.19	7.25	High	Peak Found	High	High	High	High
FALSE	High	Master Protein	O95163	Elongator complex protein 1 OS=Homo sapiens OX=9606 GN=ELP1 PE=1 SV=3	0	48.009	14	13	20	13	1	1332	150.2	5.94	30.28	13	0	3	26.5	59.1	163	165.1	183.4	3.665	0.899847	58.11	29.9	170.1	34.56	9.3	Peak Found	Peak Found	Peak Found	High	High	High
FALSE	High	Master Protein	O94874	E3 UFM1-protein ligase 1 OS=Homo sapiens OX=9606 GN=UFL1 PE=1 SV=2	0	47.9	17	11	19	11	1	794	89.5	6.79	42.21	11	0	16.9	20.7	12.5	199.9	170.3	179.8	5.741	0.899847	62.31	16.6	183.4	20.7	5.73	Peak Found	Peak Found	Peak Found	High	High	High
FALSE	High	Master Protein	Q13557	Calcium/calmodulin-dependent protein kinase type II subunit delta OS=Homo sapiens OX=9606 GN=CAMK2D PE=1 SV=3	0	47.754	25	10	20	6	1	499	56.3	7.25	42.87	10	4	73.4	62	51.4	157.2	139.1	116.9	5.22	0.899847	114.02	62.7	137.3	30.14	7.91	Peak Found	Peak Found	Peak Found	High	High	High
FALSE	High	Master Protein	P10768	S-formylglutathione hydrolase OS=Homo sapiens OX=9606 GN=ESD PE=1 SV=2	0	47.739	56	9	18	9	1	282	31.4	7.02	39.54	9	0	38.9	68.8	39.5	134.2	165	153.6	4.953	0.899847	95.9	39.4	160.6	82.55	14.69	Peak Found	Peak Found	Peak Found	High	High	High
FALSE	High	Master Protein	Q9H0L4	Cleavage stimulation factor subunit 2 tau variant OS=Homo sapiens OX=9606 GN=CSTF2T PE=1 SV=1	0	47.714	25	11	26	3	1	616	64.4	7.25	65.55	11	0	184.1	135.8	167.7	44.5	32.3	35.5	0.238	0.899847	0.98	165.1	34.9	15.27	16.98	High	Peak Found	High	Peak Found	Peak Found	Peak Found
FALSE	High	Master Protein	Q13148	TAR DNA-binding protein 43 OS=Homo sapiens OX=9606 GN=TARDBP PE=1 SV=1	0	47.667	30	8	18	8	1	414	44.7	6.19	56.78	8	0	24.9	16.3	33.3	177.8	172.5	175.2	8.132	0.899847	87.13	23.9	176.1	55.57	1.54	Peak Found	Peak Found	High	High	High	High
FALSE	High	Master Protein	Q13619	Cullin-4A OS=Homo sapiens OX=9606 GN=CUL4A PE=1 SV=3	0	47.656	19	12	25	5	1	759	87.6	8.13	43.6	12	0	178.3	157.4	163.9	15.5	54.3	30.6	0.238	0.899847	2.41	156.7	43.3	6.62	53.03	Peak Found	Peak Found	Peak Found	High	High	High
FALSE	High	Master Protein	P28676	Grancalcin OS=Homo sapiens OX=9606 GN=GCA PE=1 SV=2	0	47.639	49	9	33	9	1	217	24	5.21	79.87	9	0	144.1	146.1	132.8	34	31.2	111.8	0.336	0.899847	4.14	164.4	35.6	5.13	79.91	High	High	High	High	High	High
FALSE	High	Master Protein	P46063	ATP-dependent DNA helicase Q1 OS=Homo sapiens OX=9606 GN=RECQL PE=1 SV=3	0	47.625	21	11	19	11	1	649	73.4	7.88	29.62	11	0	73.6	74.6	52.2	143.7	136.3	119.6	4.991	0.899847	49.99	22.5	177.5	52.34	5.83	Peak Found	Peak Found	High	High	High	High
FALSE	High	Master Protein	Q03001	Dystonin OS=Homo sapiens OX=9606 GN=DST PE=1 SV=4	0	47.602	2	13	17	11	1	7570	860.1	5.25	26.43	13	0	130.7	86.2	87.2	89.1	88.2	118.6	0.782	0.903745	25.12	119.8	80.2	8.44	5.26	High	High	High	High	High	High
FALSE	High	Master Protein	O95470	Sphingosine-1-phosphate lyase 1 OS=Homo sapiens OX=9606 GN=SGPL1 PE=1 SV=3	0	47.519	25	9	16	9	1	568	63.5	9.16	44.67	9	0	34.5	16	5.8	135.5	203.7	204.5	2.084	0.909831	56.38	7.5	192.5	99.33	14.37	Peak Found	Peak Found	Peak Found	High	High	High
FALSE	High	Master Protein	P55084	Trifunctional enzyme subunit beta, mitochondrial OS=Homo sapiens OX=9606 GN=HADHB PE=1 SV=3	0	47.373	27	8	11	8	1	474	51.3	9.41	28.2	8	0	27.6	17.6	4.5	103.2	273.7	173.3	5.473	0.899847	66	10.2	189.8	67.53	37.58	Peak Found	Peak Found	Peak Found	High	High	High
FALSE	High	Master Protein	Q8IWJ2	GRIP and coiled-coil domain-containing protein 2 OS=Homo sapiens OX=9606 GN=GCC2 PE=1 SV=4	0	47.323	11	13	15	12	1	1684	195.8	5.14	24.6	13	0	97.5	90.4	126.1	92.6	99.6	93.9	1.2	0.931782	84.28	105.7	94.3	14.45	1.67	High	High	High	Peak Found	Peak Found	Peak Found
FALSE	High	Master Protein	Q6UX04	Spliceosome-associated protein CWC27 homolog OS=Homo sapiens OX=9606 GN=CWC27 PE=1 SV=1	0	47.315	27	6	18	6	1	472	53.8	5.8	55.47	6	0	134.9	130.6	135.3	89	60.8	49.5	0.264	0.899847	2.95	172.4	27.6	3.34	51.35	High	High	High	Peak Found	High	High
FALSE	High	Master Protein	P06454	Prothymosin alpha OS=Homo sapiens OX=9606 GN=PTMA PE=1 SV=2	0	47.305	23	5	58	5	1	111	12.2	3.78	180.94	5	0	134.3	180.1	139.3	47.3	52.8	46.2	0.22	0.899847	3.95	149.3	50.7	16.46	7.72	High	High	High	High	High	High
FALSE	High	Master Protein	Q9Y3B3	Transmembrane emp24 domain-containing protein 7 OS=Homo sapiens OX=9606 GN=TMED7 PE=1 SV=2	0	47.253	38	6	24	6	1	224	25.2	6.89	73.54	6	0	70.6	91.8	78.3	120.4	126.4	112.4	1.593	0.960644	16.84	78.1	121.9	11.4	5.23	High	High	High	High	High	High
FALSE	High	Master Protein	Q9NX55	Huntingtin-interacting protein K OS=Homo sapiens OX=9606 GN=HYPK PE=1 SV=2	0	47.234	32	5	24	5	1	129	14.7	4.93	84.13	5	0	135.6	149.9	122.7	70.2	61.5	60	0.488	0.908948	15.48	138.8	61.2	9.95	4.7	High	High	High	High	High	High
FALSE	High	Master Protein	Q96PZ0	Pseudouridylate synthase 7 homolog OS=Homo sapiens OX=9606 GN=PUS7 PE=1 SV=2	0	47.144	30	11	15	11	1	661	75	6.37	30.24	11	0	78.1	12.9	36.9	212.5	119.9	139.8	3.15	0.903745	72.03	34.8	165.2	32.56	9.56	High	Peak Found	Peak Found	High	High	High
FALSE	High	Master Protein	O14545	TRAF-type zinc finger domain-containing protein 1 OS=Homo sapiens OX=9606 GN=TRAFD1 PE=1 SV=1	0	47.124	24	9	16	9	1	582	64.8	5.29	35.01	9	0	155.7	201.6	191	9.4	25.8	16.5	0.167	0.899847	1.03	184.1	15.9	20.23	28.46	High	High	High	High	Peak Found	Peak Found
FALSE	High	Master Protein	O00487	26S proteasome non-ATPase regulatory subunit 14 OS=Homo sapiens OX=9606 GN=PSMD14 PE=1 SV=1	0	47.044	40	8	21	8	1	310	34.6	6.52	57.45	8	0	15.2	19.9	13.6	163.9	181.4	206	7.715	0.899847	42.06	16.4	183.6	16.16	11.42	High	Peak Found	High	High	High	High
FALSE	High	Master Protein	Q13155	Aminoacyl tRNA synthase complex-interacting multifunctional protein 2 OS=Homo sapiens OX=9606 GN=AIMP2 PE=1 SV=2	0	47.018	32	7	17	7	1	320	35.3	8.22	39.22	7	0	2.9	28.1	23.7	154.1	204.8	186.5	4.967	0.899847	75.74	19.7	180.3	46.55	12.91	Peak Found	High	Peak Found	High	High	High
FALSE	High	Master Protein	P08779	Keratin, type I cytoskeletal 16 OS=Homo sapiens OX=9606 GN=KRT16 PE=1 SV=4	0	47.002	22	13	49	3	1	473	51.2	5.05	109.32	13	0														High	High	Not Found	Not Found	Not Found	Not Found
FALSE	High	Master Protein	P52294	Importin subunit alpha-5 OS=Homo sapiens OX=9606 GN=KPNA1 PE=1 SV=3	0	46.95	20	8	20	3	1	538	60.2	5.01	46.79	8	0	4.1			200.9	216.4	178.5	5.86	0.899847	52.74	9.8	190.2	110.51	8.53	Peak Found	Peak Found	Not Found	Peak Found	High	High
FALSE	High	Master Protein	P00167	Cytochrome b5 OS=Homo sapiens OX=9606 GN=CYB5A PE=1 SV=2	0	46.889	49	5	26	5	1	134	15.3	4.96	70.18	5	0	125.1	99.2	106.5	83.7	103.1	82.4	0.783	0.95806	24.88	110.2	89.8	14.11	13.69	High	High	High	High	High	High
FALSE	High	Master Protein	Q5ZPR3	CD276 antigen OS=Homo sapiens OX=9606 GN=CD276 PE=1 SV=1	0	46.885	28	6	21	6	1	534	57.2	4.91	60.4	6	0	168.5	156.4	180.2	29.3	27.1	38.6	0.193	0.899847	2.25	169.6	30.4	8.86	23.85	High	High	High	Peak Found	Peak Found	High
FALSE	High	Master Protein	P46783	40S ribosomal protein S10 OS=Homo sapiens OX=9606 GN=RPS10 PE=1 SV=1	0	46.862	37	7	58	7	1	165	18.9	10.15	125.62	7	0	95	89.5	96.7	106.2	99.8	112.8	0.773	0.995343	37.25	95.5	104.5	16.08	6.71	High	High	High	High	High	High
FALSE	High	Master Protein	P84098	60S ribosomal protein L19 OS=Homo sapiens OX=9606 GN=RPL19 PE=1 SV=1	0	46.861	27	7	27	7	1	196	23.5	11.47	81.77	7	0	31.9	22.6	34.9	165.8	178.7	166.2	4.394	0.899847	31.46	28.5	171.5	23.03	4.71	High	High	High	High	High	High
FALSE	High	Master Protein	O75208	Ubiquinone biosynthesis protein COQ9, mitochondrial OS=Homo sapiens OX=9606 GN=COQ9 PE=1 SV=1	0	46.763	34	6	21	6	1	318	35.5	5.94	59.65	6	0	136.6	152.6	154.6	53.5	49.8	52.9	0.35	0.899847	4.37	150.8	49.2	6.22	8.88	High	High	High	High	High	High
FALSE	High	Master Protein	Q06203	Amidophosphoribosyltransferase OS=Homo sapiens OX=9606 GN=PPAT PE=1 SV=1	0	46.72	34	12	17	12	1	517	57.4	6.76	35.13	12	0	19	23.5	3	174.3	185.1	195.2	3.454	0.912429	56.53	15.5	184.5	32.11	5	Peak Found	Peak Found	Peak Found	High	High	High
FALSE	High	Master Protein	P30084	Enoyl-CoA hydratase, mitochondrial OS=Homo sapiens OX=9606 GN=ECHS1 PE=1 SV=4	0	46.59	37	9	17	9	1	290	31.4	8.07	50.41	9	0	15.6	19.4	16.5	156.4	178.8	213.4	6.013	0.899847	33.85	14.3	185.7	30.52	15.62	Peak Found	High	Peak Found	High	High	High
FALSE	High	Master Protein	Q14692	Ribosome biogenesis protein BMS1 homolog OS=Homo sapiens OX=9606 GN=BMS1 PE=1 SV=1	0	46.586	10	8	14	8	1	1282	145.7	6.44	26.77	8	0		35.1	41.7	164.8	171.6	186.8	3.697	0.899847	105.15	37.9	162.1	64.97	6.38	Peak Found	Peak Found	Peak Found	High	High	High
FALSE	High	Master Protein	P62263	40S ribosomal protein S14 OS=Homo sapiens OX=9606 GN=RPS14 PE=1 SV=3	0	46.565	40	7	31	7	1	151	16.3	10.05	82.37	7	0	54.2	69.6	72.2	120.9	137.4	145.7	2.035	0.920626	25.09	67.3	132.7	17.4	14.99	High	High	High	High	High	High
FALSE	High	Master Protein	P82979	SAP domain-containing ribonucleoprotein OS=Homo sapiens OX=9606 GN=SARNP PE=1 SV=3	0	46.554	55	7	36	7	1	210	23.7	6.42	104.6	7	0	149.1	139.3	151.5	46.9	61.9	51.3	0.202	0.899847	0.74	171.5	28.5	4.5	5.52	High	High	High	High	High	High
FALSE	High	Master Protein	Q9Y6I3	Epsin-1 OS=Homo sapiens OX=9606 GN=EPN1 PE=1 SV=2	0	46.451	20	9	21	8	1	576	60.3	4.83	54.96	9	1	132	153.1	165.4	46.2	52.4	50.8	0.237	0.899847	3.6	150.5	49.5	15.3	12.36	High	High	High	High	High	Peak Found
FALSE	High	Master Protein	Q9HCY8	Protein S100-A14 OS=Homo sapiens OX=9606 GN=S100A14 PE=1 SV=1	0	46.31	85	8	29	8	1	104	11.7	5.24	82.43	8	0	177.4	179.1	179.9	13.7	25.7	24.1	0.178	0.899847	1.57	176.4	23.6	0.52	16.14	High	High	High	High	High	High
FALSE	High	Master Protein	O60784	Target of Myb protein 1 OS=Homo sapiens OX=9606 GN=TOM1 PE=1 SV=2	0	46.304	26	7	14	7	1	492	53.8	4.7	40.33	7	0	157	115.2	132.9	72.6	56.3	66.1	0.636	0.904032	26.21	133.2	66.8	8.34	8.67	High	High	High	High	Peak Found	Peak Found
FALSE	High	Master Protein	Q15397	Pumilio homolog 3 OS=Homo sapiens OX=9606 GN=PUM3 PE=1 SV=3	0	46.195	20	10	20	10	1	648	73.5	9.64	48.28	10	0		18.7	3.8	154.2	203.9	219.5	4.226	0.899847	48.17	10	190	50.01	18.48	High	Peak Found	Peak Found	High	High	High
FALSE	High	Master Protein	Q99805	Transmembrane 9 superfamily member 2 OS=Homo sapiens OX=9606 GN=TM9SF2 PE=1 SV=1	0	46.157	14	6	19	6	1	663	75.7	7.44	51.84	6	0	17.5	10.8	18.3	189.7	186	177.8	16.397	0.899847	94	11	189	36.25	3.39	Peak Found	High	Peak Found	High	High	High
FALSE	High	Master Protein	Q14137	Ribosome biogenesis protein BOP1 OS=Homo sapiens OX=9606 GN=BOP1 PE=1 SV=2	0	46.144	14	7	19	7	1	746	83.6	6.19	46.03	7	0	66.4	38.7	234.4	107.4	77	76	1.825	0.93011	69.39	69.5	130.5	27.39	20.63	High	High	High	High	High	High
FALSE	High	Master Protein	Q99700	Ataxin-2 OS=Homo sapiens OX=9606 GN=ATXN2 PE=1 SV=2	0	46.092	11	11	17	11	1	1313	140.2	9.57	33.52	11	0	85.2	89.3	172.9	97.6	92.1	63	0.95	0.971472	71.31	115.9	84.1	39.65	15.23	High	High	High	High	High	Peak Found
FALSE	High	Master Protein	Q9BTT6	Leucine-rich repeat-containing protein 1 OS=Homo sapiens OX=9606 GN=LRRC1 PE=1 SV=1	0	46.046	20	7	17	6	1	524	59.2	5.02	42.07	7	0	128.7	119.3	197.7	39	58.3	57	0.511	0.899847	23.59	138.9	61.1	28.72	20.89	High	High	High	High	High	High
FALSE	High	Master Protein	Q96AY3	Peptidyl-prolyl cis-trans isomerase FKBP10 OS=Homo sapiens OX=9606 GN=FKBP10 PE=1 SV=1	0	46.021	25	12	27	12	1	582	64.2	5.62	53.72	12	0	137.3	127.6	148.4	57.3	56.7	72.8	0.494	0.912429	8.18	141.3	58.7	7.53	12.93	High	High	High	High	High	High
FALSE	High	Master Protein	Q9Y5X3	Sorting nexin-5 OS=Homo sapiens OX=9606 GN=SNX5 PE=1 SV=1	0	45.997	29	9	19	9	1	404	46.8	6.76	37.68	9	0	160.7	105.7	132.4	66.6	65.9	68.7	0.826	0.913682	21.98	133.1	66.9	16.32	2.08	High	High	High	High	High	High
FALSE	High	Master Protein	Q99471	Prefoldin subunit 5 OS=Homo sapiens OX=9606 GN=PFDN5 PE=1 SV=2	0	45.955	71	9	25	9	1	154	17.3	6.33	77.8	9	0	115.8	137.7	141.2	58.6	83.9	62.9	0.521	0.913682	7.03	137.3	62.7	10.41	19.82	High	High	High	High	High	High
FALSE	High	Master Protein	Q06546	GA-binding protein alpha chain OS=Homo sapiens OX=9606 GN=GABPA PE=1 SV=1	0	45.938	28	9	15	9	1	454	51.3	4.97	38.48	9	0	97.1	148	202.4	76.4	34.4	41.7	0.332	0.899847	4.14	155.5	44.5	22	28.35	High	High	High	Peak Found	Peak Found	High
FALSE	High	Master Protein	Q13243	Serine/arginine-rich splicing factor 5 OS=Homo sapiens OX=9606 GN=SRSF5 PE=1 SV=1	0	45.935	25	7	33	6	1	272	31.2	11.59	98	7	0	152.5	178.3	141.9	40.6	41.5	45.1	0.266	0.899847	3.4	155.7	44.3	9.75	5.25	High	High	High	High	High	High
FALSE	High	Master Protein	Q9C005	Protein dpy-30 homolog OS=Homo sapiens OX=9606 GN=DPY30 PE=1 SV=1	0	45.93	77	5	23	5	1	99	11.2	4.88	87.34	5	0	119.7	142.4	211.9	33.5	42.6	49.9	0.31	0.899847	6.58	160.5	39.5	13.88	19.58	High	High	High	High	High	High	Acetyl [N-Term]
FALSE	High	Master Protein	O95394	Phosphoacetylglucosamine mutase OS=Homo sapiens OX=9606 GN=PGM3 PE=1 SV=1	0	45.921	28	9	18	9	1	542	59.8	6.25	50.9	9	0	6.8	1.9	0.6	29.3	288.7	272.7	4.293	0.899847	58.79	4.1	195.9	18.57	73.64	High	Peak Found	Peak Found	High	High	High
FALSE	High	Master Protein	Q13586	Stromal interaction molecule 1 OS=Homo sapiens OX=9606 GN=STIM1 PE=1 SV=3	0	45.864	21	11	20	11	1	685	77.4	6.67	45.85	11	0	143.2	159.7	159.8	25.4	43.6	68.4	0.376	0.899847	6.95	168.9	31.1	6.02	68.99	High	High	High	High	High	Peak Found
FALSE	High	Master Protein	O00411	DNA-directed RNA polymerase, mitochondrial OS=Homo sapiens OX=9606 GN=POLRMT PE=1 SV=2	0	45.841	13	11	18	11	1	1230	138.5	8.98	30.89	11	0			2.7	209.6	204.3	183.5	2.595	0.905767	93.1	33.2	166.8	35.31	8.53	Peak Found	Peak Found	Peak Found	High	High	High
FALSE	High	Master Protein	O95834	Echinoderm microtubule-associated protein-like 2 OS=Homo sapiens OX=9606 GN=EML2 PE=1 SV=1	0	45.834	17	7	14	7	1	649	70.6	6.32	31.68	7	0	17	11.7	17	172.9	200.2	181.2	5.166	0.899847	47.72	13.3	186.7	27.9	7.6	Peak Found	Peak Found	Peak Found	High	High	High
FALSE	High	Master Protein	Q9NWH9	SAFB-like transcription modulator OS=Homo sapiens OX=9606 GN=SLTM PE=1 SV=2	0	45.811	9	7	21	7	1	1034	117.1	7.87	45.46	7	0	89.3	162.7	128.8	52.2	82.5	84.4	1.039	0.95806	103.13	127.4	72.6	25.38	6.53	High	High	High	High	High	High
FALSE	High	Master Protein	P49720	Proteasome subunit beta type-3 OS=Homo sapiens OX=9606 GN=PSMB3 PE=1 SV=2	0	45.775	40	7	25	7	1	205	22.9	6.55	79.19	7	0	24.5	20	23.2	174.4	164.3	193.5	5.571	0.899847	41.9	24.4	175.6	22.21	8.27	High	High	High	High	High	High
FALSE	High	Master Protein	Q13564	NEDD8-activating enzyme E1 regulatory subunit OS=Homo sapiens OX=9606 GN=NAE1 PE=1 SV=1	0	45.773	27	10	17	10	1	534	60.2	5.4	35.25	10	0	28.8	18.6	20.7	200.6	175.6	155.6	4.068	0.899847	20.44	4.4	195.6	53.56	21.57	High	High	Peak Found	High	High	High
FALSE	High	Master Protein	P21926	CD9 antigen OS=Homo sapiens OX=9606 GN=CD9 PE=1 SV=4	0	45.754	26	6	41	6	1	228	25.4	7.15	134.96	6	0	140	138	144.5	60.1	61.5	55.9	0.437	0.914058	4.07	140.1	59.9	4.36	3.43	High	High	High	High	High	High
FALSE	High	Master Protein	Q9UHV9	Prefoldin subunit 2 OS=Homo sapiens OX=9606 GN=PFDN2 PE=1 SV=1	0	45.717	57	8	31	8	1	154	16.6	6.58	76.98	8	0	153.5	162	174.4	21.6	47.5	41.2	0.293	0.899847	4.18	161.8	38.2	5.48	40.47	High	High	High	High	High	High
FALSE	High	Master Protein	P48735	Isocitrate dehydrogenase [NADP], mitochondrial OS=Homo sapiens OX=9606 GN=IDH2 PE=1 SV=2	0	45.704	29	11	31	10	1	452	50.9	8.69	57.45	11	0	41.2	51.2	98.8	155.9	112.2	140.7	2.885	0.938558	57.91	50	150	14.06	22.12	High	High	High	High	High	High
FALSE	High	Master Protein	O00193	Small acidic protein OS=Homo sapiens OX=9606 GN=SMAP PE=1 SV=1	0	45.658	25	4	17	4	1	183	20.3	4.72	58.62	4	0	148	147.3	164.8	50	46.3	43.6	0.326	0.899847	4.34	154.7	45.3	5.66	3.21	High	High	High	High	High	High
FALSE	High	Master Protein	Q15758	Neutral amino acid transporter B(0) OS=Homo sapiens OX=9606 GN=SLC1A5 PE=1 SV=2	0	45.643	21	9	38	9	1	541	56.6	5.48	103.68	9	0	110.1	121	94.6	82.4	90.4	101.5	0.928	0.970776	42.89	109.3	90.7	11.28	10.61	High	High	High	High	High	High
FALSE	High	Master Protein	Q9UG63	ATP-binding cassette sub-family F member 2 OS=Homo sapiens OX=9606 GN=ABCF2 PE=1 SV=2	0	45.567	19	10	17	10	1	623	71.2	7.37	46.49	10	0	38.5	24.1	41.6	127.3	189.7	178.7	6.372	0.899847	59.54	10.6	189.4	57.77	19.73	Peak Found	Peak Found	Peak Found	High	High	High
FALSE	High	Master Protein	Q5JRX3	Presequence protease, mitochondrial OS=Homo sapiens OX=9606 GN=PITRM1 PE=1 SV=3	0	45.534	12	9	16	9	1	1037	117.3	6.92	36.24	9	0	6.9	14.8	25.2	173.2	174.7	205.2	6.617	0.899847	43.06	17.9	182.1	46.1	0.46	Peak Found	Peak Found	Peak Found	High	High	High
FALSE	High	Master Protein	Q9BYD3	39S ribosomal protein L4, mitochondrial OS=Homo sapiens OX=9606 GN=MRPL4 PE=1 SV=1	0	45.533	26	5	12	5	1	311	34.9	9.72	39.37	5	0	15.1	23.1	16.9	165.4	159	220.5	3.914	0.899847	77.95	25.4	174.6	39.4	14.31	Peak Found	Peak Found	Peak Found	High	High	High
FALSE	High	Master Protein	Q01628	Interferon-induced transmembrane protein 3 OS=Homo sapiens OX=9606 GN=IFITM3 PE=1 SV=2	0	45.447	50	4	17	4	1	133	14.6	7.01	49.45	4	0	133.7	162.1	181.8	32	55.7	34.8	0.684	0.930119	39.69	158.9	41.1	36.88	31.85	High	High	High	Peak Found	High	High	Acetyl [N-Term]
FALSE	High	Master Protein	Q9P2B4	CTTNBP2 N-terminal-like protein OS=Homo sapiens OX=9606 GN=CTTNBP2NL PE=1 SV=2	0	45.419	25	11	14	11	1	639	70.1	8.06	23.9	11	0	124.4	114.8	142	35.4	95	88.4	0.794	0.960122	48.01	114.3	85.7	16.13	52.39	High	High	High	Peak Found	High	Peak Found
FALSE	High	Master Protein	Q86VM9	Zinc finger CCCH domain-containing protein 18 OS=Homo sapiens OX=9606 GN=ZC3H18 PE=1 SV=2	0	45.372	13	9	26	9	1	953	106.3	8.32	62.87	9	0	157.9	193.7	172.3	24	27.2	25	0.175	0.899847	1.62	174.7	25.3	10.14	6.39	High	High	High	High	High	High
FALSE	High	Master Protein	Q92552	28S ribosomal protein S27, mitochondrial OS=Homo sapiens OX=9606 GN=MRPS27 PE=1 SV=3	0	45.354	32	9	16	9	1	414	47.6	6.18	42.15	9	0	21.7	8.7	58.7	136.9	187.2	186.7	3.496	0.899847	54.47	20.9	179.1	92.78	19.83	High	Peak Found	High	High	High	High
FALSE	High	Master Protein	O95218	Zinc finger Ran-binding domain-containing protein 2 OS=Homo sapiens OX=9606 GN=ZRANB2 PE=1 SV=2	0	45.336	30	9	34	9	1	330	37.4	10.01	78.85	9	0	143.8	150.9	170	36.1	50.9	48.2	0.263	0.899847	2.61	155	45	8.62	3.86	High	High	High	High	High	High
FALSE	High	Master Protein	Q9ULX6	A-kinase anchor protein 8-like OS=Homo sapiens OX=9606 GN=AKAP8L PE=1 SV=4	0	45.278	15	8	18	8	1	646	71.6	5.05	37.94	8	0	143.9	156.1	151.4	55.5	56.6	36.5	0.297	0.899847	4.27	153.1	46.9	2.97	23.42	High	High	High	High	High	High
FALSE	High	Master Protein	Q96D71	RalBP1-associated Eps domain-containing protein 1 OS=Homo sapiens OX=9606 GN=REPS1 PE=1 SV=3	0	45.272	18	10	21	10	1	796	86.6	5.69	45.99	10	0	175.4	158.6	109.4	51.6	39.8	65.3	0.295	0.899847	3.24	135.4	64.6	11.87	20.92	High	High	High	High	Peak Found	Peak Found	Acetyl [N-Term]
FALSE	High	Master Protein	P11172	Uridine 5'-monophosphate synthase OS=Homo sapiens OX=9606 GN=UMPS PE=1 SV=1	0	45.123	33	11	18	11	1	480	52.2	7.24	45.88	11	0	8.6	25.9	12.8	211.1	167.6	174.2	6.642	0.899847	41.19	13.7	186.3	57.21	12.77	High	Peak Found	Peak Found	High	High	High
FALSE	High	Master Protein	P0CG39	POTE ankyrin domain family member J OS=Homo sapiens OX=9606 GN=POTEJ PE=3 SV=1	0	45.123	8	6	101	2	1	1038	117.3	5.97	250.14	6	0	102.7	119.6	95	141.8		140.9	1.186	0.981187	22.91	84.6	115.4	11.82	17.01	High	High	High	High	High	High
FALSE	High	Master Protein	O43432	Eukaryotic translation initiation factor 4 gamma 3 OS=Homo sapiens OX=9606 GN=EIF4G3 PE=1 SV=2	0	44.935	8	10	34	4	1	1585	176.5	5.38	60.21	10	0		160.7			188.7	250.5	1.352	0.971534	20.97	85	115		19.8	High	High	High	Peak Found	Peak Found	High
FALSE	High	Master Protein	P10644	cAMP-dependent protein kinase type I-alpha regulatory subunit OS=Homo sapiens OX=9606 GN=PRKAR1A PE=1 SV=1	0	44.926	32	10	15	9	1	381	43	5.35	38.4	10	1	37.7	40.9	36	141	152.2	192.2	2.904	0.908948	47.29	39.8	160.2	25.59	10.89	Peak Found	High	High	High	High	High	Acetyl [N-Term]
FALSE	High	Master Protein	Q6NVY1	3-hydroxyisobutyryl-CoA hydrolase, mitochondrial OS=Homo sapiens OX=9606 GN=HIBCH PE=1 SV=2	0	44.788	28	10	22	10	1	386	43.5	8.19	46.67	10	0	25.6	64.9	55.3	124.4	175.6	154.1	5.186	0.899847	47.11	16.7	183.3	56.82	17.43	High	Peak Found	High	High	High	High
FALSE	High	Master Protein	Q15008	26S proteasome non-ATPase regulatory subunit 6 OS=Homo sapiens OX=9606 GN=PSMD6 PE=1 SV=1	0	44.775	27	10	16	10	1	389	45.5	5.62	38.84	10	0	34.8	34.3	33.2	156.6	175.5	165.7	3.26	0.910023	16.91	33.3	166.7	4.56	3.11	High	Peak Found	Peak Found	High	High	High
FALSE	High	Master Protein	P62910	60S ribosomal protein L32 OS=Homo sapiens OX=9606 GN=RPL32 PE=1 SV=2	0	44.656	46	8	29	8	1	135	15.9	11.33	78	8	0	18	20.5	24.9	164.3	193.7	178.6	7.571	0.899847	45.31	22.4	177.6	30.03	8.69	High	High	High	High	High	High
FALSE	High	Master Protein	Q8NFZ8	Cell adhesion molecule 4 OS=Homo sapiens OX=9606 GN=CADM4 PE=1 SV=1	0	44.644	27	7	17	7	1	388	42.8	6.3	48.45	7	0	149.7	164.7	165.1	31.1	40.5	48.9	0.174	0.899847	2.85	183	17	7.79	69.22	High	High	High	Peak Found	High	High
FALSE	High	Master Protein	Q04323	UBX domain-containing protein 1 OS=Homo sapiens OX=9606 GN=UBXN1 PE=1 SV=2	0	44.63	58	8	22	8	1	297	33.3	5.25	58.79	8	0	164.4	163.9	134	51.5	49.2	37	0.349	0.899847	4.42	159.5	40.5	16.46	20.11	High	High	High	High	High	High
FALSE	High	Master Protein	Q8TBA6	Golgin subfamily A member 5 OS=Homo sapiens OX=9606 GN=GOLGA5 PE=1 SV=3	0	44.622	17	9	15	9	1	731	83	5.83	30.64	9	0	166.2	169.7	147.3	23.4	39	54.3	1.561	0.998281	123.96	66.9	133.1	20.27	8.47	High	High	High	High	Peak Found	High
FALSE	High	Master Protein	P57740	Nuclear pore complex protein Nup107 OS=Homo sapiens OX=9606 GN=NUP107 PE=1 SV=1	0	44.619	19	12	17	12	1	925	106.3	5.43	37.9	12	0	50.8	62.2	58.5	112	132.2	184.4	1.896	0.991606	60.46	57.4	142.6	18.78	23.9	Peak Found	Peak Found	Peak Found	High	High	High
FALSE	High	Master Protein	Q15257	Serine/threonine-protein phosphatase 2A activator OS=Homo sapiens OX=9606 GN=PTPA PE=1 SV=3	0	44.595	44	12	19	12	1	358	40.6	5.94	42.97	12	0	127.1	20.3	20.6	160.4	124.5	147.1	5.895	0.899847	35.57	19	181	11.05	11.44	Peak Found	Peak Found	Peak Found	High	High	High
FALSE	High	Master Protein	Q16629	Serine/arginine-rich splicing factor 7 OS=Homo sapiens OX=9606 GN=SRSF7 PE=1 SV=1	0	44.505	29	8	46	7	1	238	27.4	11.82	114.77	8	1	148.8	138.4	145.2	55.8	57.8	53.9	0.308	0.899847	3.93	145.4	54.6	2.66	4.42	High	High	High	High	High	High
[truncated: 3,366 more rows]
