# Supplementary material for: NOP58 induction potentiates chemoresistance of colorectal cancer cells through aerobic glycolysis as evidenced by proteomics analysis
Source: Front Pharmacol. 2023 Dec 12;14:1295422. doi: 10.3389/fphar.2023.1295422 (PMC10750250; doi:10.3389/fphar.2023.1295422)
Supplement: Supplementary file 7 [file DataSheet2.zip › Fig2/Lovo_5FUR_1.xlsx]

## Sheet: Proteins
Checked	Protein FDR Confidence: Combined	Master	Accession	Description	Exp. q-value: Combined	Sum PEP Score	Coverage [%]	# Peptides	# PSMs	# Unique Peptides	# Protein Groups	# AAs	MW [kDa]	calc. pI	Score Sequest HT: Sequest HT	# Peptides (by Search Engine): Sequest HT	# Razor Peptides	Abundances (Grouped): F1, Sample	Abundances (Grouped): F2, Sample	Abundances (Grouped): F3, Sample	Abundances (Grouped): F4, Control	Abundances (Grouped): F5, Control	Abundances (Grouped): F6, Control	Abundance Ratio: (Sample) / (Control)	Abundance Ratio Adj. P-Value: (Sample) / (Control)	Abundance Ratio Variability [%]: (Sample) / (Control)	Abundances (Grouped): Sample	Abundances (Grouped): Control	Abundances (Grouped) CV [%]: Sample	Abundances (Grouped) CV [%]: Control	Found in Sample: [S1] F1: Sample	Found in Sample: [S2] F2: Sample	Found in Sample: [S3] F3: Sample	Found in Sample: [S4] F4: Control	Found in Sample: [S5] F5: Control	Found in Sample: [S6] F6: Control	Modifications
FALSE	High	Master Protein	Q09666	Neuroblast differentiation-associated protein AHNAK OS=Homo sapiens OX=9606 GN=AHNAK PE=1 SV=2	0	1757.07	77	287	1795	287	1	5890	628.7	6.15	3859.34	287	0	104.3	112.8	114.2	88.4	88.3	92	1.285	0.892751	60.64	111.4	88.6	4.3	3.48	High	High	High	High	High	High	Acetyl [N-Term]
FALSE	High	Master Protein	Q15149	Plectin OS=Homo sapiens OX=9606 GN=PLEC PE=1 SV=3	0	1086.3	52	218	1015	211	1	4684	531.5	5.96	2402.18	218	5	138.9	146.5	147.3	54	57.2	56.2	2.661	0.683573	71.78	145.4	54.6	3.96	4.58	High	High	High	High	High	High
FALSE	High	Master Protein	Q13813	Spectrin alpha chain, non-erythrocytic 1 OS=Homo sapiens OX=9606 GN=SPTAN1 PE=1 SV=3	0	990.026	65	136	680	136	1	2472	284.4	5.35	1874.57	136	0	95.6	96.5	96.7	101.4	104.1	105.6	0.933	0.962067	57.42	96.5	103.5	1.55	2.68	High	High	High	High	High	High
FALSE	High	Master Protein	P35579	Myosin-9 OS=Homo sapiens OX=9606 GN=MYH9 PE=1 SV=4	0	839.457	52	112	647	94	1	1960	226.4	5.6	1735.87	112	17	58.8	62.7	63.7	130.7	143.7	140.3	0.439	0.928106	13.44	62	138	5.94	4.88	High	High	High	High	High	High
FALSE	High	Master Protein	P21333	Filamin-A OS=Homo sapiens OX=9606 GN=FLNA PE=1 SV=4	0	805.371	61	112	776	101	1	2647	280.6	6.06	2076.54	112	10	103.9	104.9	106.4	94.9	98	92	1.093	0.932884	59.74	104.9	95.1	0.46	3.87	High	High	High	High	High	High
FALSE	High	Master Protein	O75369	Filamin-B OS=Homo sapiens OX=9606 GN=FLNB PE=1 SV=2	0	706.054	61	111	646	101	1	2602	278	5.73	1634.13	111	2	141.7	135	133.2	63	63.7	63.4	2.183	0.765191	69.57	137.4	62.6	2.95	2.27	High	High	High	High	High	High
FALSE	High	Master Protein	Q01082	Spectrin beta chain, non-erythrocytic 1 OS=Homo sapiens OX=9606 GN=SPTBN1 PE=1 SV=2	0	703.566	57	109	503	101	1	2364	274.4	5.57	1256.34	109	7	111.2	109.4	105.7	90.9	92.7	90	1.372	0.891577	60.93	107.7	92.3	2.13	1.55	High	High	High	High	High	High
FALSE	High	Master Protein	Q02952	A-kinase anchor protein 12 OS=Homo sapiens OX=9606 GN=AKAP12 PE=1 SV=4	0	660.344	57	77	326	77	1	1782	191.4	4.41	984.22	77	0	4	6.3	6.8	182.7	208.7	191.4	0.035	0.0217018	0.13	3.7	196.3	97.39	4.27	Peak Found	Peak Found	High	High	High	High
FALSE	High	Master Protein	O43707	Alpha-actinin-4 OS=Homo sapiens OX=9606 GN=ACTN4 PE=1 SV=2	0	630.723	78	65	997	47	1	911	104.8	5.44	2923.07	65	19	124.6	125.5	120.3	75.6	77.7	76.3	1.686	0.85599	67.06	123.8	76.2	4.08	1.43	High	High	High	High	High	High
FALSE	High	Master Protein	P46013	Proliferation marker protein Ki-67 OS=Homo sapiens OX=9606 GN=MKI67 PE=1 SV=2	0	614.514	43	99	274	99	1	3256	358.5	9.45	695.63	99	0	73	67.8	64.1	138.4	129.2	127.5	0.115	0.420365	1.65	67	133	6.53	4.49	Peak Found	Peak Found	Peak Found	High	High	High
FALSE	High	Master Protein	Q9Y490	Talin-1 OS=Homo sapiens OX=9606 GN=TLN1 PE=1 SV=3	0	607.897	51	80	285	75	1	2541	269.6	6.07	800.87	80	5	39.8	41	42.1	154.4	157	165.7	0.32	0.869124	5.44	43	157	2.78	4.49	High	High	High	High	High	High
FALSE	High	Master Protein	P10809	60 kDa heat shock protein, mitochondrial OS=Homo sapiens OX=9606 GN=HSPD1 PE=1 SV=2	0	565.364	78	50	900	50	1	573	61	5.87	2985.83	50	0	103.3	110.3	112.4	90.4	90	93.7	0.951	0.957889	65.1	109.9	90.1	4.04	2.25	High	High	High	High	High	High
FALSE	High	Master Protein	Q14980	Nuclear mitotic apparatus protein 1 OS=Homo sapiens OX=9606 GN=NUMA1 PE=1 SV=2	0	531.248	53	87	278	86	1	2115	238.1	5.78	738.54	87	1	42.4	51.4	52.1	137.1	159.5	157.5	0.366	0.892751	9.14	48.5	151.5	10.46	7.17	High	High	High	High	High	High
FALSE	High	Master Protein	P12270	Nucleoprotein TPR OS=Homo sapiens OX=9606 GN=TPR PE=1 SV=3	0	521.788	45	91	313	90	1	2363	267.1	5.02	805.06	91	1	74.4	87.2	85.1	109	124.1	120.2	0.385	0.895487	9.97	70.4	129.6	9.83	5.91	High	High	High	High	High	High
FALSE	High	Master Protein	P12814	Alpha-actinin-1 OS=Homo sapiens OX=9606 GN=ACTN1 PE=1 SV=2	0	505.996	77	58	591	40	1	892	103	5.41	1593.18	58	0	89.1	86.2	82.3	115.9	116.7	109.8	0.687	0.998848	33.77	85.3	114.7	3.79	3.2	High	High	High	High	High	High	Acetyl [N-Term]
FALSE	High	Master Protein	P05787	Keratin, type II cytoskeletal 8 OS=Homo sapiens OX=9606 GN=KRT8 PE=1 SV=7	0	420.669	81	47	1168	37	1	483	53.7	5.59	2920.81	47	10	167.9	142.2	140	52.3	48.3	49.3	3.092	0.611006	52.53	148.7	51.3	9.91	4.29	High	High	High	High	High	High
FALSE	High	Master Protein	P11021	Endoplasmic reticulum chaperone BiP OS=Homo sapiens OX=9606 GN=HSPA5 PE=1 SV=2	0	417.746	67	43	987	41	1	654	72.3	5.16	2824.68	43	2	117.4	118.9	116.3	84.9	80.5	81.9	1.396	0.887909	52.47	117.8	82.2	0.97	2.6	High	High	High	High	High	High
FALSE	High	Master Protein	P08238	Heat shock protein HSP 90-beta OS=Homo sapiens OX=9606 GN=HSP90AB1 PE=1 SV=4	0	416.857	60	47	713	29	1	724	83.2	5.03	2012.68	47	2	81.8	80	79	125.5	116.5	117.2	0.623	0.985223	27.29	81.4	118.6	1.65	4.17	High	High	High	High	High	High
FALSE	High	Master Protein	Q86UP2	Kinectin OS=Homo sapiens OX=9606 GN=KTN1 PE=1 SV=1	0	414.215	56	69	226	69	1	1357	156.2	5.64	566.85	69	0	68.1	65.8	62.8	130.2	135	138.1	0.551	0.967904	16.91	63	137	3.4	3.07	High	High	High	High	High	High
FALSE	High	Master Protein	P78527	DNA-dependent protein kinase catalytic subunit OS=Homo sapiens OX=9606 GN=PRKDC PE=1 SV=3	0	412.802	27	103	335	103	1	4128	468.8	7.12	592.61	103	0	145.7	162.1	159.8	44.3	43.1	45	4.427	0.39777	85.91	162.2	37.8	6.77	3.67	High	High	High	High	High	High
FALSE	High	Master Protein	P38646	Stress-70 protein, mitochondrial OS=Homo sapiens OX=9606 GN=HSPA9 PE=1 SV=2	0	411.38	59	39	700	39	1	679	73.6	6.16	1973.25	39	0	78.3	85.2	81	112	121.1	122.3	0.651	0.990816	21.81	80.7	119.3	4.34	4.01	High	High	High	High	High	High
FALSE	High	Master Protein	P07900	Heat shock protein HSP 90-alpha OS=Homo sapiens OX=9606 GN=HSP90AA1 PE=1 SV=5	0	406.528	55	47	651	29	1	732	84.6	5.02	1845.17	47	19	66.6	70.7	69.5	131.5	134.5	127.2	0.509	0.955335	20.44	69.1	130.9	3.02	3.07	High	High	High	High	High	High
FALSE	High	Master Protein	P11142	Heat shock cognate 71 kDa protein OS=Homo sapiens OX=9606 GN=HSPA8 PE=1 SV=1	0	374.441	66	37	665	27	1	646	70.9	5.52	1884.98	37	7	102.3	103.7	101.8	97.8	95.7	98.7	0.958	0.957418	61.79	102.2	97.8	0.94	1.57	High	High	High	High	High	High
FALSE	High	Master Protein	P46940	Ras GTPase-activating-like protein IQGAP1 OS=Homo sapiens OX=9606 GN=IQGAP1 PE=1 SV=1	0	372.642	49	65	324	65	1	1657	189.1	6.48	820.39	65	0	128.2	138.7	144.4	60.3	60.3	68.1	2.783	0.659122	88.17	134.4	65.6	6.63	4.98	High	High	High	High	High	High
FALSE	High	Master Protein	P05783	Keratin, type I cytoskeletal 18 OS=Homo sapiens OX=9606 GN=KRT18 PE=1 SV=2	0	366.09	75	37	764	35	1	430	48	5.45	2237.55	37	0	172	151.6	152.7	41.2	41.9	40.6	3.859	0.477601	47.04	157.6	42.4	6.85	1.74	High	High	High	High	High	High
FALSE	High	Master Protein	P30101	Protein disulfide-isomerase A3 OS=Homo sapiens OX=9606 GN=PDIA3 PE=1 SV=4	0	355.128	70	37	480	37	1	505	56.7	6.35	1366.84	37	0	150	140.7	139.6	58.1	56	55.5	2.552	0.705336	65.28	143.2	56.8	3.99	2.5	High	High	High	High	High	High
FALSE	High	Master Protein	P13639	Elongation factor 2 OS=Homo sapiens OX=9606 GN=EEF2 PE=1 SV=4	0	354.711	65	47	425	46	1	858	95.3	6.83	1012.69	47	1	82.4	84.7	84.8	115.6	113.8	118.8	0.744	0.991537	25.41	83.6	116.4	2.55	1.99	High	High	High	High	High	High
FALSE	High	Master Protein	P60709	Actin, cytoplasmic 1 OS=Homo sapiens OX=9606 GN=ACTB PE=1 SV=1	0	351.061	77	22	1081	10	1	375	41.7	5.48	3257	22	15	108.8	106.2	104.6	98.9	90.4	91.1	1.004	0.949839	58	107.8	92.2	1.96	5.16	High	High	High	High	High	High
FALSE	High	Master Protein	P14625	Endoplasmin OS=Homo sapiens OX=9606 GN=HSP90B1 PE=1 SV=1	0	341.141	57	45	583	43	1	803	92.4	4.84	1542.02	45	0	130.2	141.9	142.6	65.8	60.1	59.5	2.334	0.748774	53.96	140.3	59.7	4.67	4.27	High	High	High	High	High	High
FALSE	High	Master Protein	Q9P2E9	Ribosome-binding protein 1 OS=Homo sapiens OX=9606 GN=RRBP1 PE=1 SV=5	0	337.416	40	47	238	46	1	1410	152.4	8.6	624.28	47	1	51.6	58.2	54.4	128.6	156.8	150.4	0.368	0.892751	6.73	52.6	147.4	4.51	7.62	High	High	High	High	High	High
FALSE	High	Master Protein	Q00610	Clathrin heavy chain 1 OS=Homo sapiens OX=9606 GN=CLTC PE=1 SV=5	0	336.027	47	58	239	58	1	1675	191.5	5.69	615.03	58	0	161.4	156.4	152.1	43.1	42.9	44.1	3.519	0.530481	70.81	155.5	44.5	5.32	1.27	High	High	High	High	High	High
FALSE	High	Master Protein	P49327	Fatty acid synthase OS=Homo sapiens OX=9606 GN=FASN PE=1 SV=3	0	330.767	37	64	146	64	1	2511	273.3	6.44	386.18	64	0	32.5	39.8	45.7	153.3	161.9	166.8	0.204	0.737819	3.44	37.8	162.2	13.68	2.47	High	High	High	High	High	High	Acetyl [N-Term]
FALSE	High	Master Protein	Q9UQ35	Serine/arginine repetitive matrix protein 2 OS=Homo sapiens OX=9606 GN=SRRM2 PE=1 SV=2	0	327.514	26	47	229	47	1	2752	299.4	12.06	554.71	47	0	55.5	56	56.7	143.2	145.2	143.4	0.371	0.892751	10.13	56.2	143.8	3.78	1.8	High	High	High	High	High	High
FALSE	High	Master Protein	P18206	Vinculin OS=Homo sapiens OX=9606 GN=VCL PE=1 SV=4	0	325.985	60	51	235	51	1	1134	123.7	5.66	596.89	51	0	44.3	51.9	55.1	147.4	145.4	155.9	0.392	0.898779	8.97	50	150	7.96	3.93	High	High	High	High	High	High
FALSE	High	Master Protein	P35221	Catenin alpha-1 OS=Homo sapiens OX=9606 GN=CTNNA1 PE=1 SV=1	0	321.772	64	41	132	41	1	906	100	6.29	420.14	41	0	5	4.4	5.9	185.2	205.9	193.6	0.06	0.109925	0.37	4.9	195.1	7.62	4.64	Peak Found	Peak Found	Peak Found	High	High	High
FALSE	High	Master Protein	P08727	Keratin, type I cytoskeletal 19 OS=Homo sapiens OX=9606 GN=KRT19 PE=1 SV=4	0	320.827	88	40	845	25	1	400	44.1	5.14	2490.03	40	17	119.7	124	122.1	77.4	77.7	79.1	1.589	0.86763	51.94	122.3	77.7	1.59	1.12	High	High	High	High	High	High
FALSE	High	Master Protein	P02545	Prelamin-A/C OS=Homo sapiens OX=9606 GN=LMNA PE=1 SV=1	0	317.569	64	47	478	45	1	664	74.1	7.02	1271.71	47	2	104	108.5	110	91.7	92.8	93	1.136	0.921618	40.89	108.5	91.5	2.91	1.75	High	High	High	High	High	High	Acetyl [N-Term]
FALSE	High	Master Protein	P42704	Leucine-rich PPR motif-containing protein, mitochondrial OS=Homo sapiens OX=9606 GN=LRPPRC PE=1 SV=3	0	311.177	49	61	257	61	1	1394	157.8	6.13	575.63	61	0	94.2	89.4	90.2	104.7	105.5	116	0.994	0.95253	61.46	90.7	109.3	2.2	7.73	High	High	High	High	High	High
FALSE	High	Master Protein	P07437	Tubulin beta chain OS=Homo sapiens OX=9606 GN=TUBB PE=1 SV=2	0	301.045	73	26	409	4	1	444	49.6	4.89	1135.26	26	2	41.7	46.7	45.1	151.5	163.4	151.5	0.192	0.705336	3.1	43.8	156.2	6	4.54	High	High	High	High	High	High
FALSE	High	Master Protein	P15924	Desmoplakin OS=Homo sapiens OX=9606 GN=DSP PE=1 SV=3	0	294.94	29	71	164	71	1	2871	331.6	6.81	313.22	71	0	93.8	97.6	98.5	103.1	102.6	104.3	1.131	0.922745	60.55	98	102	3.12	5.99	High	High	High	High	High	High
FALSE	High	Master Protein	P68371	Tubulin beta-4B chain OS=Homo sapiens OX=9606 GN=TUBB4B PE=1 SV=1	0	293.673	73	26	389	1	1	445	49.8	4.89	1070.56	26	34	56.3	52.4	51.2	151.6	140.6	147.8	0.39	0.898779	11.93	52.4	147.6	5.04	3.45	High	Peak Found	High	High	High	High
FALSE	High	Master Protein	O00410	Importin-5 OS=Homo sapiens OX=9606 GN=IPO5 PE=1 SV=4	0	293.658	58	41	177	41	1	1097	123.6	4.94	489.6	41	0	47.1	51.3	56.3	140.3	150.3	154.7	0.338	0.882371	9.05	51.6	148.4	3.45	3.48	High	High	High	High	High	High
FALSE	High	Master Protein	P22314	Ubiquitin-like modifier-activating enzyme 1 OS=Homo sapiens OX=9606 GN=UBA1 PE=1 SV=3	0	289.851	51	38	228	38	1	1058	117.8	5.76	611.83	38	0	99.2	99.5	97.5	104.8	97.7	101.2	0.988	0.953787	84.68	98.3	101.7	1.01	3.88	High	High	High	High	High	High
FALSE	High	Master Protein	Q14974	Importin subunit beta-1 OS=Homo sapiens OX=9606 GN=KPNB1 PE=1 SV=2	0	282.558	55	35	212	35	1	876	97.1	4.78	608.51	35	0	49.4	47.9	49.9	143	157.3	152.6	0.386	0.895487	7.73	47.7	152.3	2.04	4.62	High	High	High	High	High	High	Acetyl [N-Term]
FALSE	High	Master Protein	Q13435	Splicing factor 3B subunit 2 OS=Homo sapiens OX=9606 GN=SF3B2 PE=1 SV=2	0	281.3	47	40	182	40	1	895	100.2	5.67	457.28	40	0	38.9	41.9	40.6	152.4	163.6	162.6	0.249	0.786396	5.74	39.7	160.3	2.95	3.17	High	High	High	High	High	High
FALSE	High	Master Protein	Q14697	Neutral alpha-glucosidase AB OS=Homo sapiens OX=9606 GN=GANAB PE=1 SV=3	0	281.088	45	39	301	39	1	944	106.8	6.14	793.19	39	0	180.7	181.4	173.2	20.9	21.8	22	8.044	0.112861	59.38	179.3	20.7	2.8	2.41	High	High	High	High	High	High
FALSE	High	Master Protein	Q15075	Early endosome antigen 1 OS=Homo sapiens OX=9606 GN=EEA1 PE=1 SV=2	0	279.688	44	53	160	53	1	1411	162.4	5.68	383.54	53	0	77.2	83.9	82.8	111.2	124.5	120.4	0.703	0.999958	23.07	84.5	115.5	3.09	12.08	High	High	High	High	High	High
FALSE	High	Master Protein	P0DMV9	Heat shock 70 kDa protein 1B OS=Homo sapiens OX=9606 GN=HSPA1B PE=1 SV=1	0	279.195	68	33	262	21	1	641	70	5.66	701.72	33	9	49.2	47.9	53.9	151.3	146.6	151.1	0.279	0.83887	9.18	50	150	6.19	1.4	High	High	High	High	High	High
FALSE	High	Master Protein	P13667	Protein disulfide-isomerase A4 OS=Homo sapiens OX=9606 GN=PDIA4 PE=1 SV=2	0	277.75	55	37	427	37	1	645	72.9	5.07	976.77	37	0	163	155.8	155.1	40.7	41.4	44	4.009	0.456856	53.01	157.7	42.3	2.78	3.73	High	High	High	High	High	High
FALSE	High	Master Protein	Q92896	Golgi apparatus protein 1 OS=Homo sapiens OX=9606 GN=GLG1 PE=1 SV=2	0	271.472	49	42	152	42	1	1179	134.5	6.9	382.36	42	0	62.5	63.1	62.1	128.2	145.1	139	0.405	0.90811	9.87	53.9	146.1	1.49	5.64	High	High	High	High	High	High
FALSE	High	Master Protein	P06576	ATP synthase subunit beta, mitochondrial OS=Homo sapiens OX=9606 GN=ATP5F1B PE=1 SV=3	0	268.431	73	26	378	26	1	529	56.5	5.4	1048.67	26	0	133.8	140	135.1	63.5	61.8	65.8	2.066	0.77551	60.06	135.1	64.9	2.55	4.26	High	High	High	High	High	High
FALSE	High	Master Protein	P07237	Protein disulfide-isomerase OS=Homo sapiens OX=9606 GN=P4HB PE=1 SV=3	0	266.8	62	32	525	32	1	508	57.1	4.87	1464.7	32	0	119.7	119.9	117.6	80.1	83.9	78.8	1.46	0.881323	61.1	120.2	79.8	1.16	2.67	High	High	High	High	High	High
FALSE	High	Master Protein	Q14517	Protocadherin Fat 1 OS=Homo sapiens OX=9606 GN=FAT1 PE=1 SV=2	0	266.798	16	58	176	58	1	4588	506	5	351.53	58	0	162	168.1	167.3	30.7	37.8	34.1	4.356	0.405771	56.68	165.1	34.9	2.74	21.55	High	High	High	High	High	High
FALSE	High	Master Protein	Q12906	Interleukin enhancer-binding factor 3 OS=Homo sapiens OX=9606 GN=ILF3 PE=1 SV=3	0	266.627	58	39	278	33	1	894	95.3	8.76	621.72	39	6	119.5	123.3	124.1	75.2	80.4	77.6	1.501	0.873541	51.33	122.2	77.8	5.05	5.83	High	High	High	High	High	High
FALSE	High	Master Protein	Q14204	Cytoplasmic dynein 1 heavy chain 1 OS=Homo sapiens OX=9606 GN=DYNC1H1 PE=1 SV=5	0	265.745	20	74	151	74	1	4646	532.1	6.4	305.24	74	0	149.1	149.7	145	59.5	47.1	49.6	3.066	0.613634	82.99	158	42	3.13	9.16	High	High	High	High	High	High
FALSE	High	Master Protein	P13010	X-ray repair cross-complementing protein 5 OS=Homo sapiens OX=9606 GN=XRCC5 PE=1 SV=3	0	263.698	55	35	232	35	1	732	82.7	5.81	581.91	35	0	106.1	106.8	105.7	92.9	91.9	96.5	1.402	0.886156	63.74	107.1	92.9	0.96	2.53	High	High	High	High	High	High
FALSE	High	Master Protein	P04350	Tubulin beta-4A chain OS=Homo sapiens OX=9606 GN=TUBB4A PE=1 SV=2	0	262.826	72	24	343	3	1	444	49.6	4.88	922.88	24	1	119.6		102.5	134.9	112.6	130.5	3.284	0.76836	23.31	39.4	160.6		5.56	Peak Found	Not Found	Not Found	High	High	High
FALSE	High	Master Protein	Q13263	Transcription intermediary factor 1-beta OS=Homo sapiens OX=9606 GN=TRIM28 PE=1 SV=5	0	260.756	61	27	266	27	1	835	88.5	5.77	740.23	27	0	52.9	55.9	52.3	144.3	147.7	147	0.41	0.908838	10.18	53	147	2.95	1.18	High	High	High	High	High	High
FALSE	High	Master Protein	P27816	Microtubule-associated protein 4 OS=Homo sapiens OX=9606 GN=MAP4 PE=1 SV=3	0	257.731	48	40	172	40	1	1152	120.9	5.43	385.05	40	0	52.4	56.4	49.2	125.1	153.9	163	0.364	0.892751	7.73	48.3	151.7	6.17	14.47	High	High	High	High	High	High
FALSE	High	Master Protein	P55072	Transitional endoplasmic reticulum ATPase OS=Homo sapiens OX=9606 GN=VCP PE=1 SV=4	0	254.82	67	44	301	44	1	806	89.3	5.26	743.45	44	0	126	129	128.5	66.1	75.2	75.2	1.831	0.825748	56.89	125	75	1.06	4.2	High	High	High	High	High	High
FALSE	High	Master Protein	Q9Y4L1	Hypoxia up-regulated protein 1 OS=Homo sapiens OX=9606 GN=HYOU1 PE=1 SV=1	0	254.791	48	37	214	37	1	999	111.3	5.22	574.78	37	0	155.3	160.5	169.8	34.4	38.4	41.7	4.217	0.42685	65.98	161.1	38.9	4.5	8.77	High	High	High	High	High	High
FALSE	High	Master Protein	P27797	Calreticulin OS=Homo sapiens OX=9606 GN=CALR PE=1 SV=1	0	254.325	67	23	346	23	1	417	48.1	4.44	1014.58	23	0	120	122.9	126	75.5	83.4	72.2	1.422	0.88457	85.5	121	79	1.9	7.89	High	High	High	High	High	High
FALSE	High	Master Protein	P20700	Lamin-B1 OS=Homo sapiens OX=9606 GN=LMNB1 PE=1 SV=2	0	253.154	65	43	233	39	1	586	66.4	5.16	587.95	43	2	87	83.6	89.9	109.9	114.7	114.9	0.692	0.999958	21.09	87.2	112.8	3.59	3.81	High	High	High	High	High	High
FALSE	High	Master Protein	Q16891	MICOS complex subunit MIC60 OS=Homo sapiens OX=9606 GN=IMMT PE=1 SV=1	0	252.328	53	36	205	36	1	758	83.6	6.48	561.01	36	0	115.1	115.7	111.5	84.9	87.7	85.2	1.522	0.870063	46.87	114.3	85.7	1.21	0.96	High	High	High	High	High	High
FALSE	High	Master Protein	Q14789	Golgin subfamily B member 1 OS=Homo sapiens OX=9606 GN=GOLGB1 PE=1 SV=2	0	251.599	26	61	117	60	1	3259	375.8	5	234.94	61	0	69.8	97.7	93.6	94.4	118.4	126	0.919	0.963107	46.97	90.7	109.3	12.79	9.46	High	High	High	High	High	High
FALSE	High	Master Protein	P13796	Plastin-2 OS=Homo sapiens OX=9606 GN=LCP1 PE=1 SV=6	0	250.886	79	37	114	29	1	627	70.2	5.43	325.33	37	8	3	3.7	3.9	182.8	205.5	201.1	0.051	0.070485	0.22	3.5	196.5	18.06	6.06	Peak Found	Peak Found	Peak Found	High	High	High
FALSE	High	Master Protein	P33176	Kinesin-1 heavy chain OS=Homo sapiens OX=9606 GN=KIF5B PE=1 SV=1	0	247.873	56	44	128	44	1	963	109.6	6.51	351.55	44	0	62.6	66.6	69.6	129.4	143	128.7	0.397	0.900754	12.79	64	136	15.83	4.64	High	High	High	High	High	High
FALSE	High	Master Protein	P14618	Pyruvate kinase PKM OS=Homo sapiens OX=9606 GN=PKM PE=1 SV=4	0	237.642	64	30	278	30	1	531	57.9	7.84	735.55	30	0	156.8	143.6	130	55.6	53.8	60.2	2.238	0.765191	82.74	142.8	57.2	9.64	5.54	High	High	High	High	High	High
FALSE	High	Master Protein	Q13885	Tubulin beta-2A chain OS=Homo sapiens OX=9606 GN=TUBB2A PE=1 SV=1	0	236.785	64	23	327	3	1	445	49.9	4.89	882.15	23	1	51.8	45.8	42.6	170.9	122.8	166.1	0.61	0.952076	4.78	43.3	156.7	9.98	17.33	Not Found	Not Found	Not Found	High	High	Peak Found
FALSE	High	Master Protein	P35580	Myosin-10 OS=Homo sapiens OX=9606 GN=MYH10 PE=1 SV=3	0	235.289	30	49	132	34	1	1976	228.9	5.54	314.13	49	1	103.1	115.2	109	96.2	90.4	86.1	1.214	0.90811	77.36	106.5	93.5	4.86	10.05	High	High	High	High	High	High
FALSE	High	Master Protein	P06748	Nucleophosmin OS=Homo sapiens OX=9606 GN=NPM1 PE=1 SV=2	0	229.102	62	15	287	15	1	294	32.6	4.78	917.62	15	0	101.4	81.3	88.9	109.3	112.7	106.4	0.63	0.987048	30.51	89.7	110.3	11.1	2.84	High	High	High	High	High	High	Acetyl [N-Term]
FALSE	High	Master Protein	P78371	T-complex protein 1 subunit beta OS=Homo sapiens OX=9606 GN=CCT2 PE=1 SV=4	0	227.95	70	29	176	29	1	535	57.5	6.46	466.2	29	0	80.4	94.4	93.9	107.8	107.1	116.3	1	0.951347	66.49	93.5	106.5	9.6	2.68	High	High	High	High	High	High
FALSE	High	Master Protein	Q9UHB6	LIM domain and actin-binding protein 1 OS=Homo sapiens OX=9606 GN=LIMA1 PE=1 SV=1	0	226.553	57	36	143	36	1	759	85.2	6.84	353.59	36	0	147.2	133.5	132.7	62.8	65	58.7	1.829	0.826205	75.37	137.7	62.3	5.89	2.74	High	High	High	High	High	High	Acetyl [N-Term]
FALSE	High	Master Protein	P00558	Phosphoglycerate kinase 1 OS=Homo sapiens OX=9606 GN=PGK1 PE=1 SV=3	0	221.037	70	26	241	26	1	417	44.6	8.1	696.04	26	0	82.8	90.2	87.7	113.5	108.6	117.3	0.763	0.989365	25.3	87.4	112.6	4.44	3.82	High	High	High	High	High	High
FALSE	High	Master Protein	O94826	Mitochondrial import receptor subunit TOM70 OS=Homo sapiens OX=9606 GN=TOMM70 PE=1 SV=1	0	220.835	58	26	168	26	1	608	67.4	7.12	463.43	26	0	81.1	90.1	81.4	114	118.2	115.2	0.7	0.999958	44.84	83.1	116.9	6.07	2.37	High	High	High	High	High	High
FALSE	High	Master Protein	P07355	Annexin A2 OS=Homo sapiens OX=9606 GN=ANXA2 PE=1 SV=2	0	220.788	71	28	359	28	1	339	38.6	7.75	1010.51	28	0	167.4	157.1	164	36.2	38.1	37.2	4.302	0.411946	68.18	163.1	36.9	2.63	2.63	High	High	High	High	High	High
FALSE	High	Master Protein	Q92945	Far upstream element-binding protein 2 OS=Homo sapiens OX=9606 GN=KHSRP PE=1 SV=4	0	218.476	48	29	196	27	1	711	73.1	7.3	509.07	29	2	68.3	74.2	72.6	123.9	133	128	0.581	0.978571	20.98	71.7	128.3	3.46	3.77	High	High	High	High	High	High
FALSE	High	Master Protein	Q04637	Eukaryotic translation initiation factor 4 gamma 1 OS=Homo sapiens OX=9606 GN=EIF4G1 PE=1 SV=4	0	217.737	37	46	171	40	1	1599	175.4	5.33	349.12	46	6	62.8	69.2	69.3	128.7	134	136	0.503	0.953787	24.53	68.1	131.9	3.43	1.48	High	High	High	High	High	High
FALSE	High	Master Protein	P31948	Stress-induced-phosphoprotein 1 OS=Homo sapiens OX=9606 GN=STIP1 PE=1 SV=1	0	216.53	61	36	187	36	1	543	62.6	6.8	445.45	36	0	45.8	42.4	44.1	152.9	157.2	157.6	0.309	0.86763	7.87	42.1	157.9	1.38	1.02	High	High	High	High	High	High	Acetyl [N-Term]
FALSE	High	Master Protein	Q14152	Eukaryotic translation initiation factor 3 subunit A OS=Homo sapiens OX=9606 GN=EIF3A PE=1 SV=1	0	215.148	40	51	150	51	1	1382	166.5	6.79	315.56	51	0	62	58.2	62.6	132.9	134.5	150	0.42	0.91656	15.17	61.3	138.7	4.09	7.09	High	High	High	High	High	High
FALSE	High	Master Protein	Q07065	Cytoskeleton-associated protein 4 OS=Homo sapiens OX=9606 GN=CKAP4 PE=1 SV=2	0	212.213	63	32	175	32	1	602	66	5.92	435.23	32	0	64.6	69.6	71.4	129.6	132.9	131.9	0.546	0.965658	14.53	68.7	131.3	5.5	2.65	High	High	High	High	High	High
FALSE	High	Master Protein	P05023	Sodium/potassium-transporting ATPase subunit alpha-1 OS=Homo sapiens OX=9606 GN=ATP1A1 PE=1 SV=1	0	211.812	45	41	201	41	1	1023	112.8	5.49	514.05	41	0	92	94.1	93	93.9	113.2	113.9	0.818	0.979894	32.74	91.5	108.5	3.51	9.84	High	High	High	High	High	High
FALSE	High	Master Protein	Q9UKV3	Apoptotic chromatin condensation inducer in the nucleus OS=Homo sapiens OX=9606 GN=ACIN1 PE=1 SV=2	0	209.083	31	32	138	32	1	1341	151.8	6.43	341.11	32	0	61.1	63.9	60.9	133.9	143.5	136.6	0.536	0.963107	18.79	61.6	138.4	5.54	3.92	High	High	High	High	High	High
FALSE	High	Master Protein	P06733	Alpha-enolase OS=Homo sapiens OX=9606 GN=ENO1 PE=1 SV=2	0	209.003	70	23	328	19	1	434	47.1	7.39	951.52	23	4	94.6	105.3	107.7	103.3	95.4	93.6	1.799	0.83102	41.59	124.7	75.3	7.01	10.51	High	High	High	High	High	High
FALSE	High	Master Protein	P48643	T-complex protein 1 subunit epsilon OS=Homo sapiens OX=9606 GN=CCT5 PE=1 SV=1	0	207.45	74	32	134	31	1	541	59.6	5.66	353.93	32	1	78.3	77.7	79.7	119.2	124	121.1	0.836	0.979894	51.34	77.6	122.4	1.86	3.87	High	High	High	High	High	High
FALSE	High	Master Protein	Q92598	Heat shock protein 105 kDa OS=Homo sapiens OX=9606 GN=HSPH1 PE=1 SV=1	0	206.506	52	35	122	32	1	858	96.8	5.39	280.82	35	3	76.7	75.1	83.1	121.7	123.4	120	0.77	0.988625	37.17	78.4	121.6	4.66	0.92	High	High	High	High	High	High
FALSE	High	Master Protein	P34932	Heat shock 70 kDa protein 4 OS=Homo sapiens OX=9606 GN=HSPA4 PE=1 SV=4	0	206.036	58	35	187	32	1	840	94.3	5.19	465.75	35	1	99.1	91.2	87.8	104.6	108.4	108.8	0.834	0.979894	40.86	90.1	109.9	11.25	7.73	High	High	High	High	High	High
FALSE	High	Master Protein	O60664	Perilipin-3 OS=Homo sapiens OX=9606 GN=PLIN3 PE=1 SV=3	0	205.445	66	20	171	20	1	434	47	5.44	514.14	20	0	46.9	50.2	49.2	138.4	151.6	163.7	0.354	0.889337	5.56	48.6	151.4	3.71	8.42	High	High	High	High	High	High
FALSE	High	Master Protein	Q9UPN3	Microtubule-actin cross-linking factor 1, isoforms 1/2/3/5 OS=Homo sapiens OX=9606 GN=MACF1 PE=1 SV=4	0	205.232	9	46	88	45	1	7388	837.8	5.39	170.8	46	0	50.7	74.1	63.2	114.3	146.3	151.5	0.379	0.892751	9.49	52.8	147.2	20.48	5.15	High	High	High	High	High	High
FALSE	High	Master Protein	P29401	Transketolase OS=Homo sapiens OX=9606 GN=TKT PE=1 SV=3	0	204.528	60	29	184	29	1	623	67.8	7.66	467.42	29	0	113.6	110.9	110.5	87.8	88	89.2	1.168	0.91656	64.4	114.5	85.5	1	2.02	High	High	High	High	High	High	Acetyl [N-Term]
FALSE	High	Master Protein	P16144	Integrin beta-4 OS=Homo sapiens OX=9606 GN=ITGB4 PE=1 SV=5	0	203.059	30	38	126	38	1	1822	202	6.09	288.02	38	0	82.3	73.3	71.3	110.7	130.9	131.5	0.746	0.991537	39.75	76.6	123.4	7.34	7.95	High	High	High	High	High	High
FALSE	High	Master Protein	P27824	Calnexin OS=Homo sapiens OX=9606 GN=CANX PE=1 SV=2	0	202.785	43	24	255	24	1	592	67.5	4.6	676.67	24	0	106.3	106.3	104.7	100.9	88.2	93.6	1.165	0.91656	69.76	106.5	93.5	0.82	6.84	High	High	High	High	High	High
FALSE	High	Master Protein	P42166	Lamina-associated polypeptide 2, isoform alpha OS=Homo sapiens OX=9606 GN=TMPO PE=1 SV=2	0	202.501	65	28	144	20	1	694	75.4	7.66	408.49	28	8	46.5	42.9	46.2	165.7	151	147.7	0.266	0.822984	4.38	46.5	153.5	3.22	7.31	High	High	High	High	High	High
FALSE	High	Master Protein	Q14676	Mediator of DNA damage checkpoint protein 1 OS=Homo sapiens OX=9606 GN=MDC1 PE=1 SV=3	0	198.313	34	33	77	33	1	2089	226.5	5.47	199.67	33	0	19.2	11	12.5	173.7	194.2	189.5	0.119	0.48151	0.88	15.6	184.4	18	5.91	High	High	High	High	High	High
FALSE	High	Master Protein	P20810	Calpastatin OS=Homo sapiens OX=9606 GN=CAST PE=1 SV=4	0	197.076	53	24	103	24	1	708	76.5	5.07	264.63	24	0	50.4	42.4	55.4	144.1	161.4	146.3	0.457	0.936868	13.59	51.7	148.3	1.57	9.2	High	High	High	High	High	High
FALSE	High	Master Protein	P50990	T-complex protein 1 subunit theta OS=Homo sapiens OX=9606 GN=CCT8 PE=1 SV=4	0	195.476	71	35	196	35	1	548	59.6	5.6	475.45	35	0	94.8	91.4	94.4	107	100.4	112	0.762	0.989365	29.38	90.8	109.2	1.04	5.93	High	High	High	High	High	High
FALSE	High	Master Protein	O43852	Calumenin OS=Homo sapiens OX=9606 GN=CALU PE=1 SV=2	0	194.102	73	21	131	21	1	315	37.1	4.64	325.03	21	0	151.9	131.7	128.1	60.5	65.5	62.3	1.691	0.855326	113.83	136.1	63.9	8	5.36	High	High	High	High	High	High
FALSE	High	Master Protein	P68104	Elongation factor 1-alpha 1 OS=Homo sapiens OX=9606 GN=EEF1A1 PE=1 SV=1	0	193.327	67	19	271	9	1	462	50.1	9.01	789.8	19	9	116	126.3	127.7	79.8	73.6	76.6	0.982	0.953787	87.95	124.6	75.4	5.22	4.14	High	High	High	High	High	High
FALSE	High	Master Protein	O75533	Splicing factor 3B subunit 1 OS=Homo sapiens OX=9606 GN=SF3B1 PE=1 SV=3	0	191.922	35	31	110	31	1	1304	145.7	7.09	284.33	31	0	78.2	102.2	102.9	96.8	113.3	106.6	0.733	0.992994	47.53	93.1	106.9	9.26	8.7	High	High	High	High	High	High
FALSE	High	Master Protein	P61978	Heterogeneous nuclear ribonucleoprotein K OS=Homo sapiens OX=9606 GN=HNRNPK PE=1 SV=1	0	190.003	59	23	320	23	1	463	50.9	5.54	831.32	23	0	79.9	83.6	83.7	110.8	116.5	125.4	0.751	0.991537	31.44	83.8	116.2	2.66	6.09	High	High	High	High	High	High	Acetyl [N-Term]
FALSE	High	Master Protein	Q13509	Tubulin beta-3 chain OS=Homo sapiens OX=9606 GN=TUBB3 PE=1 SV=2	0	189.603	60	21	254	5	1	450	50.4	4.93	667.16	21	2	94.8	127.2	128.9	74.5	97.5	77	2.268	0.850871	14.45	120.8	79.2	18.92	15.16	Peak Found	Peak Found	High	High	High	High
FALSE	High	Master Protein	P04264	Keratin, type II cytoskeletal 1 OS=Homo sapiens OX=9606 GN=KRT1 PE=1 SV=6	0	189.565	57	33	214	26	1	644	66	8.12	511.83	33	3	116.1	121.7	119	77.8	80.6	84.7	1.416	0.885431	39.97	120.9	79.1	2.87	3.12	High	High	High	High	High	High
FALSE	High	Master Protein	P17987	T-complex protein 1 subunit alpha OS=Homo sapiens OX=9606 GN=TCP1 PE=1 SV=1	0	187.251	61	26	145	26	1	556	60.3	6.11	355.55	26	0	98.9	90	91.8	114.6	105.5	99.2	0.935	0.962067	63.79	92.3	107.7	2.68	5.61	High	High	High	High	High	High	Acetyl [N-Term]
FALSE	High	Master Protein	P19338	Nucleolin OS=Homo sapiens OX=9606 GN=NCL PE=1 SV=3	0	186.816	31	24	330	24	1	710	76.6	4.7	899.44	24	0	84.7	87.7	89.3	111.3	111.4	115.5	0.695	0.999958	20.83	88.3	111.7	2.72	1.99	High	High	High	High	High	High
FALSE	High	Master Protein	O60716	Catenin delta-1 OS=Homo sapiens OX=9606 GN=CTNND1 PE=1 SV=1	0	186.382	42	31	96	31	1	968	108.1	6.23	255.49	31	0	78.3	85.1	86.2	117.4	117.7	115.4	0.693	0.999958	43.39	79.1	120.9	3.9	0.82	High	High	High	High	High	High
FALSE	High	Master Protein	P30153	Serine/threonine-protein phosphatase 2A 65 kDa regulatory subunit A alpha isoform OS=Homo sapiens OX=9606 GN=PPP2R1A PE=1 SV=4	0	185.127	51	25	164	20	1	589	65.3	5.11	473.89	25	5	51	55.6	54.8	133	153.4	152.2	0.433	0.921618	15.08	52.6	147.4	3.74	7	High	High	High	High	High	High
FALSE	High	Master Protein	Q03252	Lamin-B2 OS=Homo sapiens OX=9606 GN=LMNB2 PE=1 SV=4	0	183.67	48	38	235	34	1	620	69.9	5.59	544.46	38	0	105.9	110.9	111.6	85.6	98.2	87.8	1.25	0.898797	40.61	109.9	90.1	3.88	9.82	High	High	High	High	High	High
FALSE	High	Master Protein	P52272	Heterogeneous nuclear ribonucleoprotein M OS=Homo sapiens OX=9606 GN=HNRNPM PE=1 SV=3	0	182.97	65	36	203	36	1	730	77.5	8.7	489.74	36	0	109.8	118.3	117	84.5	85.1	85.4	1.432	0.883611	46.91	115.1	84.9	2.05	1.03	High	High	High	High	High	High
FALSE	High	Master Protein	P60842	Eukaryotic initiation factor 4A-I OS=Homo sapiens OX=9606 GN=EIF4A1 PE=1 SV=1	0	182.73	65	24	185	14	1	406	46.1	5.48	518.18	24	10	116.6	119.5	119.6	84.1	78.1	82	1.445	0.882484	60.5	118.3	81.7	4.28	3.81	High	High	High	High	High	High
FALSE	High	Master Protein	P08133	Annexin A6 OS=Homo sapiens OX=9606 GN=ANXA6 PE=1 SV=3	0	182.386	54	35	154	35	1	673	75.8	5.6	307.8	35	0	147.9	147	136.2	50.9	59.6	58.4	3.023	0.617709	84.82	144.9	55.1	4.1	6.51	High	High	High	High	High	High
FALSE	High	Master Protein	P35900	Keratin, type I cytoskeletal 20 OS=Homo sapiens OX=9606 GN=KRT20 PE=1 SV=1	0	182.213	79	30	234	27	1	424	48.5	5.69	633.79	30	2	184.3	195.5	200.8	4.4	8.1	6.8	37.412	0.000557184	130.69	193.2	6.8	3.69	8.91	High	High	High	Peak Found	Peak Found	Peak Found
FALSE	High	Master Protein	Q14839	Chromodomain-helicase-DNA-binding protein 4 OS=Homo sapiens OX=9606 GN=CHD4 PE=1 SV=2	0	181.425	26	36	89	26	1	1912	217.9	5.86	209.6	36	10	56.1	62.2	58.5	137.3	153	132.9	0.479	0.945601	16.29	59.3	140.7	4.51	8.56	High	High	High	High	High	High
FALSE	High	Master Protein	P49321	Nuclear autoantigenic sperm protein OS=Homo sapiens OX=9606 GN=NASP PE=1 SV=2	0	180.908	52	25	135	25	1	788	85.2	4.3	347.38	25	0	29.4	26.7	27.2	179.3	181.1	156.3	0.152	0.586846	1.46	24.3	175.7	11.06	8.15	High	High	High	High	High	High
FALSE	High	Master Protein	P16615	Sarcoplasmic/endoplasmic reticulum calcium ATPase 2 OS=Homo sapiens OX=9606 GN=ATP2A2 PE=1 SV=1	0	180.679	42	35	135	35	1	1042	114.7	5.34	297.73	35	0	149.2	163.5	156.9	51.2	39.5	39.6	3.56	0.525812	47.99	158.5	41.5	5.68	5.67	High	High	High	High	High	High
FALSE	High	Master Protein	P14314	Glucosidase 2 subunit beta OS=Homo sapiens OX=9606 GN=PRKCSH PE=1 SV=2	0	179.811	58	25	278	24	1	528	59.4	4.41	655.58	25	1	114.7	124.8	123.1	80.2	76.3	81	1.577	0.868327	45	120.7	79.3	4.31	3.31	High	High	High	High	High	High
FALSE	High	Master Protein	P13645	Keratin, type I cytoskeletal 10 OS=Homo sapiens OX=9606 GN=KRT10 PE=1 SV=6	0	178.409	57	28	158	22	1	584	58.8	5.21	387.25	28	4	118	124.8	129.5	78	75.3	74.3	1.383	0.889337	78.87	125.3	74.7	8.13	6.36	High	High	High	High	High	High
FALSE	High	Master Protein	Q13283	Ras GTPase-activating protein-binding protein 1 OS=Homo sapiens OX=9606 GN=G3BP1 PE=1 SV=1	0	177.228	57	20	135	19	1	466	52.1	5.52	323.25	20	1	36.1	39.6	35.2	155.7	185.4	147.9	0.283	0.841007	6.17	36.8	163.2	9.05	12.66	High	High	High	High	High	High	Acetyl [N-Term]
FALSE	High	Master Protein	P49368	T-complex protein 1 subunit gamma OS=Homo sapiens OX=9606 GN=CCT3 PE=1 SV=4	0	176.648	71	33	131	33	1	545	60.5	6.49	334.17	33	0	104.5	97.1	102.6	105.2	91	99.6	1.011	0.949565	118.33	102.6	97.4	5.58	8.27	High	High	High	High	High	High	Acetyl [N-Term]
FALSE	High	Master Protein	P11717	Cation-independent mannose-6-phosphate receptor OS=Homo sapiens OX=9606 GN=IGF2R PE=1 SV=3	0	176.589	22	42	117	42	1	2491	274.2	5.94	259.48	42	0	123.8	122.9	122.3	76.8	78.3	75.9	1.523	0.870063	56.13	119	81	5.93	3.79	High	High	High	High	High	High
FALSE	High	Master Protein	Q8NC51	Plasminogen activator inhibitor 1 RNA-binding protein OS=Homo sapiens OX=9606 GN=SERBP1 PE=1 SV=2	0	175.199	38	20	146	20	1	408	44.9	8.65	375.23	20	0	15.2	19.2	21	188.6	183.8	172.2	0.1	0.32941	0.41	18.3	181.7	16.19	5.67	High	High	High	High	High	High
FALSE	High	Master Protein	P68366	Tubulin alpha-4A chain OS=Homo sapiens OX=9606 GN=TUBA4A PE=1 SV=1	0	174.559	57	20	243	4	1	448	49.9	5.06	657.05	20	0	11.6	7.6	10.9	208.8	191.2	170	0.063	0.208796	0.15	9.7	190.3	22.29	10.33	High	Peak Found	Peak Found	High	High	High
FALSE	High	Master Protein	Q71U36	Tubulin alpha-1A chain OS=Homo sapiens OX=9606 GN=TUBA1A PE=1 SV=1	0	174.549	59	21	245	1	1	451	50.1	5.06	658	21	24	71.3	68.7	67.7	137	126.6	128.7	0.477	0.945585	13.26	71.8	128.2	2.42	5.1	Not Found	Not Found	Not Found	High	High	High
FALSE	High	Master Protein	P55060	Exportin-2 OS=Homo sapiens OX=9606 GN=CSE1L PE=1 SV=3	0	174.209	44	35	96	35	1	971	110.3	5.77	241.19	35	0	36.1	80.3	80.9	126	136.8	139.9	0.304	0.865653	9.45	44.1	155.9	20.75	8.72	High	High	High	High	High	High	Acetyl [N-Term]
FALSE	High	Master Protein	P08670	Vimentin OS=Homo sapiens OX=9606 GN=VIM PE=1 SV=4	0	173.498	67	33	122	30	1	466	53.6	5.12	310.62	33	0	3.4	2.1	4.3	191.3	197.1	201.8	0.032	0.0173178	0.04	2.4	197.6	41.34	2.35	Peak Found	Peak Found	Peak Found	High	High	High
FALSE	High	Master Protein	P27348	14-3-3 protein theta OS=Homo sapiens OX=9606 GN=YWHAQ PE=1 SV=1	0	173.411	69	21	213	15	1	245	27.7	4.78	518.37	21	5	62.4	64	63.6	151	135.9	123.2	0.327	0.873541	6.49	63.8	136.2	1.24	11.24	High	High	High	High	High	High
FALSE	High	Master Protein	P12956	X-ray repair cross-complementing protein 6 OS=Homo sapiens OX=9606 GN=XRCC6 PE=1 SV=2	0	173.217	53	29	165	29	1	609	69.8	6.64	395.75	29	0	147.4	143.5	137.7	57.3	53.8	60.4	1.966	0.786396	70.21	142.9	57.1	3.04	4.07	High	High	High	High	High	High
FALSE	High	Master Protein	P42167	Lamina-associated polypeptide 2, isoforms beta/gamma OS=Homo sapiens OX=9606 GN=TMPO PE=1 SV=2	0	172.907	56	18	175	10	1	454	50.6	9.38	498.06	18	0	41.7	36.9	38	172.5	146.3	164.6	0.292	0.856306	8.73	37.6	162.4	6.97	8.22	High	High	High	High	High	High
FALSE	High	Master Protein	Q9BQE3	Tubulin alpha-1C chain OS=Homo sapiens OX=9606 GN=TUBA1C PE=1 SV=1	0	172.489	59	21	258	2	1	449	49.9	5.1	683.73	21	1	46.8	45.3	54.4	157.4	114.8	181.3	0.433	0.921618	16.19	45.3	154.7	8.86	22.17	High	High	High	High	High	High
FALSE	High	Master Protein	Q13200	26S proteasome non-ATPase regulatory subunit 2 OS=Homo sapiens OX=9606 GN=PSMD2 PE=1 SV=3	0	171.209	41	30	110	30	1	908	100.1	5.2	283.38	30	0	99.3	99	100.4	85.3	112.3	103.7	1.132	0.921963	50.13	97.9	102.1	0.75	14.16	High	High	High	High	High	High
FALSE	High	Master Protein	Q9Y520	Protein PRRC2C OS=Homo sapiens OX=9606 GN=PRRC2C PE=1 SV=4	0	170.123	20	37	69	36	1	2896	316.7	9.13	137	37	1	48.2	42.3	44.8	115.5	181.5	167.7	0.42	0.912791	10.47	50.6	149.4	7.17	23.47	Peak Found	High	Peak Found	High	High	High
FALSE	High	Master Protein	Q99832	T-complex protein 1 subunit eta OS=Homo sapiens OX=9606 GN=CCT7 PE=1 SV=2	0	169.852	67	31	142	31	1	543	59.3	7.65	341.54	31	0	115.7	101.6	109.9	89.9	95.6	87.2	1.177	0.913639	80.55	109.8	90.2	5.61	8.05	High	High	High	High	High	High	Acetyl [N-Term]
FALSE	High	Master Protein	P43243	Matrin-3 OS=Homo sapiens OX=9606 GN=MATR3 PE=1 SV=2	0	169.112	41	27	130	27	1	847	94.6	6.25	288.65	27	0	82.3	93.4	86	111.6	108.8	117.8	0.844	0.978957	39.85	88	112	5.17	8.47	High	High	High	High	High	High
FALSE	High	Master Protein	Q14157	Ubiquitin-associated protein 2-like OS=Homo sapiens OX=9606 GN=UBAP2L PE=1 SV=2	0	168.604	37	21	90	21	1	1087	114.5	7.11	255.9	21	0	47.8	38.1	29.6	155.9	164.9	163.8	0.132	0.500439	1.33	29.5	170.5	11.06	0.88	High	High	High	High	High	High
FALSE	High	Master Protein	Q7Z6Z7	E3 ubiquitin-protein ligase HUWE1 OS=Homo sapiens OX=9606 GN=HUWE1 PE=1 SV=3	0	168.055	12	32	73	32	1	4374	481.6	5.22	162.11	32	0	63.9	62	70	110.8	146.5	146.8	0.57	0.961204	19.59	61.1	138.9	9.36	7.68	High	High	High	High	High	High
FALSE	High	Master Protein	P04406	Glyceraldehyde-3-phosphate dehydrogenase OS=Homo sapiens OX=9606 GN=GAPDH PE=1 SV=3	0	167.278	65	16	219	16	1	335	36	8.46	611.52	16	0	140.4	155.3	152.9	47	49.2	55.2	2.708	0.674669	59.59	150.6	49.4	5.2	8.21	High	High	High	High	High	High
FALSE	High	Master Protein	P04083	Annexin A1 OS=Homo sapiens OX=9606 GN=ANXA1 PE=1 SV=2	0	167.187	73	24	198	24	1	346	38.7	7.02	560.81	24	0	150.5	148.5	143.7	51.8	50.6	54.9	3.046	0.615158	59.04	148.1	51.9	2.29	3.4	High	High	High	High	High	High
FALSE	High	Master Protein	O43290	U4/U6.U5 tri-snRNP-associated protein 1 OS=Homo sapiens OX=9606 GN=SART1 PE=1 SV=1	0	166.65	45	30	99	29	1	800	90.2	6.13	220.12	30	0	50.9	66.1	62.5	121.3	154.5	144.8	0.34	0.882484	11.35	60.9	139.1	11.31	10.36	High	High	High	High	High	High
FALSE	High	Master Protein	P62258	14-3-3 protein epsilon OS=Homo sapiens OX=9606 GN=YWHAE PE=1 SV=1	0	166.636	76	24	249	22	1	255	29.2	4.74	631.14	24	3	76.9	87.9	94.4	113	110.9	116.8	1.133	0.921618	37.14	86.9	113.1	9.78	2.53	High	High	High	High	High	High	Acetyl [N-Term]
FALSE	High	Master Protein	Q00839	Heterogeneous nuclear ribonucleoprotein U OS=Homo sapiens OX=9606 GN=HNRNPU PE=1 SV=6	0	164.817	30	24	190	24	1	825	90.5	6	437.76	24	0	125.4	125.3	123.2	77.7	76.4	71.9	2.141	0.767188	65.09	124	76	0.95	4.24	High	High	High	High	High	High
FALSE	High	Master Protein	Q14126	Desmoglein-2 OS=Homo sapiens OX=9606 GN=DSG2 PE=1 SV=2	0	164.623	49	30	93	30	1	1118	122.2	5.24	218.88	30	0	58.2	54.3	53.7	148.1	146.2	139.5	0.5	0.953787	18.55	60.2	139.8	4.92	4.14	High	High	High	High	High	High
FALSE	High	Master Protein	P07814	Bifunctional glutamate/proline--tRNA ligase OS=Homo sapiens OX=9606 GN=EPRS1 PE=1 SV=5	0	164.033	36	38	107	38	1	1512	170.5	7.33	202.79	38	0	117.1	139.3	141.3	62.7	66.8	72.9	1.878	0.813393	85.86	133.8	66.2	8.73	9.07	High	High	High	High	High	High
FALSE	High	Master Protein	O60763	General vesicular transport factor p115 OS=Homo sapiens OX=9606 GN=USO1 PE=1 SV=2	0	163.69	39	30	108	30	1	962	107.8	4.91	243.33	30	0	106.6	126.4	134	61.4	91.7	80	1.485	0.877505	54.18	123.2	76.8	10.65	17.58	High	High	High	High	High	High
FALSE	High	Master Protein	Q15029	116 kDa U5 small nuclear ribonucleoprotein component OS=Homo sapiens OX=9606 GN=EFTUD2 PE=1 SV=1	0	163.465	43	30	95	29	1	972	109.4	5	227.85	30	0	80.4	77.6	72.5	134.3	110.5	124.7	0.6	0.979894	38.74	74.2	125.8	1.75	9.66	High	High	High	High	High	High
FALSE	High	Master Protein	P49792	E3 SUMO-protein ligase RanBP2 OS=Homo sapiens OX=9606 GN=RANBP2 PE=1 SV=2	0	163.012	17	37	91	28	1	3224	358	6.2	185.68	37	7	90.4	109.9	103.3	88.2	107.1	101.3	0.955	0.963107	76.03	98.7	101.3	13.93	13.38	High	High	High	High	High	High
FALSE	High	Master Protein	Q15459	Splicing factor 3A subunit 1 OS=Homo sapiens OX=9606 GN=SF3A1 PE=1 SV=1	0	162.501	41	27	115	27	1	793	88.8	5.22	246.79	27	0	72.2	68.7	66.9	126.1	129.7	136.4	0.534	0.963107	14.81	67	133	8.87	2.86	High	High	High	High	High	High
FALSE	High	Master Protein	Q9BSJ8	Extended synaptotagmin-1 OS=Homo sapiens OX=9606 GN=ESYT1 PE=1 SV=1	0	161.878	36	29	99	29	1	1104	122.8	5.83	241.07	29	0	81.7	90.1	93.4	101.2	118.7	114.9	0.723	0.996387	45.92	85.7	114.3	4.64	6.24	High	High	High	High	High	High
FALSE	High	Master Protein	Q16643	Drebrin OS=Homo sapiens OX=9606 GN=DBN1 PE=1 SV=4	0	161.842	57	24	145	24	1	649	71.4	4.45	396.16	24	0	90.7	90.4	87.7	120.1	107.5	103.6	0.81	0.979894	35.86	91.1	108.9	1.5	6.21	High	High	High	High	High	High
FALSE	High	Master Protein	P09429	High mobility group protein B1 OS=Homo sapiens OX=9606 GN=HMGB1 PE=1 SV=3	0	161.649	52	15	137	11	1	215	24.9	5.74	367.75	15	5	25.7	30.1	31.6	176.1	186.8	149.5	0.146	0.564099	2.12	27.4	172.6	7.49	3.86	High	High	High	High	High	High
FALSE	High	Master Protein	P67809	Y-box-binding protein 1 OS=Homo sapiens OX=9606 GN=YBX1 PE=1 SV=3	0	161.313	56	17	163	11	1	324	35.9	9.88	435.68	17	5	45.2	51	45.8	139.4	162.8	155.9	0.298	0.860445	5.92	45.5	154.5	6.58	7.76	High	High	High	High	High	High
FALSE	High	Master Protein	O95202	Mitochondrial proton/calcium exchanger protein OS=Homo sapiens OX=9606 GN=LETM1 PE=1 SV=1	0	160.464	41	26	106	26	1	739	83.3	6.7	269.04	26	0	82.9	98.9	101.2	103.7	104.5	108.8	1.127	0.925226	60.58	97	103	3.75	2.87	High	High	High	High	High	High
FALSE	High	Master Protein	P07195	L-lactate dehydrogenase B chain OS=Homo sapiens OX=9606 GN=LDHB PE=1 SV=2	0	160.359	61	20	246	19	1	334	36.6	6.05	641.98	20	0	113.7	106.3	111.1	95.3	85.2	88.3	1.162	0.91656	51.53	111.7	88.3	2.88	5.9	High	High	High	High	High	High
FALSE	High	Master Protein	P50991	T-complex protein 1 subunit delta OS=Homo sapiens OX=9606 GN=CCT4 PE=1 SV=4	0	160.251	62	25	127	24	1	539	57.9	7.83	292.47	25	0	88.6	95.1	100.5	101.8	100.2	113.9	1.06	0.939103	58.7	97.5	102.5	3.04	3.58	High	High	High	High	High	High
FALSE	High	Master Protein	Q9Y2W1	Thyroid hormone receptor-associated protein 3 OS=Homo sapiens OX=9606 GN=THRAP3 PE=1 SV=2	0	159.158	28	25	122	24	1	955	108.6	10.15	344.51	25	1	59.1	67.4	71.5	128.3	141.7	132	0.413	0.910024	8.43	63.4	136.6	12.23	5.29	High	High	High	High	High	High
FALSE	High	Master Protein	P15311	Ezrin OS=Homo sapiens OX=9606 GN=EZR PE=1 SV=4	0	159.072	49	29	166	17	1	586	69.4	6.27	367.92	29	13	93.6	92.4	101.9	97.2	108.1	106.8	0.809	0.979894	58.3	92.6	107.4	7.3	7.15	High	High	High	High	High	High
FALSE	High	Master Protein	P08758	Annexin A5 OS=Homo sapiens OX=9606 GN=ANXA5 PE=1 SV=2	0	158.536	75	22	133	21	1	320	35.9	5.05	308.97	22	1	24	27.6	28.8	166.3	172.1	181.2	0.188	0.691992	3.67	27.7	172.3	10	4.64	High	High	High	High	High	High
FALSE	High	Master Protein	P63104	14-3-3 protein zeta/delta OS=Homo sapiens OX=9606 GN=YWHAZ PE=1 SV=1	0	157.883	70	20	269	16	1	245	27.7	4.79	708.08	20	0	69.9	69.4	67.2	133.6	130.8	129	0.549	0.966841	28.93	69.6	130.4	2.65	1.85	High	High	High	High	High	High	Acetyl [N-Term]
FALSE	High	Master Protein	Q9NR30	Nucleolar RNA helicase 2 OS=Homo sapiens OX=9606 GN=DDX21 PE=1 SV=5	0	156.396	47	30	123	27	1	783	87.3	9.28	290.97	30	3	118.1	123.7	114.2	80.8	78.6	84.7	1.844	0.822984	82.42	119.4	80.6	4.17	4.42	High	High	High	High	High	High
FALSE	High	Master Protein	P18583	Protein SON OS=Homo sapiens OX=9606 GN=SON PE=1 SV=4	0	156.242	20	33	92	33	1	2426	263.7	5.64	185.53	33	0	69.5	75.9	75.6	118.5	126.3	134.3	0.557	0.968943	30.35	74.1	125.9	4.79	6.66	High	High	High	High	High	High
FALSE	High	Master Protein	Q13428	Treacle protein OS=Homo sapiens OX=9606 GN=TCOF1 PE=1 SV=3	0	156.063	25	27	94	27	1	1488	152	9.04	212.5	27	0	53.2	37.8	37.3	148.4	162.7	160.6	0.259	0.80835	3.88	39.6	160.4	17.97	4.71	High	High	High	High	High	High
FALSE	High	Master Protein	P28331	NADH-ubiquinone oxidoreductase 75 kDa subunit, mitochondrial OS=Homo sapiens OX=9606 GN=NDUFS1 PE=1 SV=3	0	155.717	47	27	121	27	1	727	79.4	6.23	308.09	27	0	84.6	96.8	96.6	102.7	104.3	115.1	1.149	0.920282	56.03	94.5	105.5	5.89	7.47	High	High	High	High	High	High
FALSE	High	Master Protein	Q9C0C2	182 kDa tankyrase-1-binding protein OS=Homo sapiens OX=9606 GN=TNKS1BP1 PE=1 SV=4	0	155.552	29	30	69	30	1	1729	181.7	4.86	154.2	30	0	63	69.2	68.9	119	139.4	140.5	0.54	0.953787	18.95	64.2	135.8	1.25	4.69	High	High	High	High	High	High
FALSE	High	Master Protein	Q9UQ80	Proliferation-associated protein 2G4 OS=Homo sapiens OX=9606 GN=PA2G4 PE=1 SV=3	0	154.793	65	22	124	22	1	394	43.8	6.55	326.87	22	0	69.8	67.6	69.9	129.7	138.7	124.4	0.564	0.973379	24.94	69.8	130.2	4.38	5.49	High	High	High	High	High	High
FALSE	High	Master Protein	P05455	Lupus La protein OS=Homo sapiens OX=9606 GN=SSB PE=1 SV=2	0	154.714	55	28	112	28	1	408	46.8	7.12	244.15	28	0	131.9	113.2	103.8	84	90.3	76.8	1.362	0.892173	70.42	110.1	89.9	11.19	6.62	High	High	High	High	High	High
FALSE	High	Master Protein	Q99459	Cell division cycle 5-like protein OS=Homo sapiens OX=9606 GN=CDC5L PE=1 SV=2	0	154.273	51	26	91	26	1	802	92.2	8.18	201.61	26	0	78.9	68.1	63.8	135.5	122.7	130.9	0.436	0.925366	10.27	68.4	131.6	10.14	4.05	High	High	High	High	High	High
FALSE	High	Master Protein	Q15084	Protein disulfide-isomerase A6 OS=Homo sapiens OX=9606 GN=PDIA6 PE=1 SV=1	0	153.971	45	17	188	17	1	440	48.1	5.08	597	17	0	125.1	113.3	106.6	79.9	82.5	92.6	1.7	0.851856	74.85	116.4	83.6	8.04	8.27	High	High	High	High	High	High
FALSE	High	Master Protein	Q8WUM4	Programmed cell death 6-interacting protein OS=Homo sapiens OX=9606 GN=PDCD6IP PE=1 SV=1	0	153.53	41	29	104	29	1	868	96	6.52	229.02	29	0	79.1	86.2	80.4	121.7	112.4	120.2	1.191	0.910024	62.84	76.5	123.5	6.34	13.13	High	High	High	High	High	High
FALSE	High	Master Protein	Q86UE4	Protein LYRIC OS=Homo sapiens OX=9606 GN=MTDH PE=1 SV=2	0	153.476	49	24	110	24	1	582	63.8	9.32	259.51	24	0	20.6	23.4	23.7	154.6	186.9	190.7	0.122	0.454575	1.13	20.6	179.4	0.5	8.84	High	High	High	High	High	High
FALSE	High	Master Protein	P49588	Alanine--tRNA ligase, cytoplasmic OS=Homo sapiens OX=9606 GN=AARS1 PE=1 SV=2	0	153.193	42	27	64	27	1	968	106.7	5.53	172.42	27	0	54.7	70.7	66.2	125.1	138	145.2	0.559	0.9723	16.7	63.7	136.3	13.79	7.14	High	High	High	High	High	High	Acetyl [N-Term]
FALSE	High	Master Protein	Q08378	Golgin subfamily A member 3 OS=Homo sapiens OX=9606 GN=GOLGA3 PE=1 SV=2	0	152.71	27	28	59	28	1	1498	167.3	5.44	142.49	28	0	84	101.8	92.1	94.2	118.2	109.7	0.575	0.96206	36.05	89	111	8.28	11.82	High	High	High	High	High	High
FALSE	High	Master Protein	P09104	Gamma-enolase OS=Homo sapiens OX=9606 GN=ENO2 PE=1 SV=3	0	152.252	70	20	119	16	1	434	47.2	5.03	317.24	20	0	52.4	64.3	67.8	127.7	146.7	141.1	0.48	0.945601	17.9	62.9	137.1	10.45	9.46	High	High	High	High	High	High
FALSE	High	Master Protein	P04439	HLA class I histocompatibility antigen, A alpha chain OS=Homo sapiens OX=9606 GN=HLA-A PE=1 SV=2	0	151.001	60	19	83	12	1	365	40.8	6	243.46	19	6	52	47.1	45.6	161.1	147.8	146.4	0.461	0.936868	14.78	50.9	149.1	6.37	4.88	Peak Found	High	High	High	High	High
FALSE	High	Master Protein	P46060	Ran GTPase-activating protein 1 OS=Homo sapiens OX=9606 GN=RANGAP1 PE=1 SV=1	0	150.449	59	31	86	31	1	587	63.5	4.68	229.93	31	0	63.3	69.9	67.3	128.6	131.9	139	0.42	0.91656	14.35	66.9	133.1	12.92	3.2	High	High	High	High	High	High
FALSE	High	Master Protein	P51659	Peroxisomal multifunctional enzyme type 2 OS=Homo sapiens OX=9606 GN=HSD17B4 PE=1 SV=3	0	150.435	52	28	126	28	1	736	79.6	8.84	321.29	28	0	191.4	184.6	178.8	13.3	20.8	11.1	11.257	0.0443584	86.82	187.6	12.4	1.9	15.93	High	High	High	High	High	High
FALSE	High	Master Protein	P18669	Phosphoglycerate mutase 1 OS=Homo sapiens OX=9606 GN=PGAM1 PE=1 SV=2	0	150.32	67	15	130	15	1	254	28.8	7.18	351.83	15	0	87.5	70.5	81.4	122	122.2	116.5	0.608	0.980811	29.62	80.7	119.3	18.75	6.09	High	High	High	High	High	High
FALSE	High	Master Protein	O60437	Periplakin OS=Homo sapiens OX=9606 GN=PPL PE=1 SV=4	0	149.747	26	41	85	41	1	1756	204.6	5.6	161.97	41	0	119.5	130.9	119.9	71.8	93.2	64.6	2.008	0.802352	74.95	129.3	70.7	4.28	21.94	High	High	High	High	High	High
FALSE	High	Master Protein	O43491	Band 4.1-like protein 2 OS=Homo sapiens OX=9606 GN=EPB41L2 PE=1 SV=1	0	149.545	38	28	99	27	1	1005	112.5	5.44	215.16	28	0	136	126.1	129.6	66.1	75	67.3	2.015	0.783914	53.85	131.2	68.8	0.87	7.69	High	High	High	High	High	High
FALSE	High	Master Protein	Q99460	26S proteasome non-ATPase regulatory subunit 1 OS=Homo sapiens OX=9606 GN=PSMD1 PE=1 SV=2	0	149.3	39	28	96	28	1	953	105.8	5.39	194.63	28	0	101.2	105.3	110.1	82.7	100.8	100	1.173	0.915138	59.86	98.9	101.1	4.29	9.58	High	High	High	High	High	High	Acetyl [N-Term]
FALSE	High	Master Protein	P07602	Prosaposin OS=Homo sapiens OX=9606 GN=PSAP PE=1 SV=2	0	148.85	53	25	168	25	1	524	58.1	5.17	382.77	25	0	117.5	121.6	125.8	76.4	77.3	81.5	0.931	0.962147	82	122.3	77.7	3.61	2.7	High	High	High	High	High	High
FALSE	High	Master Protein	Q15365	Poly(rC)-binding protein 1 OS=Homo sapiens OX=9606 GN=PCBP1 PE=1 SV=2	0	148.765	77	17	164	13	1	356	37.5	7.09	411.36	17	5	81.4	78	80.7	122.3	120.1	117.4	0.645	0.989365	18.8	80.6	119.4	3.58	2.84	High	High	High	High	High	High	Acetyl [N-Term]
FALSE	High	Master Protein	P26599	Polypyrimidine tract-binding protein 1 OS=Homo sapiens OX=9606 GN=PTBP1 PE=1 SV=1	0	148.019	58	20	120	17	1	531	57.2	9.17	389.75	20	3	112.7	116.3	123.8	71.8	85.8	89.6	1.652	0.860445	76.45	113.9	86.1	2.92	11.26	High	High	High	High	High	High	Acetyl [N-Term]
FALSE	High	Master Protein	P23588	Eukaryotic translation initiation factor 4B OS=Homo sapiens OX=9606 GN=EIF4B PE=1 SV=2	0	147.987	36	21	121	21	1	611	69.1	5.73	297.91	21	0	54.6	53.2	53.8	141.6	152.4	144.4	0.336	0.881323	5.4	54.5	145.5	1.2	3.51	High	High	High	High	High	High
FALSE	High	Master Protein	P49411	Elongation factor Tu, mitochondrial OS=Homo sapiens OX=9606 GN=TUFM PE=1 SV=2	0	146.94	62	24	91	24	1	452	49.5	7.61	232.52	24	0	116.1	119.7	128.9	71.1	85.6	78.7	3.461	0.54306	79.49	121.5	78.5	5.88	11.69	High	High	High	High	High	High
FALSE	High	Master Protein	P68032	Actin, alpha cardiac muscle 1 OS=Homo sapiens OX=9606 GN=ACTC1 PE=1 SV=1	0	146.307	53	17	533	6	1	377	42	5.39	1181.79	17	0	90.9	93.9	89.5	129.9	93.8	102	1.289	0.892751	110.98	73.2	126.8	3.66	19.71	High	High	High	High	High	High
FALSE	High	Master Protein	Q14247	Src substrate cortactin OS=Homo sapiens OX=9606 GN=CTTN PE=1 SV=2	0	145.997	49	24	112	24	1	550	61.5	5.4	287.69	24	0	80.5	79.1	79.1	117.9	124.7	118.6	0.381	0.892751	7.62	79.1	120.9	1.85	4.61	High	High	High	High	High	High
FALSE	High	Master Protein	Q08211	ATP-dependent RNA helicase A OS=Homo sapiens OX=9606 GN=DHX9 PE=1 SV=4	0	145.444	34	33	98	33	1	1270	140.9	6.84	207.92	33	0	113.6	121.9	109.5	81.9	84	89.1	1.161	0.91656	103.47	112.8	87.2	7.31	7.85	High	High	High	High	High	High
FALSE	High	Master Protein	P31947	14-3-3 protein sigma OS=Homo sapiens OX=9606 GN=SFN PE=1 SV=1	0	143.625	77	18	204	15	1	248	27.8	4.74	483.14	18	0	69.1	70.6	76.6	124.8	132.7	126.2	0.554	0.968656	9.77	71.3	128.7	5.18	3.58	High	High	High	High	High	High
FALSE	High	Master Protein	P54577	Tyrosine--tRNA ligase, cytoplasmic OS=Homo sapiens OX=9606 GN=YARS1 PE=1 SV=4	0	143.462	63	31	94	31	1	528	59.1	7.05	193.43	31	0	54.3	89.6	85.2	124.4	125.7	120.8	0.597	0.979894	31.3	83	117	24	2.93	High	High	High	High	High	High
FALSE	High	Master Protein	Q15293	Reticulocalbin-1 OS=Homo sapiens OX=9606 GN=RCN1 PE=1 SV=1	0	143.434	66	18	105	18	1	331	38.9	5	276.37	18	0	146.5	145.7	144.2	54.6	52.9	56.1	2.559	0.704939	46.73	144	56	1.63	4.15	High	High	High	High	High	High
FALSE	High	Master Protein	P35908	Keratin, type II cytoskeletal 2 epidermal OS=Homo sapiens OX=9606 GN=KRT2 PE=1 SV=2	0	142.478	61	30	147	21	1	639	65.4	8	324.76	30	4	126.3	118.4	120.2	74.6	82.5	78	1.505	0.873055	79.17	115.7	84.3	8.87	7.38	High	High	High	High	High	High
FALSE	High	Master Protein	Q15424	Scaffold attachment factor B1 OS=Homo sapiens OX=9606 GN=SAFB PE=1 SV=4	0	142.212	28	24	101	13	1	915	102.6	5.47	243.23	24	0	56.2	45.9	50	146.7	151.4	149.8	0.339	0.882484	4.35	50.4	149.6	9.72	0.99	High	High	High	High	High	High
FALSE	High	Master Protein	Q86VP6	Cullin-associated NEDD8-dissociated protein 1 OS=Homo sapiens OX=9606 GN=CAND1 PE=1 SV=2	0	141.829	35	33	107	33	1	1230	136.3	5.78	226.44	33	0	120.3	106.5	106.4	83.2	100.4	83.3	1.528	0.869931	55.24	112.8	87.2	1.69	7.37	High	High	High	High	High	High
FALSE	High	Master Protein	P63241	Eukaryotic translation initiation factor 5A-1 OS=Homo sapiens OX=9606 GN=EIF5A PE=1 SV=2	0	141.376	71	13	104	13	1	154	16.8	5.24	316.53	13	0	30.7	39.5	38.2	171.7	159.7	160.3	0.233	0.76836	4.46	32.5	167.5	13.72	8.22	High	High	High	High	High	High
FALSE	High	Master Protein	P23246	Splicing factor, proline- and glutamine-rich OS=Homo sapiens OX=9606 GN=SFPQ PE=1 SV=2	0	140.874	41	23	104	22	1	707	76.1	9.44	268.63	23	1	93.9	99.2	101.9	92.7	106.8	105.5	0.848	0.978223	57.21	95.3	104.7	7.07	2.64	High	High	High	High	High	High
FALSE	High	Master Protein	Q02790	Peptidyl-prolyl cis-trans isomerase FKBP4 OS=Homo sapiens OX=9606 GN=FKBP4 PE=1 SV=3	0	140.674	54	22	95	22	1	459	51.8	5.43	259.23	22	0	65.7	73.1	74.8	114.2	148.2	124	0.632	0.987924	15.83	74	126	6.75	13.83	High	High	High	High	High	High
FALSE	High	Master Protein	P35222	Catenin beta-1 OS=Homo sapiens OX=9606 GN=CTNNB1 PE=1 SV=1	0	139.879	44	25	92	23	1	781	85.4	5.86	212.76	25	2	92	107.4	109.3	92.2	103.7	95.4	1.164	0.91656	65.15	105.1	94.9	7.98	7.25	High	High	High	High	High	High
FALSE	High	Master Protein	P08195	4F2 cell-surface antigen heavy chain OS=Homo sapiens OX=9606 GN=SLC3A2 PE=1 SV=3	0	139.832	39	21	84	21	1	630	68	5.01	226.41	21	0	40.9	39.9	42.8	156.1	159.2	161.1	0.331	0.877505	7.07	39.3	160.7	6.39	1.46	High	High	High	High	High	High	Acetyl [N-Term]
FALSE	High	Master Protein	P28290	Protein ITPRID2 OS=Homo sapiens OX=9606 GN=ITPRID2 PE=1 SV=3	0	139.716	32	31	83	31	1	1259	138.3	5.19	167.72	31	0	56.3	67.8	62.7	119.6	148.2	145.4	0.525	0.962067	11.25	56.4	143.6	11.94	7.59	High	High	High	High	High	High
FALSE	High	Master Protein	P05556	Integrin beta-1 OS=Homo sapiens OX=9606 GN=ITGB1 PE=1 SV=2	0	138.488	29	21	144	21	1	798	88.4	5.39	345.86	21	0	25.1	28.2	27.1	169.1	171.6	178.9	0.176	0.656723	1.08	27.7	172.3	4.88	2.33	High	High	High	High	High	High
FALSE	High	Master Protein	Q9P0L0	Vesicle-associated membrane protein-associated protein A OS=Homo sapiens OX=9606 GN=VAPA PE=1 SV=3	0	138.328	65	15	160	14	1	249	27.9	8.62	445.38	15	1	125.8	114.7	110.5	80.7	86.3	81.9	1.55	0.868327	53.72	118.3	81.7	5.46	3.81	High	High	High	High	High	High
FALSE	High	Master Protein	Q15393	Splicing factor 3B subunit 3 OS=Homo sapiens OX=9606 GN=SF3B3 PE=1 SV=4	0	138.291	28	25	85	25	1	1217	135.5	5.26	189.37	25	0	69.1	71.9	73.4	137.5	121.4	126.7	0.634	0.988285	26.89	69.8	130.2	3.43	6.74	High	High	High	High	High	High
FALSE	High	Master Protein	Q14151	Scaffold attachment factor B2 OS=Homo sapiens OX=9606 GN=SAFB2 PE=1 SV=1	0	137.571	31	27	82	16	1	953	107.4	6.16	190.77	27	10	72.2	67	66	143.3	132.3	119.1	1.041	0.944543	82.24	67.8	132.2	5.51	9.03	High	High	High	High	High	High
FALSE	High	Master Protein	P09874	Poly [ADP-ribose] polymerase 1 OS=Homo sapiens OX=9606 GN=PARP1 PE=1 SV=4	0	136.172	40	27	92	27	1	1014	113	8.88	214.83	27	0	98.1	117.8	109.6	87.1	101.3	86.1	1.09	0.935764	63.85	110.1	89.9	5.41	8.82	High	High	High	High	High	High
FALSE	High	Master Protein	Q9UJZ1	Stomatin-like protein 2, mitochondrial OS=Homo sapiens OX=9606 GN=STOML2 PE=1 SV=1	0	135.602	64	18	109	18	1	356	38.5	7.39	305.39	18	0	131.5	147.2	147.8	48.9	61.3	63.3	2.271	0.760319	59.43	141.7	58.3	6.96	13.22	High	High	High	High	High	High
FALSE	High	Master Protein	Q6P2E9	Enhancer of mRNA-decapping protein 4 OS=Homo sapiens OX=9606 GN=EDC4 PE=1 SV=1	0	135.26	26	25	53	25	1	1401	151.6	5.86	140.08	25	0	52.9	58.7	53.1	140.7	142.7	151.8	0.217	0.765191	4.63	53.4	146.6	6.98	5.39	Peak Found	High	High	High	High	High
FALSE	High	Master Protein	Q9BXP5	Serrate RNA effector molecule homolog OS=Homo sapiens OX=9606 GN=SRRT PE=1 SV=1	0	135.224	33	29	116	29	1	876	100.6	5.96	243.74	29	0	102.1	99.2	111.8	92.7	104.3	89.9	0.978	0.953787	43.82	102.7	97.3	4.8	5.5	High	High	High	High	High	High
FALSE	High	Master Protein	Q12931	Heat shock protein 75 kDa, mitochondrial OS=Homo sapiens OX=9606 GN=TRAP1 PE=1 SV=3	0	134.395	45	25	142	24	1	704	80.1	8.21	369.17	25	0	122.5	149.3	139.7	57.7	61.4	69.4	1.95	0.788857	52.56	139	61	4.54	10.76	High	High	High	High	High	High
FALSE	High	Master Protein	P22102	Trifunctional purine biosynthetic protein adenosine-3 OS=Homo sapiens OX=9606 GN=GART PE=1 SV=1	0	134.38	37	26	60	26	1	1010	107.7	6.7	132.65	26	0	109.4	139.2	135.3	60.8	77.1	78.1	0.975	0.953787	92.08	128.4	71.6	13.65	10.59	High	High	High	High	High	High
FALSE	High	Master Protein	Q8WXH0	Nesprin-2 OS=Homo sapiens OX=9606 GN=SYNE2 PE=1 SV=3	0	134.21	6	34	48	33	1	6885	795.9	5.36	83.16	34	1	49.5	28.7	47.3	187.6	154.3	132.5	0.592	0.953787	38.74	39.3	160.7	16.14	15.27	Peak Found	Peak Found	Peak Found	High	High	High
FALSE	High	Master Protein	P49748	Very long-chain specific acyl-CoA dehydrogenase, mitochondrial OS=Homo sapiens OX=9606 GN=ACADVL PE=1 SV=1	0	133.743	53	27	88	27	1	655	70.3	8.75	204.92	27	0	112.4	134.5	131.9	70.7	71.5	79	1.419	0.88457	52.9	128.8	71.2	6.31	6.47	High	High	High	High	High	High
FALSE	High	Master Protein	P04632	Calpain small subunit 1 OS=Homo sapiens OX=9606 GN=CAPNS1 PE=1 SV=1	0	133.497	83	15	88	15	1	268	28.3	5.2	215.42	15	0	59.7	63.5	67.4	125	141.4	142.9	0.581	0.978885	17.95	63.4	136.6	7.46	7.49	High	High	High	High	High	High	Acetyl [N-Term]
FALSE	High	Master Protein	P35613	Basigin OS=Homo sapiens OX=9606 GN=BSG PE=1 SV=2	0	133.469	34	9	99	9	1	385	42.2	5.66	304.32	9	0	62.4	75.4	69.8	121.8	138.2	132.4	0.59	0.979894	30.15	70.2	129.8	8.13	6	High	High	High	High	High	High
FALSE	High	Master Protein	Q06323	Proteasome activator complex subunit 1 OS=Homo sapiens OX=9606 GN=PSME1 PE=1 SV=1	0	133.412	74	18	145	18	1	249	28.7	6.02	379.25	18	0	71.8	68.2	66.2	131.5	123.3	139	0.594	0.979894	27.7	68.4	131.6	2.88	5.87	High	High	High	High	High	High
FALSE	High	Master Protein	P04843	Dolichyl-diphosphooligosaccharide--protein glycosyltransferase subunit 1 OS=Homo sapiens OX=9606 GN=RPN1 PE=1 SV=1	0	133.374	45	24	107	24	1	607	68.5	6.38	279.02	24	0	183.5	162.2	151.4	28.8	36.4	37.7	4.144	0.435107	90.39	159.3	40.7	8.7	13.07	High	High	High	High	High	High
FALSE	High	Master Protein	P58107	Epiplakin OS=Homo sapiens OX=9606 GN=EPPK1 PE=1 SV=3	0	131.989	16	29	66	23	1	5088	555.3	5.62	140.43	29	0	151.3	145.5	143.6	26.8	31.1	101.8	4.145	0.597875	112.93	142	58	2.39	55.03	High	High	High	Peak Found	High	Peak Found
FALSE	High	Master Protein	O60506	Heterogeneous nuclear ribonucleoprotein Q OS=Homo sapiens OX=9606 GN=SYNCRIP PE=1 SV=2	0	131.803	46	23	108	17	1	623	69.6	8.59	229.34	23	6	124.5	132.4	115.7	77.3	71.5	78.6	1.479	0.877953	55.18	124.9	75.1	5.86	5.42	High	High	High	High	High	High
FALSE	High	Master Protein	P04844	Dolichyl-diphosphooligosaccharide--protein glycosyltransferase subunit 2 OS=Homo sapiens OX=9606 GN=RPN2 PE=1 SV=3	0	131.208	42	16	94	16	1	631	69.2	5.69	282.5	16	0	151.3	153.4	149.2	45.8	50.2	50.2	3.27	0.578393	120.89	150.3	49.7	2.69	6.05	High	High	High	High	High	High
FALSE	High	Master Protein	P67936	Tropomyosin alpha-4 chain OS=Homo sapiens OX=9606 GN=TPM4 PE=1 SV=3	0	128.739	56	19	135	8	1	248	28.5	4.69	362.13	19	11	54.3	59.9	62.5	139	145.3	139	0.431	0.921618	12.43	60.2	139.8	6.85	2.66	High	High	High	High	High	High
FALSE	High	Master Protein	Q9BVJ6	U3 small nucleolar RNA-associated protein 14 homolog A OS=Homo sapiens OX=9606 GN=UTP14A PE=1 SV=1	0	127.786	39	24	54	24	1	771	87.9	7.87	124.56	24	0	38.8	40.5	58.2	141	163.6	157.9	0.428	0.90811	10.19	44.7	155.3	25.97	2.97	High	High	High	High	High	High
FALSE	High	Master Protein	O14974	Protein phosphatase 1 regulatory subunit 12A OS=Homo sapiens OX=9606 GN=PPP1R12A PE=1 SV=1	0	127.36	33	30	67	30	1	1030	115.2	5.4	146	30	0	63.1	50.9	47.4	132.2	159.8	146.6	0.346	0.884902	6.44	43.6	156.4	5.73	11.28	High	High	High	High	High	High
FALSE	High	Master Protein	Q13308	Inactive tyrosine-protein kinase 7 OS=Homo sapiens OX=9606 GN=PTK7 PE=1 SV=2	0	127.027	35	24	59	24	1	1070	118.3	7.09	148.68	24	0	32.5	36.7	35.6	152.1	169.7	173.3	0.353	0.885926	6.38	36	164	7.87	8.08	High	High	High	High	High	High
FALSE	High	Master Protein	P62191	26S proteasome regulatory subunit 4 OS=Homo sapiens OX=9606 GN=PSMC1 PE=1 SV=1	0	126.92	50	17	95	16	1	440	49.2	6.21	257.47	17	1	85.1	91.3	93	114	106.9	109.7	0.821	0.979894	36.16	93.4	106.6	6.05	4.2	High	High	High	High	High	High
FALSE	High	Master Protein	O76021	Ribosomal L1 domain-containing protein 1 OS=Homo sapiens OX=9606 GN=RSL1D1 PE=1 SV=3	0	125.874	48	24	82	24	1	490	54.9	10.13	156.07	24	0	135.2	147.6	145.4	56.5	62	53.4	2.642	0.684168	39.96	144.7	55.3	5.11	10.8	High	High	High	High	High	High	Acetyl [N-Term]
FALSE	High	Master Protein	P80303	Nucleobindin-2 OS=Homo sapiens OX=9606 GN=NUCB2 PE=1 SV=3	0	125.826	44	18	72	17	1	420	50.2	5.12	177.99	18	1	139.3	97.8	104.1	96.9	86.2	75.7	0.844	0.978899	68.16	110.1	89.9	9.68	9.35	High	High	High	High	High	High
FALSE	High	Master Protein	Q13123	Protein Red OS=Homo sapiens OX=9606 GN=IK PE=1 SV=3	0	124.701	43	20	66	20	1	557	65.6	6.64	154.9	20	0	37	54.1	55.7	142.9	150.8	159.5	0.359	0.892173	10.68	53.1	146.9	19.79	7.92	High	High	High	High	High	High
FALSE	High	Master Protein	O75643	U5 small nuclear ribonucleoprotein 200 kDa helicase OS=Homo sapiens OX=9606 GN=SNRNP200 PE=1 SV=2	0	124.54	19	31	72	31	1	2136	244.4	6.06	148.05	31	0	110.9	132.6	122.9	65.1	85.8	82.6	1.981	0.786396	50.75	123.8	76.2	15.48	11.93	High	High	High	High	High	High
FALSE	High	Master Protein	Q01105	Protein SET OS=Homo sapiens OX=9606 GN=SET PE=1 SV=3	0	124.153	46	11	140	11	1	290	33.5	4.32	457.07	11	0	91.5	96.7	98.6	98.9	106.7	107.6	1.026	0.945601	80.31	95.7	104.3	3.89	4.73	High	High	High	High	High	High
FALSE	High	Master Protein	P05387	60S acidic ribosomal protein P2 OS=Homo sapiens OX=9606 GN=RPLP2 PE=1 SV=1	0	123.748	81	10	108	10	1	115	11.7	4.54	349.39	10	0	30.4	33.3	29.9	171.6	160.8	173.9	0.197	0.711491	2.67	30.2	169.8	5.32	4.3	High	High	High	High	High	High
FALSE	High	Master Protein	P00338	L-lactate dehydrogenase A chain OS=Homo sapiens OX=9606 GN=LDHA PE=1 SV=2	0	123.738	68	21	104	20	1	332	36.7	8.27	229.5	21	0	86.2	119.3	117.2	77.3	105.9	94.2	1.199	0.908838	94.58	110.9	89.1	16.93	20.18	High	High	High	High	High	High
FALSE	High	Master Protein	Q9BUF5	Tubulin beta-6 chain OS=Homo sapiens OX=9606 GN=TUBB6 PE=1 SV=1	0	123.724	44	16	154	5	1	446	49.8	4.88	363.76	16	0	64.5	56.9	52.5	153.2	146.9	126	1.007	0.992322	13.92	53.8	146.2	7.32	12.14	High	High	High	High	High	High
FALSE	High	Master Protein	Q8WWM7	Ataxin-2-like protein OS=Homo sapiens OX=9606 GN=ATXN2L PE=1 SV=2	0	122.877	28	24	72	24	1	1075	113.3	8.59	164.69	24	0	29.4	37.5	34.2	152.6	172.5	173.8	0.27	0.827402	3.18	33	167	11.27	6.79	High	High	High	High	High	High	Acetyl [N-Term]
FALSE	High	Master Protein	P25705	ATP synthase subunit alpha, mitochondrial OS=Homo sapiens OX=9606 GN=ATP5F1A PE=1 SV=1	0	122.804	51	23	218	23	1	553	59.7	9.13	598.17	23	0	163.5	171.3	167.6	33.3	34.6	29.8	4.962	0.32513	39.28	167.5	32.5	3.36	7.17	High	High	High	High	High	High
FALSE	High	Master Protein	Q96HE7	ERO1-like protein alpha OS=Homo sapiens OX=9606 GN=ERO1A PE=1 SV=2	0	122.579	60	22	108	21	1	468	54.4	5.68	217.9	22	1	96.1	107.1	109.9	96.1	93	97.8	1.198	0.908838	44.97	107.9	92.1	8.78	1.97	High	High	High	High	High	High
FALSE	High	Master Protein	P60174	Triosephosphate isomerase OS=Homo sapiens OX=9606 GN=TPI1 PE=1 SV=4	0	122.347	82	16	145	16	1	249	26.7	6.9	449.52	16	0	98.2	97	100.7	98.6	104.6	101	0.818	0.979894	36.59	100.9	99.1	1.92	2.87	High	High	High	High	High	High
FALSE	High	Master Protein	Q05639	Elongation factor 1-alpha 2 OS=Homo sapiens OX=9606 GN=EEF1A2 PE=1 SV=1	0	121.894	62	16	173	6	1	463	50.4	9.03	464.86	16	0	108.7	95.7	75.6	99.8	112.6	107.6	0.993	0.973379	133.99	93.8	106.2	7.66	5.99	High	High	High	High	High	High
FALSE	High	Master Protein	Q9NYF8	Bcl-2-associated transcription factor 1 OS=Homo sapiens OX=9606 GN=BCLAF1 PE=1 SV=2	0	121.65	27	20	92	19	1	920	106.1	9.98	174.08	20	0	61.8	64.5	63.1	130.8	137.1	142.7	0.365	0.892751	9.08	61.2	138.8	2.38	2.72	High	High	High	High	High	High
FALSE	High	Master Protein	Q15366	Poly(rC)-binding protein 2 OS=Homo sapiens OX=9606 GN=PCBP2 PE=1 SV=1	0	121.56	76	15	116	10	1	365	38.6	6.79	280.68	15	1	75.5	65.5	64.1	136.3	125.2	133.4	0.426	0.918967	21	64.5	135.5	8.17	4.75	High	High	High	High	High	High	Acetyl [N-Term]
FALSE	High	Master Protein	P53618	Coatomer subunit beta OS=Homo sapiens OX=9606 GN=COPB1 PE=1 SV=3	0	121.415	32	22	62	22	1	953	107.1	6.05	143.19	22	0	100.5	113	101.2	87.3	104.3	93.8	1.384	0.908838	82.34	112.8	87.2	5.96	17.04	High	High	High	High	High	High
FALSE	High	Master Protein	O60841	Eukaryotic translation initiation factor 5B OS=Homo sapiens OX=9606 GN=EIF5B PE=1 SV=4	0	120.782	22	21	48	21	1	1220	138.7	5.49	105.79	21	0	52.2	57	58.3	148.3	148.8	135.4	0.389	0.892751	10.48	54.4	145.6	3.89	4.39	High	High	High	High	High	High
FALSE	High	Master Protein	O00299	Chloride intracellular channel protein 1 OS=Homo sapiens OX=9606 GN=CLIC1 PE=1 SV=4	0	120.256	77	15	111	14	1	241	26.9	5.17	300.23	15	1	71.7	68.9	67.2	130.8	129.3	132.1	0.482	0.945988	14.22	69.6	130.4	3.16	1.87	High	High	High	High	High	High
FALSE	High	Master Protein	P25205	DNA replication licensing factor MCM3 OS=Homo sapiens OX=9606 GN=MCM3 PE=1 SV=3	0	119.909	38	24	48	24	1	808	90.9	5.77	117.27	24	0	55.3	29	29.5	170.3	160.4	155.5	0.117	0.44969	1.09	32.3	167.7	13.17	5.13	Peak Found	Peak Found	Peak Found	High	High	High
FALSE	High	Master Protein	Q07157	Tight junction protein ZO-1 OS=Homo sapiens OX=9606 GN=TJP1 PE=1 SV=3	0	119.827	24	26	80	26	1	1748	195.3	6.7	138.54	26	0	148.8	135	108.7	68.7	71.2	67.6	1.521	0.904884	60.55	126.8	73.2	13.17	3.4	High	High	High	High	High	High
FALSE	High	Master Protein	P48634	Protein PRRC2A OS=Homo sapiens OX=9606 GN=PRRC2A PE=1 SV=3	0	119.274	22	29	65	28	1	2157	228.7	9.45	129.1	29	0	68.4	77.6	71.6	108.2	140.7	133.6	0.516	0.952076	19.5	66.7	133.3	6.96	13.72	High	High	High	High	High	High
FALSE	High	Master Protein	P43686	26S proteasome regulatory subunit 6B OS=Homo sapiens OX=9606 GN=PSMC4 PE=1 SV=2	0	118.901	68	20	78	20	1	418	47.3	5.21	190.31	20	0	71	90.9	86.7	100.8	120.7	130	0.726	0.996387	25.76	84.4	115.6	16.05	7.06	High	High	High	High	High	High	Acetyl [N-Term]
FALSE	High	Master Protein	Q9Y5K6	CD2-associated protein OS=Homo sapiens OX=9606 GN=CD2AP PE=1 SV=1	0	118.882	47	22	59	22	1	639	71.4	6.4	127.55	22	0	55.6	53.8	53	117.6	150.5	169.6	0.358	0.892173	9.48	55.8	144.2	2.77	12.7	High	High	High	High	High	High
FALSE	High	Master Protein	Q12874	Splicing factor 3A subunit 3 OS=Homo sapiens OX=9606 GN=SF3A3 PE=1 SV=1	0	118.877	37	17	68	17	1	501	58.8	5.38	161.13	17	0	35.1	45.8	45.3	148.3	161.2	164.2	0.334	0.880686	7.37	43	157	16.96	5.61	High	High	High	High	High	High	Acetyl [N-Term]
FALSE	High	Master Protein	P52292	Importin subunit alpha-1 OS=Homo sapiens OX=9606 GN=KPNA2 PE=1 SV=1	0	118.733	50	18	78	18	1	529	57.8	5.4	233.17	18	0	6.8	9	8.4	192.6	185.7	197.5	0.065	0.134048	0.28	8.8	191.2	16.13	3.04	High	High	High	High	High	High
FALSE	High	Master Protein	O75475	PC4 and SFRS1-interacting protein OS=Homo sapiens OX=9606 GN=PSIP1 PE=1 SV=1	0	118.681	40	20	70	19	1	530	60.1	9.13	156.97	20	1	50.6	44.3	50.1	158.8	142.9	153.4	0.25	0.786396	4.9	49.6	150.4	8.86	5.41	High	High	High	High	High	High
FALSE	High	Master Protein	P16989	Y-box-binding protein 3 OS=Homo sapiens OX=9606 GN=YBX3 PE=1 SV=4	0	118.096	46	14	109	8	1	372	40.1	9.77	327.93	14	0	53.3	50.5	56.4	159.7	142.6	137.5	0.364	0.892751	8.28	53.4	146.6	5.48	7.38	High	High	High	High	High	High
FALSE	High	Master Protein	Q16531	DNA damage-binding protein 1 OS=Homo sapiens OX=9606 GN=DDB1 PE=1 SV=1	0	118.017	27	25	85	25	1	1140	126.9	5.26	179.33	25	0	100.2	106.1	106.4	88.7	97.4	101.2	1.075	0.936868	48.29	102.8	97.2	6.21	8.38	High	High	High	High	High	High
FALSE	High	Master Protein	Q14203	Dynactin subunit 1 OS=Homo sapiens OX=9606 GN=DCTN1 PE=1 SV=3	0	117.93	27	24	49	24	1	1278	141.6	5.81	105.46	24	0	53.4	63.9	61.7	136.5	142.7	141.8	0.59	0.968772	23.46	59.9	140.1	11.46	6.93	High	High	High	High	High	High
FALSE	High	Master Protein	Q8IVF2	Protein AHNAK2 OS=Homo sapiens OX=9606 GN=AHNAK2 PE=1 SV=2	0	117.828	18	32	59	32	1	5795	616.2	5.36	96.99	32	0	145.7	197.4	186.7	33	13.6	23.7	4.166	0.627896	70.7	180.1	19.9	17.73	33.18	High	High	High	High	High	High
FALSE	High	Master Protein	Q12905	Interleukin enhancer-binding factor 2 OS=Homo sapiens OX=9606 GN=ILF2 PE=1 SV=2	0	117.735	59	16	149	16	1	390	43	5.26	322.05	16	0	125.7	139.3	131.4	69.7	64.4	69.4	1.667	0.860445	73.19	132.2	67.8	0.95	6.26	High	High	High	High	High	High
FALSE	High	Master Protein	Q14008	Cytoskeleton-associated protein 5 OS=Homo sapiens OX=9606 GN=CKAP5 PE=1 SV=3	0	117.487	18	30	52	30	1	2032	225.4	7.8	98.7	30	0	35.9	46.8	42.8	166.5	141.8	166.2	0.401	0.898779	15.8	44.6	155.4	18.9	9.18	High	High	Peak Found	High	High	High
FALSE	High	Master Protein	P34931	Heat shock 70 kDa protein 1-like OS=Homo sapiens OX=9606 GN=HSPA1L PE=1 SV=2	0	117.4	32	14	175	2	1	641	70.3	6.02	458.95	14	0		510.9		31.1	26.2	31.7				188.5	11.5		10.08	Not Found	High	Not Found	Peak Found	Peak Found	High
FALSE	High	Master Protein	Q32MZ4	Leucine-rich repeat flightless-interacting protein 1 OS=Homo sapiens OX=9606 GN=LRRFIP1 PE=1 SV=2	0	117.356	25	20	70	19	1	808	89.2	4.65	179.91	20	1	50.1	58.5	57.1	147.5	149.2	137.6	0.354	0.889337	6.39	55.3	144.7	7.62	5.17	High	High	High	High	High	High
FALSE	High	Master Protein	Q05682	Caldesmon OS=Homo sapiens OX=9606 GN=CALD1 PE=1 SV=3	0	117.086	27	18	52	18	1	793	93.2	5.66	132.57	18	0	26.8	41	34.6	150.8	184.1	162.7	0.236	0.767188	4.16	38.1	161.9	24.31	10.15	High	High	High	High	High	High
FALSE	High	Master Protein	Q08945	FACT complex subunit SSRP1 OS=Homo sapiens OX=9606 GN=SSRP1 PE=1 SV=1	0	116.993	33	21	88	21	1	709	81	6.87	160.49	21	0	92.3	95.9	92.1	105.2	106.2	108.5	1.029	0.945585	46.95	96.8	103.2	6.74	4.4	High	High	High	High	High	High
FALSE	High	Master Protein	Q96AE4	Far upstream element-binding protein 1 OS=Homo sapiens OX=9606 GN=FUBP1 PE=1 SV=3	0	116.813	43	21	86	18	1	644	67.5	7.61	161.95	21	1	87	70.8	75.2	139.3	108	119.7	0.674	0.995732	17.68	74.4	125.6	13.04	12.79	High	High	High	High	High	High
FALSE	High	Master Protein	P06744	Glucose-6-phosphate isomerase OS=Homo sapiens OX=9606 GN=GPI PE=1 SV=4	0	116.487	42	19	113	19	1	558	63.1	8.32	244.38	19	0	106.9	114.2	114.8	83.3	91.3	89.6	1.594	0.866741	84.29	113.5	86.5	5.37	6.07	High	High	High	High	High	High
FALSE	High	Master Protein	P31946	14-3-3 protein beta/alpha OS=Homo sapiens OX=9606 GN=YWHAB PE=1 SV=3	0	115.788	69	16	170	9	1	246	28.1	4.83	407.18	16	2	77.1	75.3	74.6	121.1	126.2	125.7	0.657	0.991537	12.87	75.2	124.8	1.81	2.4	High	High	High	High	High	High
FALSE	High	Master Protein	O15355	Protein phosphatase 1G OS=Homo sapiens OX=9606 GN=PPM1G PE=1 SV=1	0	115.784	41	18	78	18	1	546	59.2	4.36	165.49	18	0	44	40.8	42.1	144.7	167	161.4	0.275	0.83408	3.03	37.2	162.8	0.97	9.62	High	High	High	High	High	High
FALSE	High	Master Protein	Q15181	Inorganic pyrophosphatase OS=Homo sapiens OX=9606 GN=PPA1 PE=1 SV=2	0	115.343	74	18	91	17	1	289	32.6	5.86	212.36	18	1	91.3	87.6	83.8	112.8	108.5	115.9	0.912	0.963107	40.36	85.8	114.2	2.84	3.27	High	High	High	High	High	High
FALSE	High	Master Protein	P22234	Multifunctional protein ADE2 OS=Homo sapiens OX=9606 GN=PAICS PE=1 SV=3	0	114.855	57	22	75	22	1	425	47	7.23	172.05	22	0	66.2	89	85.8	114.2	112.3	132.4	0.769	0.988762	44.79	86	114	10.91	9.23	High	High	High	High	High	High
FALSE	High	Master Protein	P13797	Plastin-3 OS=Homo sapiens OX=9606 GN=PLS3 PE=1 SV=4	0	114.551	48	24	58	15	1	630	70.8	5.6	152	24	2	27.4	28.4	39.8	189.9	169.4	145.1	0.17	0.666051	1.77	28.8	171.2	25.98	13.45	High	High	High	High	High	High	Acetyl [N-Term]
FALSE	High	Master Protein	Q15154	Pericentriolar material 1 protein OS=Homo sapiens OX=9606 GN=PCM1 PE=1 SV=5	0	114.457	17	24	47	23	1	2024	228.4	5.02	92.61	24	0	33.4	47.3	44.6	111	182.4	181.4	0.263	0.826205	3.23	37.6	162.4	20.41	20.93	Peak Found	High	Peak Found	High	High	High
FALSE	High	Master Protein	P26583	High mobility group protein B2 OS=Homo sapiens OX=9606 GN=HMGB2 PE=1 SV=2	0	113.775	38	13	81	11	1	209	24	7.81	213.6	13	0	26	21.2	21.1	216.7	173.8	141.1	0.142	0.543721	1.12	21.7	178.3	11.63	21.36	High	High	High	High	High	High
FALSE	High	Master Protein	Q96A33	PAT complex subunit CCDC47 OS=Homo sapiens OX=9606 GN=CCDC47 PE=1 SV=1	0	113.74	45	19	66	19	1	483	55.8	4.87	175.67	19	0	71.9	86.1	88	105.2	124.1	124.7	0.658	0.991537	29.19	78.2	121.8	4.77	11.88	High	High	High	High	High	High
FALSE	High	Master Protein	O00567	Nucleolar protein 56 OS=Homo sapiens OX=9606 GN=NOP56 PE=1 SV=4	0	113.633	43	20	88	20	1	594	66	9.19	193.73	20	0	144	151.4	152.5	53.8	49.2	49.1	3.043	0.615158	43.49	150.1	49.9	3.17	0.45	High	High	High	High	High	High
FALSE	High	Master Protein	Q6PKG0	La-related protein 1 OS=Homo sapiens OX=9606 GN=LARP1 PE=1 SV=2	0	113.555	35	26	55	26	1	1096	123.4	8.82	102.94	26	0	34.1	51.7	49.1	163.9	152	149.2	0.224	0.765191	5.17	39.8	160.2	35.45	4.22	High	High	High	High	High	High
FALSE	High	Master Protein	P04075	Fructose-bisphosphate aldolase A OS=Homo sapiens OX=9606 GN=ALDOA PE=1 SV=2	0	113.361	75	20	95	17	1	364	39.4	8.09	258.23	20	2	73.1	76.9	77.4	123.2	129.9	119.6	0.555	0.968772	19.88	76.9	123.1	3.25	4.22	High	High	High	High	High	High
FALSE	High	Master Protein	P40227	T-complex protein 1 subunit zeta OS=Homo sapiens OX=9606 GN=CCT6A PE=1 SV=3	0	113.279	58	23	94	23	1	531	58	6.68	215.82	23	0	115.1	106.3	91.2	79.6	104.9	102.9	1.142	0.921618	70.52	101	99	9.95	2.7	High	High	High	High	High	High
FALSE	High	Master Protein	P12004	Proliferating cell nuclear antigen OS=Homo sapiens OX=9606 GN=PCNA PE=1 SV=1	0	112.999	70	14	124	14	1	261	28.8	4.69	316.8	14	0	17.2	19.2	19.4	181.4	176.7	186.2	0.094	0.297112	0.43	18.7	181.3	5.29	2.56	High	High	High	High	High	High
FALSE	High	Master Protein	P43490	Nicotinamide phosphoribosyltransferase OS=Homo sapiens OX=9606 GN=NAMPT PE=1 SV=1	0	112.242	57	21	81	21	1	491	55.5	7.15	143.76	21	0	111.9	118.8	117.6	87.9	81	82.7	1.279	0.90811	67.02	116.2	83.8	4.37	4.75	High	High	High	High	High	High	Acetyl [N-Term]
FALSE	High	Master Protein	Q13838	Spliceosome RNA helicase DDX39B OS=Homo sapiens OX=9606 GN=DDX39B PE=1 SV=1	0	111.862	52	17	114	8	1	428	49	5.67	258.34	17	9	100.8	117	120.8	92.1	89	80.4	1.29	0.892751	93.73	112.8	87.2	10.05	7.27	High	High	High	High	High	High
FALSE	High	Master Protein	Q8NBS9	Thioredoxin domain-containing protein 5 OS=Homo sapiens OX=9606 GN=TXNDC5 PE=1 SV=2	0	111.787	46	20	128	20	1	432	47.6	5.97	247.76	20	0	96.3	124.3	124	69.9	93.5	91.9	1.372	0.891577	36.38	115.4	84.6	13.93	20.15	High	High	High	High	High	High
FALSE	High	Master Protein	P17980	26S proteasome regulatory subunit 6A OS=Homo sapiens OX=9606 GN=PSMC3 PE=1 SV=3	0	111.675	58	20	83	20	1	439	49.2	5.24	181.78	20	0	89.1	95.6	95.7	112.4	102.8	104.4	0.9	0.965738	45.76	93.2	106.8	1.61	5.97	High	High	High	High	High	High
FALSE	High	Master Protein	P48681	Nestin OS=Homo sapiens OX=9606 GN=NES PE=1 SV=2	0	111.19	23	26	52	26	1	1621	177.3	4.36	111.17	26	0	8.2	15.1	10.9	180.2	196.7	189	0.156	0.620045	2.75	8.8	191.2	35.41	5.62	Peak Found	Peak Found	Peak Found	High	High	High
FALSE	High	Master Protein	Q9H307	Pinin OS=Homo sapiens OX=9606 GN=PNN PE=1 SV=5	0	110.887	30	23	92	23	1	717	81.6	7.14	215.34	23	0	58.6	58.4	55.5	148.8	142.5	136.2	0.465	0.940562	12.07	56.6	143.4	1.86	4.72	High	High	High	High	High	High
FALSE	High	Master Protein	Q9NQC3	Reticulon-4 OS=Homo sapiens OX=9606 GN=RTN4 PE=1 SV=2	0	110.868	16	9	99	9	1	1192	129.9	4.5	263.42	9	0	57.2	77.2	70.3	112.6	155.4	127.2	0.423	0.91656	17.07	72.4	127.6	15.96	16.61	High	High	High	High	High	High	Acetyl [N-Term]
FALSE	High	Master Protein	P14923	Junction plakoglobin OS=Homo sapiens OX=9606 GN=JUP PE=1 SV=3	0	110.769	43	23	71	21	1	745	81.7	6.14	157.79	23	0	105.2	127	127	68.8	82.6	89.4	1.585	0.870063	71.13	121.9	78.1	9.67	12.91	High	High	High	High	High	High	Acetyl [N-Term]
FALSE	High	Master Protein	P12277	Creatine kinase B-type OS=Homo sapiens OX=9606 GN=CKB PE=1 SV=1	0	110.521	58	15	76	15	1	381	42.6	5.59	212.79	15	0	66.5	63.4	59.1	137.7	135.7	137.6	0.506	0.953787	15.41	64.2	135.8	5.8	1.64	High	High	High	High	High	High
FALSE	High	Master Protein	O95373	Importin-7 OS=Homo sapiens OX=9606 GN=IPO7 PE=1 SV=1	0	110.326	23	18	51	18	1	1038	119.4	4.82	134.17	18	0	117	110.6	100.3	87.3	90.6	94.2	0.868	0.982014	66.21	108.3	91.7	4.69	3.73	High	High	High	High	High	High	Acetyl [N-Term]
FALSE	High	Master Protein	P52597	Heterogeneous nuclear ribonucleoprotein F OS=Homo sapiens OX=9606 GN=HNRNPF PE=1 SV=3	0	110.006	44	13	84	11	1	415	45.6	5.58	204.46	13	0	50.2	48.8	67.3	136.7	147.6	149.4	0.655	0.991537	26.72	52	148	18.39	1.4	High	High	High	High	High	High
FALSE	High	Master Protein	Q9Y2X3	Nucleolar protein 58 OS=Homo sapiens OX=9606 GN=NOP58 PE=1 SV=1	0	109.836	41	16	73	16	1	529	59.5	8.92	205.41	16	0	149.9	154.8	157.7	52.8	39.6	45.2	3.599	0.523641	64.24	157.5	42.5	4.26	13.24	High	High	High	High	High	High
FALSE	High	Master Protein	P13646	Keratin, type I cytoskeletal 13 OS=Homo sapiens OX=9606 GN=KRT13 PE=1 SV=4	0	109.804	46	21	181	8	1	458	49.6	4.96	451.56	21	4	88.9	105.2	111.1	93.4	105.1	96.3	0.696	0.999958	28.94	102.6	97.4	10.94	5.53	High	High	High	High	High	High
FALSE	High	Master Protein	Q9NX58	Cell growth-regulating nucleolar protein OS=Homo sapiens OX=9606 GN=LYAR PE=1 SV=2	0	109.422	39	12	64	12	1	379	43.6	9.54	190.62	12	0	106.1	114.7	113.2	82.7	98.8	84.6	1.622	0.863282	98.99	106.5	93.5	6.3	9.91	High	High	High	High	High	High
FALSE	High	Master Protein	Q9UMX0	Ubiquilin-1 OS=Homo sapiens OX=9606 GN=UBQLN1 PE=1 SV=2	0	109.233	39	13	78	7	1	589	62.5	5.11	222.76	13	6	27.1	24.9	24.7	170.3	172.1	180.9	0.215	0.759113	2.93	25.3	174.7	5.03	3.1	Peak Found	High	High	High	High	High
FALSE	High	Master Protein	Q9NYU2	UDP-glucose:glycoprotein glucosyltransferase 1 OS=Homo sapiens OX=9606 GN=UGGT1 PE=1 SV=3	0	109.055	22	29	83	29	1	1555	177.1	5.63	166.78	29	0	186.5	163.1	166.1	37.9	21.5	24.9	5.443	0.297112	66.53	172.3	27.7	8.95	3.08	High	High	High	High	High	High
FALSE	High	Master Protein	O60313	Dynamin-like 120 kDa protein, mitochondrial OS=Homo sapiens OX=9606 GN=OPA1 PE=1 SV=3	0	108.971	31	23	59	23	1	960	111.6	7.87	123.74	23	0	119	143	134.1	65.8	71.1	67	1.988	0.859394	78.93	128	72	2.33	7.4	High	High	High	High	High	High
FALSE	High	Master Protein	P02538	Keratin, type II cytoskeletal 6A OS=Homo sapiens OX=9606 GN=KRT6A PE=1 SV=3	0	108.96	44	26	172	4	1	564	60	8	334.67	26	10	40.3	38.6	41.9	164.8	165.9	148.5	0.256	0.79027	2.68	39.3	160.7	5.01	6.18	High	Peak Found	Peak Found	High	High	High
FALSE	High	Master Protein	P50395	Rab GDP dissociation inhibitor beta OS=Homo sapiens OX=9606 GN=GDI2 PE=1 SV=2	0	108.907	57	20	71	13	1	445	50.6	6.47	143.74	20	6	106.3	100.3	111.6	90.5	98.6	92.7	1.386	0.889337	63.11	108.5	91.5	2.27	7.61	High	High	High	High	High	High
FALSE	High	Master Protein	P54727	UV excision repair protein RAD23 homolog B OS=Homo sapiens OX=9606 GN=RAD23B PE=1 SV=1	0	108.781	61	17	100	15	1	409	43.1	4.84	250.28	17	2	72.7	70.3	72.8	127.3	131	125.9	0.603	0.979894	13.76	72.8	127.2	1.96	2.09	High	High	High	High	High	High
FALSE	High	Master Protein	P23229	Integrin alpha-6 OS=Homo sapiens OX=9606 GN=ITGA6 PE=1 SV=5	0	107.73	35	28	71	28	1	1130	126.5	6.61	130.84	28	0	80.2	78.9	83.9	109.7	122.1	125.2	0.784	0.989365	37.22	79.7	120.3	1.01	6.17	High	High	High	High	High	High
FALSE	High	Master Protein	Q96B97	SH3 domain-containing kinase-binding protein 1 OS=Homo sapiens OX=9606 GN=SH3KBP1 PE=1 SV=2	0	107.073	38	17	45	17	1	665	73.1	6.62	112.15	17	0	27.4	64.6	70.8	173.4	138.4	125.5	0.248	0.787399	5.76	73.3	126.7	16.85	17.21	High	Peak Found	High	High	High	High
FALSE	High	Master Protein	P35232	Prohibitin OS=Homo sapiens OX=9606 GN=PHB PE=1 SV=1	0	107.058	82	16	126	16	1	272	29.8	5.76	338.64	16	0	101.8	115.1	115.8	81.7	90.2	95.4	1.442	0.882752	58.67	110.6	89.4	1.74	4.87	High	High	High	High	High	High
FALSE	High	Master Protein	P26038	Moesin OS=Homo sapiens OX=9606 GN=MSN PE=1 SV=3	0	106.983	36	22	76	11	1	577	67.8	6.4	150.85	22	0	13.6	13	16.6	166.4	209.5	180.9	0.339	0.865653	13.81	14	186	35.5	11.79	Peak Found	Peak Found	Peak Found	High	High	High
FALSE	High	Master Protein	P09455	Retinol-binding protein 1 OS=Homo sapiens OX=9606 GN=RBP1 PE=1 SV=2	0	106.293	73	14	45	14	1	135	15.8	5.11	134.14	14	0	1	1.8	1.2	205.4	196.2	194.3	0.1	0.331176	0.69	1.5	198.5	20.71	3.1	Peak Found	Peak Found	Peak Found	High	High	High
FALSE	High	Master Protein	P04259	Keratin, type II cytoskeletal 6B OS=Homo sapiens OX=9606 GN=KRT6B PE=1 SV=5	0	106.169	43	25	183	3	1	564	60	8	351.86	25	0	5.8		10.1	167.2	206	211	0.205	0.72007	0.47	7.2	192.8	38.69	12.21	Peak Found	Not Found	Peak Found	Peak Found	High	Peak Found
FALSE	High	Master Protein	Q8WYP5	Protein ELYS OS=Homo sapiens OX=9606 GN=AHCTF1 PE=1 SV=3	0	106.167	16	21	42	21	1	2266	252.3	6.6	104.8	21	0	24.3	42	51.8	144.4	178.1	159.4	0.356	0.882484	6.49	41.8	158.2	32.7	9.11	High	Peak Found	High	High	High	High
FALSE	High	Master Protein	Q01469	Fatty acid-binding protein 5 OS=Homo sapiens OX=9606 GN=FABP5 PE=1 SV=3	0	106.114	65	11	37	11	1	135	15.2	7.01	126.21	11	0	1.1	3.1	3.4	186.2	198.3	207.9	0.022	0.00461156	0.02	3.7	196.3	30.76	5.39	Peak Found	Peak Found	Peak Found	High	High	High
FALSE	High	Master Protein	Q27J81	Inverted formin-2 OS=Homo sapiens OX=9606 GN=INF2 PE=1 SV=2	0	106.006	28	22	57	22	1	1249	135.5	5.38	114.1	22	0	125.4	144.3	137.3	56.5	66.8	69.8	2.465	0.815689	105.92	132	68	6.74	13.24	High	High	High	High	High	High
FALSE	High	Master Protein	P63010	AP-2 complex subunit beta OS=Homo sapiens OX=9606 GN=AP2B1 PE=1 SV=1	0	105.929	31	24	86	12	1	937	104.5	5.38	146.85	24	12	113.4	139.8	148.2	62.7	66.8	69.1	2.019	0.783914	77.03	135.9	64.1	11.92	4.57	High	High	High	High	High	High
FALSE	High	Master Protein	Q6FI81	Anamorsin OS=Homo sapiens OX=9606 GN=CIAPIN1 PE=1 SV=2	0	105.764	62	17	56	17	1	312	33.6	5.62	141.49	17	0	23.2	40.4	41.1	166.6	168.7	160.1	0.155	0.597476	2.22	37.8	162.2	22.43	3.72	High	High	High	High	High	High
FALSE	High	Master Protein	P02768	Albumin OS=Homo sapiens OX=9606 GN=ALB PE=1 SV=2	0	105.684	43	23	142	23	1	609	69.3	6.28	292.93	23	0	106.7	100.9	111	100.4	91.4	89.6	0.929	0.963069	37.91	107.7	92.3	4.83	6.2	High	High	High	High	High	High
FALSE	High	Master Protein	Q07021	Complement component 1 Q subcomponent-binding protein, mitochondrial OS=Homo sapiens OX=9606 GN=C1QBP PE=1 SV=1	0	105.657	63	11	201	11	1	282	31.3	4.84	656.21	11	0	88.2	89.6	87.5	108.7	116.6	109.4	0.773	0.988625	29.37	89.2	110.8	1.56	3.71	High	High	High	High	High	High
FALSE	High	Master Protein	P29692	Elongation factor 1-delta OS=Homo sapiens OX=9606 GN=EEF1D PE=1 SV=5	0	105.6	60	15	102	14	1	281	31.1	5.01	258.31	15	1	51.4	48	51.3	152.2	140.1	156.9	0.372	0.892751	4.74	50.3	149.7	2.64	6.98	High	High	High	High	High	High
FALSE	High	Master Protein	P11387	DNA topoisomerase 1 OS=Homo sapiens OX=9606 GN=TOP1 PE=1 SV=2	0	105.1	32	24	112	24	1	765	90.7	9.31	254.8	24	0	142.8	155.5	155.1	49.7	49.1	47.8	2.937	0.633979	58.99	155.9	44.1	6.83	10.03	High	High	High	High	High	High
FALSE	High	Master Protein	P46379	Large proline-rich protein BAG6 OS=Homo sapiens OX=9606 GN=BAG6 PE=1 SV=2	0	104.994	31	19	41	19	1	1132	119.3	5.6	104.97	19	0	2.5	4.7	4	186.8	200.8	201.1	0.095	0.370188	0.46	8.6	191.4	4.65	2.97	Peak Found	Peak Found	Peak Found	High	High	High
FALSE	High	Master Protein	Q92616	eIF-2-alpha kinase activator GCN1 OS=Homo sapiens OX=9606 GN=GCN1 PE=1 SV=6	0	104.892	15	26	42	26	1	2671	292.6	7.47	63.27	26	0	91.2	130.6	149.2	66.9	92.3	69.8	1.008	0.977519	112.29	123.7	76.3	30.71	15.6	High	High	High	High	High	High
FALSE	High	Master Protein	P35527	Keratin, type I cytoskeletal 9 OS=Homo sapiens OX=9606 GN=KRT9 PE=1 SV=3	0	104.852	49	19	66	18	1	623	62	5.24	155.1	19	0	81.9	103.7	108.2	93.6	108.2	104.3	0.794	0.983806	37.31	100	100	14.6	6.57	High	High	High	High	High	High
FALSE	High	Master Protein	Q99798	Aconitate hydratase, mitochondrial OS=Homo sapiens OX=9606 GN=ACO2 PE=1 SV=2	0	104.669	38	21	70	21	1	780	85.4	7.61	154.97	21	0	153.6	183	182.6	26.7	27.4	26.7	8.991	0.0834925	83.9	176.6	23.4	8.41	4.48	High	High	High	High	High	High
FALSE	High	Master Protein	P78344	Eukaryotic translation initiation factor 4 gamma 2 OS=Homo sapiens OX=9606 GN=EIF4G2 PE=1 SV=1	0	104.51	38	29	64	29	1	907	102.3	7.14	129.45	29	0	151.9	110	115.5	89.5	73.1	60.1	1.121	0.927275	94.76	122.6	77.4	5.51	10.11	High	High	High	High	High	High	Acetyl [N-Term]
FALSE	High	Master Protein	Q8IWX8	Calcium homeostasis endoplasmic reticulum protein OS=Homo sapiens OX=9606 GN=CHERP PE=1 SV=3	0	104.001	31	19	48	19	1	916	103.6	9.04	114.32	19	0	37.9	44.9	45.8	155.1	158.8	157.4	0.256	0.799277	6.09	43.8	156.2	10.4	2.67	High	High	High	High	High	High
FALSE	High	Master Protein	Q5JTV8	Torsin-1A-interacting protein 1 OS=Homo sapiens OX=9606 GN=TOR1AIP1 PE=1 SV=2	0	103.939	40	17	82	16	1	583	66.2	8.18	198.07	17	1	85.6	92.7	80.9	110.3	113.3	117.2	0.823	0.979894	45.85	83.7	116.3	1.86	2.88	High	High	High	High	High	High
FALSE	High	Master Protein	Q7Z406	Myosin-14 OS=Homo sapiens OX=9606 GN=MYH14 PE=1 SV=2	0	103.909	16	25	79	16	1	1995	227.7	5.6	173.8	25	0	92	122.1	120.5	91.8	85.5	88	1.846	0.883392	86.95	105.6	94.4	4.98	19.34	High	High	High	High	High	High
FALSE	High	Master Protein	P54136	Arginine--tRNA ligase, cytoplasmic OS=Homo sapiens OX=9606 GN=RARS1 PE=1 SV=2	0	103.728	43	23	79	23	1	660	75.3	6.68	138.03	23	0	113.9	135.2	131.9	64.1	70.2	84.6	1.078	0.945585	98.69	128.3	71.7	10.78	20.14	High	High	High	High	High	High	Acetyl [N-Term]
FALSE	High	Master Protein	Q8TAQ2	SWI/SNF complex subunit SMARCC2 OS=Homo sapiens OX=9606 GN=SMARCC2 PE=1 SV=1	0	103.659	25	23	51	16	1	1214	132.8	5.69	105.84	23	7	45.3	40	72.6	151.1	140.4	150.6	0.449	0.91656	14.38	53.8	146.2	28.1	4.83	Peak Found	High	High	High	High	High
FALSE	High	Master Protein	Q9Y266	Nuclear migration protein nudC OS=Homo sapiens OX=9606 GN=NUDC PE=1 SV=1	0	103.629	54	20	82	20	1	331	38.2	5.38	186.59	20	0	28.4	36.4	34.8	154.7	179.1	166.6	0.175	0.656723	2.18	33.9	166.1	12.19	6.62	High	High	High	High	High	High
FALSE	High	Master Protein	P36776	Lon protease homolog, mitochondrial OS=Homo sapiens OX=9606 GN=LONP1 PE=1 SV=2	0	103.337	31	23	65	23	1	959	106.4	6.39	146.96	23	0	115.7	143.3	91.5	83.3	81.5	84.7	1.45	0.882484	80.01	130.4	69.6	18.81	8.52	High	High	High	High	High	High
FALSE	High	Master Protein	P34897	Serine hydroxymethyltransferase, mitochondrial OS=Homo sapiens OX=9606 GN=SHMT2 PE=1 SV=3	0	103.236	48	20	87	20	1	504	56	8.53	207.16	20	0	91.8	78.7	81.1	116.7	113.5	118.3	0.764	0.989365	23.83	83.4	116.6	7.5	1.4	High	High	High	High	High	High
FALSE	High	Master Protein	Q96AG4	Leucine-rich repeat-containing protein 59 OS=Homo sapiens OX=9606 GN=LRRC59 PE=1 SV=1	0	103.116	50	15	100	15	1	307	34.9	9.57	248.68	15	0	39.3	42.4	41.9	161.3	144.9	170.1	0.265	0.820131	6.54	41.3	158.7	4.32	8.01	High	High	High	High	High	High
FALSE	High	Master Protein	P29317	Ephrin type-A receptor 2 OS=Homo sapiens OX=9606 GN=EPHA2 PE=1 SV=2	0	102.876	29	23	86	21	1	976	108.2	6.23	163.6	23	2	160.9	183	176.9	17.1	32.7	29.4	4.411	0.400099	105.6	169.6	30.4	5.19	21.35	High	High	High	High	High	High
FALSE	High	Master Protein	P19367	Hexokinase-1 OS=Homo sapiens OX=9606 GN=HK1 PE=1 SV=3	0	102.859	36	30	81	27	1	917	102.4	6.8	139.99	30	3	145.6	175.6	180.1	31.2	27.5	40.1	5.398	0.279258	68.59	170.3	29.7	9.86	14.84	High	High	High	High	High	High	Acetyl [N-Term]
FALSE	High	Master Protein	P30519	Heme oxygenase 2 OS=Homo sapiens OX=9606 GN=HMOX2 PE=1 SV=2	0	102.815	56	14	78	14	1	316	36	5.41	217.9	14	0	119.2	107.4	116.3	90.3	76.8	90	1.156	0.918215	45.12	116.5	83.5	5.09	7.66	High	High	High	High	High	High
FALSE	High	Master Protein	Q14160	Protein scribble homolog OS=Homo sapiens OX=9606 GN=SCRIB PE=1 SV=4	0	102.723	21	24	52	22	1	1630	174.8	5.07	119.99	24	2	38.2	58.9	54	137.9	152.2	158.7	0.569	0.961712	24.32	50.3	149.7	16.87	7.04	High	High	High	High	High	High
FALSE	High	Master Protein	Q96TA1	Protein Niban 2 OS=Homo sapiens OX=9606 GN=NIBAN2 PE=1 SV=3	0	102.381	38	18	53	18	1	746	84.1	6.19	111.04	18	0	52.6	62.3	65.4	95.3	177.7	146.8	0.461	0.925948	15.49	60.1	139.9	18.24	23.17	High	High	High	High	High	High
FALSE	High	Master Protein	O60610	Protein diaphanous homolog 1 OS=Homo sapiens OX=9606 GN=DIAPH1 PE=1 SV=2	0	102.297	22	21	40	21	1	1272	141.3	5.41	96.43	21	0	45.7	40.3	48.2	150.5	166.5	148.9	0.398	0.895487	11.2	36.1	163.9	19.01	4.76	High	High	High	High	High	High	Acetyl [N-Term]
FALSE	High	Master Protein	Q5JRA6	Transport and Golgi organization protein 1 homolog OS=Homo sapiens OX=9606 GN=MIA3 PE=1 SV=1	0	102.18	19	25	58	25	1	1907	213.6	4.84	122.36	25	0	103	107.1	106.7	99.5	109.5	74.2	1.183	0.942552	53.22	108	92	10.93	4.74	High	High	High	High	High	High
FALSE	High	Master Protein	P55786	Puromycin-sensitive aminopeptidase OS=Homo sapiens OX=9606 GN=NPEPPS PE=1 SV=2	0	101.965	32	23	58	23	1	919	103.2	5.72	127.72	23	0	64.9	58.3	47.9	138.4	135.8	154.6	0.457	0.921618	19.71	61.9	138.1	24.4	6.47	High	High	High	High	High	High
FALSE	High	Master Protein	Q9Y5B9	FACT complex subunit SPT16 OS=Homo sapiens OX=9606 GN=SUPT16H PE=1 SV=1	0	101.827	26	24	72	24	1	1047	119.8	5.66	157.77	24	0	87.9	98.1	98.7	101.8	107.3	106.2	1.876	0.813393	40.29	92.9	107.1	18.74	3.23	High	High	High	High	High	High
FALSE	High	Master Protein	P49756	RNA-binding protein 25 OS=Homo sapiens OX=9606 GN=RBM25 PE=1 SV=3	0	100.836	31	20	61	20	1	843	100.1	6.32	123.73	20	0	105.9	107.5	108.8	91.6	94	92.2	1.315	0.919942	40.7	107.4	92.6	2.41	1.77	High	High	High	High	High	High
FALSE	High	Master Protein	P10321	HLA class I histocompatibility antigen, C alpha chain OS=Homo sapiens OX=9606 GN=HLA-C PE=1 SV=3	0	100.682	50	14	64	7	1	366	40.6	6.04	166.5	14	4	53.1	64.5	44.9	136.8	154.5	146.2	0.27	0.824598	7.86	53.3	146.7	13.58	6.13	High	High	High	High	High	High
FALSE	High	Master Protein	O95817	BAG family molecular chaperone regulator 3 OS=Homo sapiens OX=9606 GN=BAG3 PE=1 SV=3	0	99.967	45	17	44	17	1	575	61.6	6.95	95.12	17	0	26.1	22.2	19.3	189.3	190	153.2	0.169	0.654195	1.27	21.7	178.3	9.49	12.79	Peak Found	High	High	High	High	High
FALSE	High	Master Protein	P11586	C-1-tetrahydrofolate synthase, cytoplasmic OS=Homo sapiens OX=9606 GN=MTHFD1 PE=1 SV=4	0	99.809	35	25	60	25	1	935	101.5	7.3	131.92	25	0	91.5	97.8	96.7	109.3	93.8	110.9	1.101	0.959813	38.74	99.6	100.4	5.28	13.46	High	High	High	High	High	High
FALSE	High	Master Protein	P31040	Succinate dehydrogenase [ubiquinone] flavoprotein subunit, mitochondrial OS=Homo sapiens OX=9606 GN=SDHA PE=1 SV=2	0	99.64	41	20	56	20	1	664	72.6	7.39	122.16	20	0	145.1	157.9	162.9	40.4	50.3	43.4	3.828	0.529675	83.56	150.6	49.4	4.35	10.37	High	High	High	High	High	High
FALSE	High	Master Protein	P26641	Elongation factor 1-gamma OS=Homo sapiens OX=9606 GN=EEF1G PE=1 SV=3	0	99.609	43	17	125	17	1	437	50.1	6.67	296.57	17	0	125.5	129.2	124.4	66.4	78.7	75.8	1.893	0.80835	67.19	130.3	69.7	2.48	8.25	High	High	High	High	High	High
FALSE	High	Master Protein	Q8WWI1	LIM domain only protein 7 OS=Homo sapiens OX=9606 GN=LMO7 PE=1 SV=3	0	99.526	20	22	54	22	1	1683	192.6	8.09	99.6	22	0	97.6	102	98.1	108.6	101.1	92.6	1.158	0.963107	46.12	98.4	101.6	9.35	7.71	High	High	High	High	High	High
FALSE	High	Master Protein	P07951	Tropomyosin beta chain OS=Homo sapiens OX=9606 GN=TPM2 PE=1 SV=1	0	99.444	43	17	88	5	1	284	32.8	4.7	217.22	17	1	81.3	53	51.2	135.7	151.8	126.9	0.239	0.787399	1.2	55.7	144.3	27.28	9.49	High	High	High	High	High	High
FALSE	High	Master Protein	Q08379	Golgin subfamily A member 2 OS=Homo sapiens OX=9606 GN=GOLGA2 PE=1 SV=3	0	99.344	31	22	45	22	1	1002	113	5.02	120.66	22	0	78.9	83.9	92.7	118.3	109.1	117	0.822	0.997022	28.7	86.3	113.7	1.44	5.01	High	High	High	High	High	High
FALSE	High	Master Protein	P06737	Glycogen phosphorylase, liver form OS=Homo sapiens OX=9606 GN=PYGL PE=1 SV=4	0	99.167	31	22	65	18	1	847	97.1	7.17	110.8	22	4	118.1	114.8	118.1	82.6	83.4	83	1.982	0.786396	98.47	101.4	98.6	9.88	7.24	High	High	High	High	High	High
FALSE	High	Master Protein	A0MZ66	Shootin-1 OS=Homo sapiens OX=9606 GN=SHTN1 PE=1 SV=4	0	99.077	45	23	43	23	1	631	71.6	5.33	92.35	23	0	36.3	40.4	36.4	168.7	156.6	161.7	0.281	0.837002	4.12	39.3	160.7	7.73	2.82	High	High	High	High	High	High
FALSE	High	Master Protein	P20290	Transcription factor BTF3 OS=Homo sapiens OX=9606 GN=BTF3 PE=1 SV=1	0	98.626	63	9	55	9	1	206	22.2	9.38	177.03	9	0	25	11.5	12.4	157.4	195.2	198.4	0.083	0.232062	0.6	8.8	191.2	53.01	11.82	High	Peak Found	High	High	High	High
FALSE	High	Master Protein	Q92597	Protein NDRG1 OS=Homo sapiens OX=9606 GN=NDRG1 PE=1 SV=1	0	98.473	49	10	50	10	1	394	42.8	5.82	156.91	10	0	42	35.7	41.7	158.5	171.3	150.8	0.196	0.708478	3.83	38.9	161.1	5.26	3.92	High	High	High	High	High	High
FALSE	High	Master Protein	Q9Y230	RuvB-like 2 OS=Homo sapiens OX=9606 GN=RUVBL2 PE=1 SV=3	0	98.193	49	20	77	20	1	463	51.1	5.64	176.94	20	0	117.6	113	125.6	83	78.4	82.4	1.609	0.865653	43.93	117.1	82.9	5.39	1.75	High	High	High	High	High	High
FALSE	High	Master Protein	Q96AY3	Peptidyl-prolyl cis-trans isomerase FKBP10 OS=Homo sapiens OX=9606 GN=FKBP10 PE=1 SV=1	0	98.143	36	18	159	18	1	582	64.2	5.62	386.04	18	0	159.7	178.4	181.7	23.5	28	28.6	6.85	0.167127	41.29	172.9	27.1	6.54	4.68	High	High	High	High	High	High
FALSE	High	Master Protein	P17301	Integrin alpha-2 OS=Homo sapiens OX=9606 GN=ITGA2 PE=1 SV=1	0	98.012	28	22	50	22	1	1181	129.2	5.31	97.17	22	0	110.1	109.1	92.5	113.6	79.6	95.1	1.251	0.945585	53.87	99.1	100.9	11.4	16.51	High	High	High	High	High	High
FALSE	High	Master Protein	Q86W92	Liprin-beta-1 OS=Homo sapiens OX=9606 GN=PPFIBP1 PE=1 SV=2	0	97.861	28	20	41	20	1	1011	114	5.55	96.18	20	0	8.9	16.7	20.9	182.1	184.7	186.7	0.317	0.866741	7.27	30.5	169.5	78.26	9.25	High	High	Peak Found	High	High	High	Acetyl [N-Term]
FALSE	High	Master Protein	P61981	14-3-3 protein gamma OS=Homo sapiens OX=9606 GN=YWHAG PE=1 SV=2	0	97.842	57	14	120	10	1	247	28.3	4.89	277.69	14	0	171	149.6	134.9	43.9	52.5	48.1	2.295	0.7572	40.85	150.6	49.4	10.24	9.01	High	High	High	High	High	High
FALSE	High	Master Protein	Q14444	Caprin-1 OS=Homo sapiens OX=9606 GN=CAPRIN1 PE=1 SV=2	0	97.757	37	17	62	17	1	709	78.3	5.25	169.39	17	0	23.2	20.5	18.8	167.9	183.7	186	0.156	0.599837	1.1	19.9	180.1	10.96	4.98	High	High	High	High	High	High
FALSE	High	Master Protein	P55209	Nucleosome assembly protein 1-like 1 OS=Homo sapiens OX=9606 GN=NAP1L1 PE=1 SV=1	0	97.278	30	12	80	10	1	391	45.3	4.46	219.07	12	0	23.6	21.7	20.4	176.1	170.3	187.9	0.112	0.401168	1.25	20.5	179.5	12.59	4.89	High	High	High	High	High	High
FALSE	High	Master Protein	P40926	Malate dehydrogenase, mitochondrial OS=Homo sapiens OX=9606 GN=MDH2 PE=1 SV=3	0	97.103	56	14	157	14	1	338	35.5	8.68	431.99	14	0	172.1	169.2	178.2	29.4	28.1	22.9	6.106	0.215235	60	175.7	24.3	2.51	15.27	High	High	High	High	High	High
FALSE	High	Master Protein	P09960	Leukotriene A-4 hydrolase OS=Homo sapiens OX=9606 GN=LTA4H PE=1 SV=2	0	96.665	42	19	46	19	1	611	69.2	6.18	109.2	19	0	38	69.7	62.5	129.3	145.5	155	0.391	0.892751	11.85	56.7	143.3	31.96	2.94	High	High	High	High	High	High
FALSE	High	Master Protein	P15531	Nucleoside diphosphate kinase A OS=Homo sapiens OX=9606 GN=NME1 PE=1 SV=1	0	96.425	70	10	178	5	1	152	17.1	6.19	445.97	10	6	89.1	90.8	92.8	106	111.6	109.8	0.441	0.928106	11.59	89.8	110.2	2.47	4.09	High	High	High	High	High	High
FALSE	High	Master Protein	Q15233	Non-POU domain-containing octamer-binding protein OS=Homo sapiens OX=9606 GN=NONO PE=1 SV=4	0	96.297	45	19	92	17	1	471	54.2	8.95	224.65	19	1	138.4	103.9	120.2	89.1	76.3	72	1.235	0.901443	66.48	122.5	77.5	14.49	11.18	High	High	High	High	High	High
FALSE	High	Master Protein	O75367	Core histone macro-H2A.1 OS=Homo sapiens OX=9606 GN=MACROH2A1 PE=1 SV=4	0	96.198	44	13	93	12	1	372	39.6	9.79	258.71	13	1	139.5	168.3	175.1	42.4	35.1	39.6	3.224	0.586846	88.36	163.6	36.4	5.52	7.2	High	High	High	High	High	High
FALSE	High	Master Protein	Q13561	Dynactin subunit 2 OS=Homo sapiens OX=9606 GN=DCTN2 PE=1 SV=4	0	96.058	57	17	58	17	1	401	44.2	5.21	140.2	17	0	39.8	35.6	41	161.8	159.4	162.3	0.248	0.786396	5.1	47.1	152.9	1.6	1.57	High	High	High	High	High	High
FALSE	High	Master Protein	P12429	Annexin A3 OS=Homo sapiens OX=9606 GN=ANXA3 PE=1 SV=3	0	95.65	55	18	97	18	1	323	36.4	5.92	218.22	18	0	90.2	99.9	98.4	87.6	109.8	114.1	2.39	0.741493	35.84	92.6	107.4	2.68	14.01	High	High	High	High	High	High
FALSE	High	Master Protein	P49790	Nuclear pore complex protein Nup153 OS=Homo sapiens OX=9606 GN=NUP153 PE=1 SV=2	0	95.61	20	20	38	20	1	1475	153.8	8.73	85.81	20	0	37.3	56.8	58.5	136.1	148.9	162.3	0.321	0.868327	4.86	50.3	149.7	16.14	8.09	High	High	High	High	High	High
FALSE	High	Master Protein	O95831	Apoptosis-inducing factor 1, mitochondrial OS=Homo sapiens OX=9606 GN=AIFM1 PE=1 SV=1	0	95.512	31	16	79	16	1	613	66.9	8.95	187.26	16	0	111.4	175	169.7	40.8	50.5	52.6	3.045	0.615158	119.03	154.6	45.4	23.15	7.45	High	High	High	High	High	High
FALSE	High	Master Protein	P50213	Isocitrate dehydrogenase [NAD] subunit alpha, mitochondrial OS=Homo sapiens OX=9606 GN=IDH3A PE=1 SV=1	0	95.482	44	14	91	14	1	366	39.6	6.92	220.06	14	0	85.5	99	98	103.9	105.2	108.3	1.022	0.945601	55.31	96.1	103.9	9.18	2.14	High	High	High	High	High	High
FALSE	High	Master Protein	Q7L014	Probable ATP-dependent RNA helicase DDX46 OS=Homo sapiens OX=9606 GN=DDX46 PE=1 SV=2	0	95.108	29	25	54	25	1	1031	117.3	9.29	114.16	25	0	126.4	123.6	120.7	70	79.3	79.9	1.602	0.892173	63.95	121.6	78.4	3.13	7.1	High	High	High	High	High	High
FALSE	High	Master Protein	Q96T23	Remodeling and spacing factor 1 OS=Homo sapiens OX=9606 GN=RSF1 PE=1 SV=2	0	95.044	19	23	48	23	1	1441	163.7	5.01	90.5	23	0	37.5	61	46	121.7	173.3	160.4	0.459	0.926912	9.03	53.1	146.9	18.75	9.91	High	High	High	High	High	High
FALSE	High	Master Protein	P06753	Tropomyosin alpha-3 chain OS=Homo sapiens OX=9606 GN=TPM3 PE=1 SV=2	0	94.877	36	15	94	8	1	285	32.9	4.72	229.96	15	0	61	55.4	62.5	163.9	129.5	127.8	0.34	0.882484	11.42	64	136	6.16	14.64	High	High	High	High	High	High
FALSE	High	Master Protein	O75083	WD repeat-containing protein 1 OS=Homo sapiens OX=9606 GN=WDR1 PE=1 SV=4	0	94.748	44	17	65	17	1	606	66.2	6.65	134.24	17	0	127.7	111.8	112.2	97.4	82.3	68.6	1.509	0.897069	48.01	117.1	82.9	4.69	17.91	High	High	High	High	High	High
FALSE	High	Master Protein	Q16543	Hsp90 co-chaperone Cdc37 OS=Homo sapiens OX=9606 GN=CDC37 PE=1 SV=1	0	94.591	41	15	87	15	1	378	44.4	5.25	215.23	15	0	63.5	77	73.3	118.6	131.3	136.3	0.584	0.979608	15.2	72.5	127.5	7.99	5.47	High	High	High	High	High	High
FALSE	High	Master Protein	Q09028	Histone-binding protein RBBP4 OS=Homo sapiens OX=9606 GN=RBBP4 PE=1 SV=3	0	94.585	43	12	64	6	1	425	47.6	4.89	148.93	12	0	34.9	39	27.8	180.3	159.4	158.6	0.245	0.785297	4.18	36	164	16.81	7.49	High	High	High	High	High	High
FALSE	High	Master Protein	P23193	Transcription elongation factor A protein 1 OS=Homo sapiens OX=9606 GN=TCEA1 PE=1 SV=2	0	94.345	54	17	51	17	1	301	33.9	8.38	121.54	17	0	27.7	36.8	40.5	164	160.9	170	0.23	0.767188	1.86	36.7	163.3	23.05	2.82	High	High	High	High	High	High
FALSE	High	Master Protein	P0DP25	Calmodulin-3 OS=Homo sapiens OX=9606 GN=CALM3 PE=1 SV=1	0	94.328	52	11	132	11	1	149	16.8	4.22	360.67	11	0	55.3	53.6	53.4	157.2	146.1	134.3	0.369	0.892751	5.31	53.8	146.2	1.11	5.53	High	High	High	High	High	High
FALSE	High	Master Protein	P28066	Proteasome subunit alpha type-5 OS=Homo sapiens OX=9606 GN=PSMA5 PE=1 SV=3	0	94.093	63	12	107	12	1	241	26.4	4.79	267.89	12	0	66.8	80.9	77.6	125.1	118.5	131	0.598	0.979894	28.15	74.1	125.9	9.47	4.72	High	High	High	High	High	High
FALSE	High	Master Protein	Q9Y224	RNA transcription, translation and transport factor protein OS=Homo sapiens OX=9606 GN=RTRAF PE=1 SV=1	0	93.894	70	16	76	16	1	244	28.1	6.65	189.85	16	0	68	66.9	78.9	120.7	125.8	139.7	0.524	0.961648	24.01	73.6	126.4	6.64	7.24	High	High	High	High	High	High
FALSE	High	Master Protein	P02533	Keratin, type I cytoskeletal 14 OS=Homo sapiens OX=9606 GN=KRT14 PE=1 SV=4	0	93.757	43	21	91	5	1	472	51.5	5.16	207.92	21	4	58.4	58	55.6	109.4	186.8	131.9	0.397	0.872441	9.2	79.9	120.1	21.01	21.99	High	High	High	High	High	High
FALSE	High	Master Protein	Q5UIP0	Telomere-associated protein RIF1 OS=Homo sapiens OX=9606 GN=RIF1 PE=1 SV=2	0	93.56	12	21	33	21	1	2472	274.3	5.52	77.71	21	0	32.6	14.1	8.1	164.8	192.8	187.6	0.115	0.465308	1.15	27.5	172.5	14.21	7.2	Peak Found	Peak Found	Peak Found	High	High	High
FALSE	High	Master Protein	Q07866	Kinesin light chain 1 OS=Homo sapiens OX=9606 GN=KLC1 PE=1 SV=2	0	92.97	40	20	51	14	1	573	65.3	6.2	124	20	6	60.5	74.6	81.6	121.8	129	132.5	0.633	0.988031	20.09	72.1	127.9	11.08	11.06	High	High	High	High	High	High
FALSE	High	Master Protein	P23526	Adenosylhomocysteinase OS=Homo sapiens OX=9606 GN=AHCY PE=1 SV=4	0	92.77	40	18	83	16	1	432	47.7	6.34	189.52	18	2	133.2	133.8	136.6	62.2	65.3	68.9	2.124	0.767188	44.37	135.4	64.6	1.37	4.22	High	High	High	High	High	High
FALSE	High	Master Protein	Q7KZF4	Staphylococcal nuclease domain-containing protein 1 OS=Homo sapiens OX=9606 GN=SND1 PE=1 SV=1	0	92.735	28	17	46	17	1	910	101.9	7.17	105.06	17	0	46	64.4	67.6	147.2	132.4	142.4	0.559	0.957695	15.78	69.3	130.7	15.5	5.4	High	High	High	High	High	High
FALSE	High	Master Protein	P49736	DNA replication licensing factor MCM2 OS=Homo sapiens OX=9606 GN=MCM2 PE=1 SV=4	0	92.505	25	17	34	17	1	904	101.8	5.52	91.34	17	0	7.4	1.1	3.9	205.2	189.1	193.3	0.066	0.183473	0.22	2	198	34.94	6.52	Peak Found	Peak Found	Peak Found	High	High	High
FALSE	High	Master Protein	Q9H501	ESF1 homolog OS=Homo sapiens OX=9606 GN=ESF1 PE=1 SV=1	0	92.439	25	19	50	19	1	851	98.7	5.11	111.12	19	0	59.4	61.1	62.1	152.1	135.8	129.6	0.439	0.910764	8.72	55.2	144.8	1.09	8.05	High	High	High	High	High	High
FALSE	High	Master Protein	Q01813	ATP-dependent 6-phosphofructokinase, platelet type OS=Homo sapiens OX=9606 GN=PFKP PE=1 SV=2	0	92.408	34	19	58	18	1	784	85.5	7.55	124.21	19	1	95.3	78	86.5	115.9	116.9	107.4	0.786	0.999958	51.22	83.4	116.6	10.17	2.97	High	High	High	High	High	High
FALSE	High	Master Protein	P31939	Bifunctional purine biosynthesis protein ATIC OS=Homo sapiens OX=9606 GN=ATIC PE=1 SV=3	0	91.803	50	19	52	19	1	592	64.6	6.71	96.28	19	0	140.6	147.2	151.9	59.4	51.5	49.3	2.361	0.828473	103.69	148.2	51.8	16.21	13.32	High	High	High	High	High	High
FALSE	High	Master Protein	O15042	U2 snRNP-associated SURP motif-containing protein OS=Homo sapiens OX=9606 GN=U2SURP PE=1 SV=2	0	91.572	17	17	46	16	1	1029	118.2	8.47	113.52	17	1	48	60	70.8	139.3	150.1	131.8	0.489	0.936868	13.33	59	141	16.94	8.5	High	High	High	High	High	High
FALSE	High	Master Protein	P54578	Ubiquitin carboxyl-terminal hydrolase 14 OS=Homo sapiens OX=9606 GN=USP14 PE=1 SV=3	0	91.128	37	15	67	15	1	494	56	5.3	154.85	15	0	106.7	123.2	137.5	77.1	72.1	83.4	1.328	0.921618	102.63	126.3	73.7	8.23	9.94	High	High	High	High	High	High
FALSE	High	Master Protein	O75400	Pre-mRNA-processing factor 40 homolog A OS=Homo sapiens OX=9606 GN=PRPF40A PE=1 SV=2	0	91.079	19	18	58	18	1	957	108.7	7.56	131.02	18	0	69.9	69.2	67.2	116.8	135.1	141.8	0.728	0.995732	23.09	66.7	133.3	7.8	10.73	High	High	High	High	High	High
FALSE	High	Master Protein	O75390	Citrate synthase, mitochondrial OS=Homo sapiens OX=9606 GN=CS PE=1 SV=2	0	90.746	46	16	116	16	1	466	51.7	8.32	246.05	16	0	158.6	171.8	180.3	30	31.2	28.1	5.197	0.300712	42.9	170.3	29.7	6.77	6.05	High	High	High	High	High	High
FALSE	High	Master Protein	P12268	Inosine-5'-monophosphate dehydrogenase 2 OS=Homo sapiens OX=9606 GN=IMPDH2 PE=1 SV=2	0	90.315	40	15	55	15	1	514	55.8	6.9	136.06	15	0	153.3	160.8	160.3	42.3	42.6	40.7	3.122	0.708478	84.69	158.1	41.9	4.77	9.86	High	High	High	High	High	High
FALSE	High	Master Protein	Q14683	Structural maintenance of chromosomes protein 1A OS=Homo sapiens OX=9606 GN=SMC1A PE=1 SV=2	0	90.238	29	26	44	26	1	1233	143.1	7.64	84.59	26	0	98.9	89.5	75.9	106.5	102.9	126.2	0.704	0.985223	20.35	89.5	110.5	16.29	8.9	High	High	High	High	High	High
FALSE	High	Master Protein	Q9UL46	Proteasome activator complex subunit 2 OS=Homo sapiens OX=9606 GN=PSME2 PE=1 SV=4	0	89.967	71	15	94	15	1	239	27.4	5.73	232.88	15	0	82.2	81.9	86.9	116.3	114.5	118.2	0.735	0.992423	28.31	83.5	116.5	3.35	1.5	High	High	High	High	High	High
FALSE	High	Master Protein	Q9Y6E0	Serine/threonine-protein kinase 24 OS=Homo sapiens OX=9606 GN=STK24 PE=1 SV=1	0	89.892	44	16	48	10	1	443	49.3	5.69	96.55	16	6	40	38.5	35.4	152.7	192	141.5	0.243	0.783914	3.7	35.6	164.4	13.12	15.6	High	High	High	High	High	High
FALSE	High	Master Protein	P31943	Heterogeneous nuclear ribonucleoprotein H OS=Homo sapiens OX=9606 GN=HNRNPH1 PE=1 SV=4	0	89.656	47	14	76	7	1	449	49.2	6.3	200.45	14	7	89.7	123.9	102.8	75.7	104.8	103.1	1.244	0.900205	75.67	98.8	101.2	16.49	0.9	High	High	High	High	High	High	Acetyl [N-Term]
FALSE	High	Master Protein	P13647	Keratin, type II cytoskeletal 5 OS=Homo sapiens OX=9606 GN=KRT5 PE=1 SV=3	0	89.629	36	23	112	12	1	590	62.3	7.74	243.94	23	0	84	71.5	79.6	114.7	126.1	124.1	0.686	0.979894	34.58	76.8	123.2	17.13	2.39	High	High	High	High	High	High
FALSE	High	Master Protein	Q96KR1	Zinc finger RNA-binding protein OS=Homo sapiens OX=9606 GN=ZFR PE=1 SV=2	0	89.592	27	21	47	21	1	1074	116.9	9.04	91.52	21	0	142.9	156.6	155.6	63.9	50.7	30.3	3.243	0.706036	77.24	161.5	38.5	14.61	15.74	High	High	High	High	High	High
FALSE	High	Master Protein	P51858	Hepatoma-derived growth factor OS=Homo sapiens OX=9606 GN=HDGF PE=1 SV=1	0	89.575	65	15	71	14	1	240	26.8	4.73	196.63	15	0	101.2	105.3	107	90.2	98.2	98.1	1.027	0.945601	72.97	103.7	96.3	3.4	5.5	High	High	High	High	High	High
FALSE	High	Master Protein	O00148	ATP-dependent RNA helicase DDX39A OS=Homo sapiens OX=9606 GN=DDX39A PE=1 SV=2	0	89.289	42	14	97	5	1	427	49.1	5.68	206.83	14	0	79.5	115.1	112	88.6	104.3	100.6	1.004	0.986324	97.52	105.5	94.5	19.17	8.27	High	High	High	High	High	High
FALSE	High	Master Protein	Q6FI13	Histone H2A type 2-A OS=Homo sapiens OX=9606 GN=H2AC18 PE=1 SV=3	0	89.086	68	9	139	4	1	130	14.1	10.9	412.08	9	5	41.2	41.6	42.7	171.5	144.7	158.2	0.315	0.868327	9.15	41.7	158.3	2	8.56	High	High	High	High	High	High
FALSE	High	Master Protein	P35659	Protein DEK OS=Homo sapiens OX=9606 GN=DEK PE=1 SV=1	0	89.023	31	15	86	15	1	375	42.6	8.56	184.38	15	0	45	50.5	54	160.1	146.5	143.9	0.249	0.786396	4.18	48	152	15.01	3.52	High	High	High	High	High	High
FALSE	High	Master Protein	Q96AQ6	Pre-B-cell leukemia transcription factor-interacting protein 1 OS=Homo sapiens OX=9606 GN=PBXIP1 PE=1 SV=1	0	88.892	31	21	77	21	1	731	80.6	5.33	171.96	21	0	161.9	162.6	174	16.2	68.2	17.1	10.293	0.0574114	59.85	179.8	20.2	4.76	89.12	High	High	High	High	High	High
FALSE	High	Master Protein	Q14651	Plastin-1 OS=Homo sapiens OX=9606 GN=PLS1 PE=1 SV=2	0	88.688	32	17	43	11	1	629	70.2	5.41	116.94	17	0	90.3	126.7	125	73.8	101.1	83.1	1.275	0.936868	37.94	119.6	80.4	17.34	12.81	High	High	High	High	High	High
FALSE	High	Master Protein	Q12888	TP53-binding protein 1 OS=Homo sapiens OX=9606 GN=TP53BP1 PE=1 SV=2	0	88.54	18	19	32	19	1	1972	213.4	4.7	66.51	19	0	32.4	19	16.2	206.2	131.8	194.6	0.148	0.529675	0.83	14.9	185.1	24.72	16.12	Peak Found	Peak Found	Peak Found	High	High	High
FALSE	High	Master Protein	P00505	Aspartate aminotransferase, mitochondrial OS=Homo sapiens OX=9606 GN=GOT2 PE=1 SV=3	0	88.51	48	20	114	20	1	430	47.5	9.01	301.24	20	0	129.2	141.4	128.7	65.3	65.4	70	2.066	0.77551	56.42	132.7	67.3	4.3	3.55	High	High	High	High	High	High
FALSE	High	Master Protein	P55884	Eukaryotic translation initiation factor 3 subunit B OS=Homo sapiens OX=9606 GN=EIF3B PE=1 SV=3	0	88.502	30	19	63	19	1	814	92.4	5	153.41	19	0	101.3	91.9	92.4	96.3	110.1	108	0.83	0.979894	51.57	93.3	106.7	4.54	6.31	High	High	High	High	High	High	Acetyl [N-Term]
FALSE	High	Master Protein	P02786	Transferrin receptor protein 1 OS=Homo sapiens OX=9606 GN=TFRC PE=1 SV=2	0	88.393	30	18	57	18	1	760	84.8	6.61	130.15	18	0	57.2	53.5	57.9	153.3	128.8	149.3	0.518	0.953787	26.78	57.1	142.9	4.27	7.37	High	High	High	High	High	High
FALSE	High	Master Protein	Q01518	Adenylyl cyclase-associated protein 1 OS=Homo sapiens OX=9606 GN=CAP1 PE=1 SV=5	0	88.351	38	16	76	16	1	475	51.9	8.06	181.44	16	0	120.7	123.1	125.3	86.1	74.4	70.5	1.537	0.869124	45.55	129.7	70.3	3.04	8.53	High	High	High	High	High	High
FALSE	High	Master Protein	Q9UKX7	Nuclear pore complex protein Nup50 OS=Homo sapiens OX=9606 GN=NUP50 PE=1 SV=2	0	88.003	51	17	44	17	1	468	50.1	7.06	90.4	17	0	97.5	91.7	89	106.4	105.2	110.2	0.87	0.989877	38.36	88.9	111.1	4.94	5.64	High	High	High	High	High	High
FALSE	High	Master Protein	P50579	Methionine aminopeptidase 2 OS=Homo sapiens OX=9606 GN=METAP2 PE=1 SV=1	0	87.958	36	13	43	13	1	478	52.9	5.82	116.45	13	0	42.9	44.7	38.2	152.8	155.9	165.4	0.335	0.875516	9.89	38.8	161.2	21.7	3.33	High	High	High	High	High	High
FALSE	High	Master Protein	Q15942	Zyxin OS=Homo sapiens OX=9606 GN=ZYX PE=1 SV=1	0	87.94	42	15	99	15	1	572	61.2	6.67	231.22	15	0	65.2	75.3	78.6	129.4	128.4	123	0.521	0.960065	9.11	72.3	127.7	9.76	2.48	High	High	High	High	High	High
FALSE	High	Master Protein	P21796	Voltage-dependent anion-selective channel protein 1 OS=Homo sapiens OX=9606 GN=VDAC1 PE=1 SV=2	0	87.895	59	14	84	13	1	283	30.8	8.54	178.11	14	1	165.3	174.2	169.5	18.8	30.9	41.3	3.306	0.648697	80.67	164.1	35.9	4.6	28.11	High	High	High	High	High	High
FALSE	High	Master Protein	P07942	Laminin subunit beta-1 OS=Homo sapiens OX=9606 GN=LAMB1 PE=1 SV=2	0	87.848	18	23	43	23	1	1786	197.9	4.94	68.23	23	0	115.8	159.2	149.4	60.4	61.3	54	1.828	0.892751	80.38	142.3	57.7	16.9	8.62	High	High	High	High	High	High
FALSE	High	Master Protein	Q9BT78	COP9 signalosome complex subunit 4 OS=Homo sapiens OX=9606 GN=COPS4 PE=1 SV=1	0	87.835	54	17	44	17	1	406	46.2	5.83	103.19	17	0	100.2	96.3	97.9	99.9	102.1	103.6	0.758	0.99414	55.13	109	91	1.1	1.69	High	High	High	High	High	High
FALSE	High	Master Protein	P51572	B-cell receptor-associated protein 31 OS=Homo sapiens OX=9606 GN=BCAP31 PE=1 SV=3	0	87.76	35	12	79	12	1	246	28	8.44	207.88	12	0	115.3	88.2	88.3	111.5	101.6	95.1	1.253	0.898779	41.38	93.1	106.9	5.92	7.53	High	High	High	High	High	High
FALSE	High	Master Protein	Q14103	Heterogeneous nuclear ribonucleoprotein D0 OS=Homo sapiens OX=9606 GN=HNRNPD PE=1 SV=1	0	87.758	38	12	62	10	1	355	38.4	7.81	164.82	12	2	70.3	68.7	74.5	135.3	123.8	127.3	0.542	0.964797	13.24	70.3	129.7	5.42	4.66	High	High	High	High	High	High
FALSE	High	Master Protein	Q12904	Aminoacyl tRNA synthase complex-interacting multifunctional protein 1 OS=Homo sapiens OX=9606 GN=AIMP1 PE=1 SV=2	0	87.681	62	14	46	14	1	312	34.3	8.43	112.09	14	0	55.9	41.4	44.2	146.6	147.1	164.8	0.283	0.846244	6.39	46.3	153.7	11.44	7.48	High	High	High	High	High	High
FALSE	High	Master Protein	O43399	Tumor protein D54 OS=Homo sapiens OX=9606 GN=TPD52L2 PE=1 SV=2	0	87.581	57	12	64	12	1	206	22.2	5.36	175.07	12	0	41.1	46.9	50.5	150.3	146.4	164.8	0.357	0.891161	6.14	51.1	148.9	4.52	8.06	High	High	High	High	High	High	Acetyl [N-Term]
FALSE	High	Master Protein	P54652	Heat shock-related 70 kDa protein 2 OS=Homo sapiens OX=9606 GN=HSPA2 PE=1 SV=1	0	87.391	18	11	162	2	1	639	70	5.74	450.15	11	0	100.8	88.4	90.2	40.8	151.5	128.1	0.01	9.51745e-17			200		54.57	Not Found	Not Found	Not Found	Peak Found	High	High
FALSE	High	Master Protein	O15027	Protein transport protein Sec16A OS=Homo sapiens OX=9606 GN=SEC16A PE=1 SV=4	0	87.387	14	19	41	19	1	2357	251.7	5.8	78.66	19	0	82.6	100.3	98.5	104	111.2	103.4	0.792	0.999958	65.66	96.7	103.3	23.91	11.24	High	High	High	High	High	High
FALSE	High	Master Protein	P22392	Nucleoside diphosphate kinase B OS=Homo sapiens OX=9606 GN=NME2 PE=1 SV=1	0	87.379	71	10	184	5	1	152	17.3	8.41	441.91	10	0	148.6	110	99.5	82.4	71.4	88.1	1.56	0.868327	124.57	122.7	77.3	9.68	10.59	High	High	High	High	High	High
FALSE	High	Master Protein	Q15642	Cdc42-interacting protein 4 OS=Homo sapiens OX=9606 GN=TRIP10 PE=1 SV=3	0	87.195	39	16	38	16	1	601	68.3	5.73	90.27	16	0	75.5	66.2	58	148.7	137.2	114.4	0.499	0.940562	11.07	62.5	137.5	5.17	11.26	High	High	High	High	High	High
FALSE	High	Master Protein	P40939	Trifunctional enzyme subunit alpha, mitochondrial OS=Homo sapiens OX=9606 GN=HADHA PE=1 SV=2	0	87.117	37	21	73	21	1	763	82.9	9.04	160.31	21	0	169.3	178.1	183.6	19.1	23.9	26.1	10.63	0.0525015	68.84	176.1	23.9	5.05	16.62	High	High	High	High	High	High
FALSE	High	Master Protein	Q14677	Clathrin interactor 1 OS=Homo sapiens OX=9606 GN=CLINT1 PE=1 SV=1	0	86.791	29	15	52	15	1	625	68.2	6.42	112	15	0	29.9	37.9	36.2	153	172.2	170.7	0.189	0.691992	3.07	37	163	18.05	4.39	High	High	High	High	High	High
FALSE	High	Master Protein	Q9Y3L3	SH3 domain-binding protein 1 OS=Homo sapiens OX=9606 GN=SH3BP1 PE=1 SV=3	0	86.646	38	18	39	18	1	701	75.7	6.77	84.09	18	0	46.2	30.4	33.3	145.4	174	170.6	0.18	0.711504	2.51	25.6	174.4	3.89	9.07	Peak Found	High	Peak Found	High	High	High
FALSE	High	Master Protein	P53396	ATP-citrate synthase OS=Homo sapiens OX=9606 GN=ACLY PE=1 SV=3	0	86.297	26	24	55	24	1	1101	120.8	7.33	99.8	24	0	85.4	81.7	86.6	107.7	115.1	123.4	0.657	0.979894	34.79	86	114	3.44	4.89	High	High	High	High	High	High
FALSE	High	Master Protein	P30154	Serine/threonine-protein phosphatase 2A 65 kDa regulatory subunit A beta isoform OS=Homo sapiens OX=9606 GN=PPP2R1B PE=1 SV=3	0	86.23	32	14	66	9	1	601	66.2	4.94	177.85	14	0	36.7	46.2	29.5	157	162.9	167.7	0.524	0.940562	10.62	40.2	159.8	20.03	7.37	High	High	Peak Found	High	High	High
FALSE	High	Master Protein	Q9Y265	RuvB-like 1 OS=Homo sapiens OX=9606 GN=RUVBL1 PE=1 SV=1	0	86.163	50	16	67	16	1	456	50.2	6.42	168.4	16	0	101.6	136	137.3	75.6	74.9	74.7	1.248	0.935764	97.63	129	71	16.7	7.35	High	High	High	High	High	High
FALSE	High	Master Protein	Q93009	Ubiquitin carboxyl-terminal hydrolase 7 OS=Homo sapiens OX=9606 GN=USP7 PE=1 SV=2	0	86.051	24	22	44	22	1	1102	128.2	5.55	90	22	0	61.9	104.7	103.2	97.6	121.1	111.4	0.664	0.977519	44.81	90	110	18.9	20.34	High	High	High	High	High	High
FALSE	High	Master Protein	O43175	D-3-phosphoglycerate dehydrogenase OS=Homo sapiens OX=9606 GN=PHGDH PE=1 SV=4	0	86.05	38	17	50	17	1	533	56.6	6.71	132.46	17	0	64.4	63.8	56.8	133.3	143	138.7	0.51	0.957889	17.9	58	142	13.01	3.78	High	High	High	High	High	High
FALSE	High	Master Protein	Q9NYL9	Tropomodulin-3 OS=Homo sapiens OX=9606 GN=TMOD3 PE=1 SV=1	0	85.999	55	16	47	16	1	352	39.6	5.19	104.19	16	0	43.6	52.7	78.5	108.1	175.1	142.1	0.691	0.998713	21.66	49.4	150.6	26.15	24.91	High	High	High	High	High	High
FALSE	High	Master Protein	P28838	Cytosol aminopeptidase OS=Homo sapiens OX=9606 GN=LAP3 PE=1 SV=3	0	85.687	44	16	57	16	1	519	56.1	7.93	150.41	16	0	114.6	116.6	119.8	84.8	74.3	89.9	1.323	0.920282	60.89	111.4	88.6	1.33	10.07	High	High	High	High	High	High
FALSE	High	Master Protein	P35998	26S proteasome regulatory subunit 7 OS=Homo sapiens OX=9606 GN=PSMC2 PE=1 SV=3	0	85.662	57	20	64	20	1	433	48.6	5.95	153.09	20	0	104.2	121.5	159.3	52.8	84	78.1	1.761	0.860445	41.1	130.7	69.3	19.45	12.96	High	High	High	High	High	High
FALSE	High	Master Protein	P38117	Electron transfer flavoprotein subunit beta OS=Homo sapiens OX=9606 GN=ETFB PE=1 SV=3	0	85.511	53	14	123	14	1	255	27.8	8.1	300.27	14	0	153.4	158.8	166.8	41.5	39.5	40	4.111	0.441732	48.39	159.8	40.2	3.68	2.32	High	High	High	High	High	High
FALSE	High	Master Protein	P35269	General transcription factor IIF subunit 1 OS=Homo sapiens OX=9606 GN=GTF2F1 PE=1 SV=2	0	85.45	29	15	37	15	1	517	58.2	7.49	96.1	15	0	40.3	34.5	38.1	166.6	157.5	163.1	0.336	0.877068	8.93	33.6	166.4	8.43	2.1	High	High	High	High	High	High
FALSE	High	Master Protein	Q96A49	Synapse-associated protein 1 OS=Homo sapiens OX=9606 GN=SYAP1 PE=1 SV=1	0	85.314	36	14	47	14	1	352	39.9	4.53	141.8	14	0	54.3	65.7	54.9	129.8	150.1	145.1	0.486	0.945601	12.35	55.3	144.7	22.27	7.49	High	High	High	High	High	High
FALSE	High	Master Protein	P98175	RNA-binding protein 10 OS=Homo sapiens OX=9606 GN=RBM10 PE=1 SV=3	0	85.304	24	19	46	18	1	930	103.5	5.97	104.59	19	1	58.7	48.7	43.5	151.8	150.2	147.1	0.429	0.90811	8.23	49	151	24.46	1.71	High	High	High	High	High	High
FALSE	High	Master Protein	P78347	General transcription factor II-I OS=Homo sapiens OX=9606 GN=GTF2I PE=1 SV=2	0	85.054	26	19	39	19	1	998	112.3	6.39	82.41	19	0	42.5	14.2	18.2	176.1	163.4	185.6	0.322	0.870063	5.15	22.9	177.1	39.69	6.33	High	High	Peak Found	High	High	High
FALSE	High	Master Protein	Q9NYB0	Telomeric repeat-binding factor 2-interacting protein 1 OS=Homo sapiens OX=9606 GN=TERF2IP PE=1 SV=1	0	84.812	42	12	32	12	1	399	44.2	4.73	90.79	12	0	14.2	13.1	25.8	162.8	182.7	201.4	0.14	0.607737	1.08	10.4	189.6	54.38	11.12	High	High	Peak Found	High	High	High
FALSE	High	Master Protein	P08865	40S ribosomal protein SA OS=Homo sapiens OX=9606 GN=RPSA PE=1 SV=4	0	84.735	48	11	83	11	1	295	32.8	4.87	257.79	11	0	30.5	33.9	33.3	179.9	161.1	161.3	0.183	0.680661	3.1	34	166	6.49	9.09	High	High	High	High	High	High
FALSE	High	Master Protein	O75874	Isocitrate dehydrogenase [NADP] cytoplasmic OS=Homo sapiens OX=9606 GN=IDH1 PE=1 SV=2	0	84.551	48	17	58	15	1	414	46.6	7.01	140.53	17	2	108.4	112.4	102.6	80	90.8	105.9	1.024	0.953787	95.99	112.3	87.7	4.98	15.8	High	High	High	High	High	High
FALSE	High	Master Protein	Q9ULW0	Targeting protein for Xklp2 OS=Homo sapiens OX=9606 GN=TPX2 PE=1 SV=2	0	84.459	32	19	38	19	1	747	85.6	9.23	83.87	19	0	7.7	4.9	5.4	201.4	179.7	200.8	0.136	0.513263	2.14	7.2	192.8	37.35	6.79	Peak Found	Peak Found	Peak Found	High	High	High
FALSE	High	Master Protein	Q641Q2	WASH complex subunit 2A OS=Homo sapiens OX=9606 GN=WASHC2A PE=1 SV=3	0	84.215	22	15	31	15	1	1341	147.1	4.81	62.35	15	0	96.9	69.3	68.4	107.9	121.8	135.8	0.634	0.953787	23.94	55.9	144.1	29.73	9.18	High	High	High	High	High	High
FALSE	High	Master Protein	P52306	Rap1 GTPase-GDP dissociation stimulator 1 OS=Homo sapiens OX=9606 GN=RAP1GDS1 PE=1 SV=3	0	84.057	30	14	34	13	1	607	66.3	5.31	101.74	14	0	4.5	5.6	9.9	119.2	232.6	228.3	0.071	0.210851	0.31	3.9	196.1	73.64	28.77	Peak Found	High	High	High	High	High
FALSE	High	Master Protein	P31930	Cytochrome b-c1 complex subunit 1, mitochondrial OS=Homo sapiens OX=9606 GN=UQCRC1 PE=1 SV=3	0	83.921	39	13	65	13	1	480	52.6	6.37	144.46	13	0	139.5	165.6	170.3	38.4	48.7	37.5	2.218	0.824598	51.62	162.7	37.3	10.48	14.71	High	High	High	High	High	High
FALSE	High	Master Protein	P50454	Serpin H1 OS=Homo sapiens OX=9606 GN=SERPINH1 PE=1 SV=2	0	83.874	44	14	78	14	1	418	46.4	8.69	197.89	14	0	153.4	168.6	178.1	35.5	33.3	31.1	4.594	0.372614	81.46	168	32	6.89	6.77	High	High	High	High	High	High
FALSE	High	Master Protein	P17844	Probable ATP-dependent RNA helicase DDX5 OS=Homo sapiens OX=9606 GN=DDX5 PE=1 SV=1	0	83.736	37	22	74	15	1	614	69.1	8.92	139.25	22	7	134.6	156.4	161.5	48	48.6	50.9	2.719	0.708832	70.19	156.3	43.7	5.96	2.52	High	High	High	High	High	High
FALSE	High	Master Protein	Q02818	Nucleobindin-1 OS=Homo sapiens OX=9606 GN=NUCB1 PE=1 SV=4	0	83.731	43	17	37	16	1	461	53.8	5.25	91.67	17	0	8.9	11.6	5.1	181.3	193.6	199.6	0.052	0.112665	0.18	5.7	194.3	38.89	16.68	Peak Found	Peak Found	Peak Found	High	High	High
FALSE	High	Master Protein	P23284	Peptidyl-prolyl cis-trans isomerase B OS=Homo sapiens OX=9606 GN=PPIB PE=1 SV=2	0	83.69	58	15	132	15	1	216	23.7	9.41	257.47	15	0	175.7	183.7	195	15.5	16.1	14	10.398	0.055764	75.36	185.6	14.4	4.49	9.22	High	High	High	High	High	High
FALSE	High	Master Protein	P46087	Probable 28S rRNA (cytosine(4447)-C(5))-methyltransferase OS=Homo sapiens OX=9606 GN=NOP2 PE=1 SV=2	0	83.496	30	20	66	20	1	812	89.2	9.23	137.98	20	0	124.7	127	136.8	73.5	70.3	67.7	1.991	0.786396	49.81	135.1	64.9	3.76	11.26	High	High	High	High	High	High
FALSE	High	Master Protein	Q86V81	THO complex subunit 4 OS=Homo sapiens OX=9606 GN=ALYREF PE=1 SV=3	0	83.411	46	8	65	8	1	257	26.9	11.15	205.15	8	0	28.1	25.1	26.3	187.4	169.1	164	0.101	0.336378	1	26.4	173.6	6.55	7.22	High	High	High	High	High	High
FALSE	High	Master Protein	P55036	26S proteasome non-ATPase regulatory subunit 4 OS=Homo sapiens OX=9606 GN=PSMD4 PE=1 SV=1	0	83.197	39	11	69	11	1	377	40.7	4.79	181.54	11	0	65.4	72.4	75.3	130.8	123.4	132.7	0.489	0.949839	14.66	70.9	129.1	7.07	3.57	High	High	High	High	High	High
FALSE	High	Master Protein	Q15691	Microtubule-associated protein RP/EB family member 1 OS=Homo sapiens OX=9606 GN=MAPRE1 PE=1 SV=3	0	83.014	56	12	58	12	1	268	30	5.14	160.25	12	0	44.2	51.1	41.3	169	142.1	152.2	0.267	0.824598	2.97	42	158	14.9	9.84	High	High	High	High	High	High
FALSE	High	Master Protein	Q16576	Histone-binding protein RBBP7 OS=Homo sapiens OX=9606 GN=RBBP7 PE=1 SV=1	0	82.936	42	12	67	6	1	425	47.8	5.05	161.3	12	6	33	30.2	23.3	171	163	179.5	0.192	0.705336	1.64	28.5	171.5	20.9	4.77	High	High	High	High	High	High
FALSE	High	Master Protein	Q8NFQ8	Torsin-1A-interacting protein 2 OS=Homo sapiens OX=9606 GN=TOR1AIP2 PE=1 SV=1	0	82.782	31	11	64	10	1	470	51.2	4.96	161.48	11	0	114.8	144.3	141	57.4	75.6	66.9	2.012	0.786396	37.49	136.4	63.6	12.91	13.4	High	High	High	High	High	High
FALSE	High	Master Protein	P14868	Aspartate--tRNA ligase, cytoplasmic OS=Homo sapiens OX=9606 GN=DARS1 PE=1 SV=2	0	82.568	43	19	51	19	1	501	57.1	6.55	120.5	19	0	116.8	130.1	127.1	72.1	75	78.9	1.609	0.869931	59.39	125.9	74.1	5.64	4.47	High	High	High	High	High	High
FALSE	High	Master Protein	Q5QJE6	Deoxynucleotidyltransferase terminal-interacting protein 2 OS=Homo sapiens OX=9606 GN=DNTTIP2 PE=1 SV=2	0	82.401	28	16	44	16	1	756	84.4	6.16	97.48	16	0	55.6	74.3	63	134.1	146.5	126.5	0.632	0.977519	21.39	62.8	137.2	15.77	6.14	High	High	High	High	High	High
FALSE	High	Master Protein	Q16630	Cleavage and polyadenylation specificity factor subunit 6 OS=Homo sapiens OX=9606 GN=CPSF6 PE=1 SV=2	0	82.288	30	13	63	13	1	551	59.2	7.15	164.14	13	0	55.4	63.7	68.7	144.7	130.1	137.3	0.651	0.990826	24.88	64.7	135.3	10.21	11.5	High	High	High	High	High	High
FALSE	High	Master Protein	Q9P287	BRCA2 and CDKN1A-interacting protein OS=Homo sapiens OX=9606 GN=BCCIP PE=1 SV=1	0	82.287	42	10	36	10	1	314	36	4.61	95.8	10	0	17.1	23.1	22.8	163.8	170.9	202.2	0.244	0.781152	8.3	21.3	178.7	10.16	11.33	High	High	High	High	High	High
FALSE	High	Master Protein	P07954	Fumarate hydratase, mitochondrial OS=Homo sapiens OX=9606 GN=FH PE=1 SV=3	0	81.984	42	14	73	14	1	510	54.6	8.76	186.08	14	0	157.3	141	137	56.6	51.6	56.6	2.663	0.683573	39.98	142.8	57.2	7.46	5.14	High	High	High	High	High	High
FALSE	High	Master Protein	Q99536	Synaptic vesicle membrane protein VAT-1 homolog OS=Homo sapiens OX=9606 GN=VAT1 PE=1 SV=2	0	81.96	43	13	72	13	1	393	41.9	6.29	179.92	13	0	112.8	137.3	127.3	74.7	74.5	73.4	2.015	0.783914	81.21	124.1	75.9	7.48	1.78	High	High	High	High	High	High
FALSE	High	Master Protein	P35637	RNA-binding protein FUS OS=Homo sapiens OX=9606 GN=FUS PE=1 SV=1	0	81.9	23	11	49	9	1	526	53.4	9.36	128.69	11	2	20	26.5	26.4	163.7	180.6	182.8	0.163	0.617709	1.76	25.6	174.4	4.31	5.84	Peak Found	High	High	High	High	High
FALSE	High	Master Protein	P05388	60S acidic ribosomal protein P0 OS=Homo sapiens OX=9606 GN=RPLP0 PE=1 SV=1	0	81.659	48	11	84	11	1	317	34.3	5.97	219.79	11	0	80.1	84.4	82.2	125.5	106.3	121.6	0.782	0.986155	33.46	81.6	118.4	2.69	8.79	High	High	High	High	High	High
FALSE	High	Master Protein	Q9NY61	Protein AATF OS=Homo sapiens OX=9606 GN=AATF PE=1 SV=1	0	81.526	34	13	33	13	1	560	63.1	4.94	89.37	13	0	37.3	38.4	31.6	133.5	183.1	176	0.321	0.870063	9.64	30.6	169.4	12.56	15.61	High	High	High	High	High	High
FALSE	High	Master Protein	Q13586	Stromal interaction molecule 1 OS=Homo sapiens OX=9606 GN=STIM1 PE=1 SV=3	0	81.22	28	15	53	15	1	685	77.4	6.67	104.92	15	0	123.5	116.1	100.8	80.2	90.2	89.2	1.807	0.870063	39.63	111.7	88.3	8.3	2.9	High	High	High	High	High	High
FALSE	High	Master Protein	P56182	Ribosomal RNA processing protein 1 homolog A OS=Homo sapiens OX=9606 GN=RRP1 PE=1 SV=1	0	80.917	36	15	67	15	1	461	52.8	9.33	122.9	15	0	76.5	108.6	102.8	106.3	108.4	97.4	0.79	0.985223	53.72	97.3	102.7	11.51	5.32	High	High	High	High	High	High
FALSE	High	Master Protein	Q15643	Thyroid receptor-interacting protein 11 OS=Homo sapiens OX=9606 GN=TRIP11 PE=1 SV=3	0	80.835	14	20	42	20	1	1979	227.4	5.26	67.05	20	0	118.9	61.4	61.2	100	133	125.5	0.727	0.968656	34.81	64.8	135.2	40.21	23.29	High	High	High	High	High	High
FALSE	High	Master Protein	Q9UKY7	Protein CDV3 homolog OS=Homo sapiens OX=9606 GN=CDV3 PE=1 SV=1	0	80.54	72	10	43	10	1	258	27.3	6.4	95.62	10	0	25.8	28.4	22.5	161.9	175.6	185.8	0.18	0.682861	2	27.9	172.1	14.71	5.94	High	High	High	High	High	High
FALSE	High	Master Protein	O14980	Exportin-1 OS=Homo sapiens OX=9606 GN=XPO1 PE=1 SV=1	0	80.462	25	21	53	21	1	1071	123.3	6.06	88.26	21	0	86.2	110.2	121.7	78.8	91.7	111.4	1.088	0.963107	96.34	103	97	9.06	13.83	High	High	High	High	High	High
FALSE	High	Master Protein	Q9NZT2	Opioid growth factor receptor OS=Homo sapiens OX=9606 GN=OGFR PE=1 SV=3	0	80.434	27	13	38	13	1	677	73.3	4.84	94.23	13	0	35.3	53.6	48.7	107.5	185.6	169.2	0.52	0.945601	11.17	49.9	150.1	13.88	8.1	High	High	High	High	High	High
FALSE	High	Master Protein	Q99714	3-hydroxyacyl-CoA dehydrogenase type-2 OS=Homo sapiens OX=9606 GN=HSD17B10 PE=1 SV=3	0	80.383	74	13	57	13	1	261	26.9	7.78	152.73	13	0	156.2	169.5	157.8	37.4	39.2	39.9	2.781	0.67842	109.24	168.1	31.9	3.4	1.74	High	High	High	High	High	High
FALSE	High	Master Protein	Q5VT52	Regulation of nuclear pre-mRNA domain-containing protein 2 OS=Homo sapiens OX=9606 GN=RPRD2 PE=1 SV=1	0	80.369	23	19	33	19	1	1461	155.9	7.42	72.5	19	0	30.6	47.5	44.7	133.3	184.2	159.6	0.482	0.892751	9.41	38.6	161.4	5.81	15.96	Peak Found	High	High	High	High	High
FALSE	High	Master Protein	P55327	Tumor protein D52 OS=Homo sapiens OX=9606 GN=TPD52 PE=1 SV=2	0	80.343	60	11	65	11	1	224	24.3	4.83	183.5	11	0	41.2	34.9	35.6	164.4	156.7	167.2	0.188	0.689938	3.17	36	164	8.49	3.76	High	High	High	High	High	High
FALSE	High	Master Protein	P22087	rRNA 2'-O-methyltransferase fibrillarin OS=Homo sapiens OX=9606 GN=FBL PE=1 SV=2	0	80.147	46	13	63	13	1	321	33.8	10.18	172.88	13	0	134.4	157	133	56.1	72	47.4	2.001	0.785297	77.4	148.3	51.7	8.27	11.81	High	High	High	High	High	High
FALSE	High	Master Protein	Q9Y678	Coatomer subunit gamma-1 OS=Homo sapiens OX=9606 GN=COPG1 PE=1 SV=1	0	79.984	31	20	58	17	1	874	97.7	5.47	86.73	20	3	114.5	117.5	126.8	75.6	78.2	87.3	1.004	0.974541	63.02	116.6	83.4	6.1	3.73	High	High	High	High	High	High
FALSE	High	Master Protein	P36578	60S ribosomal protein L4 OS=Homo sapiens OX=9606 GN=RPL4 PE=1 SV=5	0	79.975	40	15	61	15	1	427	47.7	11.06	135.67	15	0	92	104.9	103.2	102.7	93.7	103.4	0.938	0.961712	83.19	96.7	103.3	3.49	5.58	High	High	High	High	High	High
FALSE	High	Master Protein	Q9Y4W6	AFG3-like protein 2 OS=Homo sapiens OX=9606 GN=AFG3L2 PE=1 SV=2	0	79.834	29	21	62	21	1	797	88.5	8.66	115.03	21	0	132.9	124.8	121.4	72.7	73.5	74.8	2.069	0.846244	51.52	135	65	3.88	5.98	High	High	High	High	High	High
FALSE	High	Master Protein	P14866	Heterogeneous nuclear ribonucleoprotein L OS=Homo sapiens OX=9606 GN=HNRNPL PE=1 SV=2	0	79.535	48	16	55	16	1	589	64.1	8.22	105.62	16	0	123.6	152.7	151.3	60.3	61	51.3	3.213	0.704939	108.15	142.3	57.7	13.96	22.18	High	High	High	High	High	High
FALSE	High	Master Protein	P37198	Nuclear pore glycoprotein p62 OS=Homo sapiens OX=9606 GN=NUP62 PE=1 SV=3	0	79.456	23	11	34	11	1	522	53.2	5.31	88.43	11	0	36.9	51.7	58.3	117.2	167.6	168.3	0.454	0.921618	16.06	46.9	153.1	18	18.86	High	High	High	High	High	High
FALSE	High	Master Protein	O95757	Heat shock 70 kDa protein 4L OS=Homo sapiens OX=9606 GN=HSPA4L PE=1 SV=3	0	79.345	29	18	50	13	1	839	94.5	5.88	120.11	18	1	44.2	67.1	64.1	107.2	172.5	145	0.568	0.935764	15.43	64	136	6.77	11.6	High	High	High	High	High	High
FALSE	High	Master Protein	Q9UHX1	Poly(U)-binding-splicing factor PUF60 OS=Homo sapiens OX=9606 GN=PUF60 PE=1 SV=1	0	79.338	38	15	48	15	1	559	59.8	5.29	107.11	15	0	103.9	103	111.3	99.2	93.8	88.8	1.263	0.908838	56.64	105.4	94.6	4.33	7.65	High	High	High	High	High	High
FALSE	High	Master Protein	P82094	TATA element modulatory factor OS=Homo sapiens OX=9606 GN=TMF1 PE=1 SV=2	0	79.192	26	22	42	22	1	1093	122.8	4.92	84	22	0	103.4	111.9	111.2	83.3	99	91.1	1.441	0.909577	47.25	112	88	2.83	12.75	High	High	High	High	High	High
FALSE	High	Master Protein	P50502	Hsc70-interacting protein OS=Homo sapiens OX=9606 GN=ST13 PE=1 SV=2	0	79.161	30	11	101	11	1	369	41.3	5.27	254.5	11	0	52.8	53.5	53.4	143.9	141.5	154.9	0.421	0.91656	4.56	51	149	1	4.75	High	High	High	High	High	High
FALSE	High	Master Protein	Q9Y696	Chloride intracellular channel protein 4 OS=Homo sapiens OX=9606 GN=CLIC4 PE=1 SV=4	0	79.097	63	13	32	12	1	253	28.8	5.59	80.06	13	0	49.7	40.1	37.5	165.4	147.9	159.4	0.287	0.850826	3.59	40.7	159.3	9.32	3.38	High	High	High	High	High	High
FALSE	High	Master Protein	P39687	Acidic leucine-rich nuclear phosphoprotein 32 family member A OS=Homo sapiens OX=9606 GN=ANP32A PE=1 SV=1	0	79.076	49	12	114	7	1	249	28.6	4.09	257.17	12	5	59	68.8	71.8	124.2	140.1	136.1	0.521	0.960065	19.14	65.3	134.7	2.73	5.65	High	High	High	High	High	High
FALSE	High	Master Protein	Q13573	SNW domain-containing protein 1 OS=Homo sapiens OX=9606 GN=SNW1 PE=1 SV=1	0	79.065	39	15	33	15	1	536	61.5	9.52	83.06	15	0	32.1	31.1	33.2	149.1	176.9	177.6	0.161	0.626414	1.37	31.6	168.4	8.74	9.05	Peak Found	Peak Found	Peak Found	High	High	High
FALSE	High	Master Protein	P43487	Ran-specific GTPase-activating protein OS=Homo sapiens OX=9606 GN=RANBP1 PE=1 SV=1	0	78.987	62	9	47	9	1	201	23.3	5.29	128.85	9	0	30.3	36.7	37.6	159.8	167.8	167.8	0.208	0.743636	3.6	35.9	164.1	15.36	2.9	High	High	High	High	High	High
FALSE	High	Master Protein	P55265	Double-stranded RNA-specific adenosine deaminase OS=Homo sapiens OX=9606 GN=ADAR PE=1 SV=4	0	78.856	21	20	52	20	1	1226	136	8.65	95.19	20	0	103.5	139.7	100.3	65.1	116.1	75.3	1.18	0.952997	91.43	116.9	83.1	19.39	27.03	High	High	High	High	High	High
FALSE	High	Master Protein	Q7Z434	Mitochondrial antiviral-signaling protein OS=Homo sapiens OX=9606 GN=MAVS PE=1 SV=2	0	78.722	52	13	53	13	1	540	56.5	5.52	143.05	13	0	75.1	86.5	82.6	109.6	127.2	119	0.748	0.992322	24.56	81.9	118.1	6.45	7.41	High	High	High	High	High	High
FALSE	High	Master Protein	P62424	60S ribosomal protein L7a OS=Homo sapiens OX=9606 GN=RPL7A PE=1 SV=2	0	78.61	45	15	54	15	1	266	30	10.61	132.37	15	0	88.1	101.5	89.9	95.4	109.1	116	0.922	0.963107	44.19	96.5	103.5	12.32	8.7	High	High	High	High	High	High
FALSE	High	Master Protein	B5ME19	Eukaryotic translation initiation factor 3 subunit C-like protein OS=Homo sapiens OX=9606 GN=EIF3CL PE=1 SV=1	0	78.604	20	15	60	15	1	914	105.4	5.64	145.02	15	0	83.2	86.1	89	111.8	114.1	115.8	0.575	0.977519	37.05	85.7	114.3	3	1.56	High	High	High	High	High	High
FALSE	High	Master Protein	P62906	60S ribosomal protein L10a OS=Homo sapiens OX=9606 GN=RPL10A PE=1 SV=2	0	78.464	41	10	45	10	1	217	24.8	9.94	104.27	10	0	47	56	59.8	130.4	145.3	161.5	0.132	0.500782	2.16	54.7	145.3	13.08	10.29	High	High	High	High	High	High
FALSE	High	Master Protein	Q00341	Vigilin OS=Homo sapiens OX=9606 GN=HDLBP PE=1 SV=2	0	78.459	20	18	46	18	1	1268	141.4	6.87	76.59	18	0	45.1	74.3	78.6	105	145.1	152	0.644	0.979608	21	70	130	9.03	17.37	High	High	High	High	High	High
FALSE	High	Master Protein	P26639	Threonine--tRNA ligase 1, cytoplasmic OS=Homo sapiens OX=9606 GN=TARS1 PE=1 SV=3	0	78.368	29	17	46	17	1	723	83.4	6.67	96.8	17	0	72.9	86.6	88.3	114.8	124.7	112.7	0.682	0.988285	33.64	84	116	12.24	5.43	High	High	High	High	High	High
FALSE	High	Master Protein	P63244	Receptor of activated protein C kinase 1 OS=Homo sapiens OX=9606 GN=RACK1 PE=1 SV=3	0	78.351	56	12	45	12	1	317	35.1	7.69	110.66	12	0	68.8	69.9	62.4	154.1	130.8	114.1	0.565	0.959813	18.15	67.7	132.3	6.19	12.66	High	High	High	High	High	High
FALSE	High	Master Protein	Q8N163	Cell cycle and apoptosis regulator protein 2 OS=Homo sapiens OX=9606 GN=CCAR2 PE=1 SV=2	0	78.196	26	18	60	18	1	923	102.8	5.22	118.31	18	0	53.4	66.7	64.5	129.7	133.5	152.3	0.742	0.991562	43.27	67.1	132.9	12.9	8.34	High	High	High	High	High	High
FALSE	High	Master Protein	P38919	Eukaryotic initiation factor 4A-III OS=Homo sapiens OX=9606 GN=EIF4A3 PE=1 SV=4	0	78.17	45	19	57	16	1	411	46.8	6.73	135.02	19	0	135.8	142.7	155.7	48.9	56.3	60.6	2.385	0.785297	36.13	141.9	58.1	5.88	19.95	High	High	High	High	High	High
FALSE	High	Master Protein	Q96SB3	Neurabin-2 OS=Homo sapiens OX=9606 GN=PPP1R9B PE=1 SV=3	0	78.025	25	13	30	13	1	817	89.3	4.97	85.91	13	0	47.8	57.2	51.3	120	164.1	159.5	0.427	0.899142	12.79	52.2	147.8	12.09	12.31	High	High	Peak Found	High	High	High
FALSE	High	Master Protein	O43169	Cytochrome b5 type B OS=Homo sapiens OX=9606 GN=CYB5B PE=1 SV=3	0	77.888	55	6	75	6	1	150	16.7	4.97	267.53	6	0	70.7	73.6	67.7	139.4	125.5	123.2	0.775	0.988285	44.59	74.9	125.1	1.1	7.41	High	High	High	High	High	High
FALSE	High	Master Protein	P45880	Voltage-dependent anion-selective channel protein 2 OS=Homo sapiens OX=9606 GN=VDAC2 PE=1 SV=2	0	77.789	57	12	95	12	1	294	31.5	7.56	215.84	12	0	177	182.4	186.5	17.9	18.2	18	12.283	0.033959	79.22	186.1	13.9	2.62	19.96	High	High	High	High	High	High
FALSE	High	Master Protein	P50552	Vasodilator-stimulated phosphoprotein OS=Homo sapiens OX=9606 GN=VASP PE=1 SV=3	0	77.722	44	13	42	13	1	380	39.8	8.94	92.77	13	0	97.6	106	99	104.2	92.1	101.1	1.391	0.910024	50.69	108.3	91.7	1.26	5.15	High	High	High	High	High	High
FALSE	High	Master Protein	P45974	Ubiquitin carboxyl-terminal hydrolase 5 OS=Homo sapiens OX=9606 GN=USP5 PE=1 SV=2	0	77.532	26	17	54	17	1	858	95.7	5.03	111.38	17	0	93.9	88.5	79.9	102.5	118.2	117	0.943	0.979894	43.57	88.9	111.1	10.5	10.41	High	High	High	High	High	High
FALSE	High	Master Protein	O43615	Mitochondrial import inner membrane translocase subunit TIM44 OS=Homo sapiens OX=9606 GN=TIMM44 PE=1 SV=2	0	77.484	36	15	42	15	1	452	51.3	8.32	100.88	15	0	140.4	146.3	150.5	52.6	57.1	53.1	2.516	0.786396	83.84	140	60	3.95	8.16	High	High	High	High	High	High
FALSE	High	Master Protein	Q9Y2W2	WW domain-binding protein 11 OS=Homo sapiens OX=9606 GN=WBP11 PE=1 SV=1	0	77.465	29	14	41	14	1	641	70	8.38	109.34	14	0	31	52.7	44.8	136.5	192.6	142.4	0.321	0.868327	6.69	51.4	148.6	27.89	11.02	High	High	High	High	High	High
FALSE	High	Master Protein	P20042	Eukaryotic translation initiation factor 2 subunit 2 OS=Homo sapiens OX=9606 GN=EIF2S2 PE=1 SV=2	0	77.441	55	18	53	18	1	333	38.4	5.8	110.99	18	0	141.1	99.3	94.6	112.3	78	74.7	0.91	0.968656	71.74	112.1	87.9	0.84	9.76	High	High	High	High	High	High
FALSE	High	Master Protein	O14745	Na(+)/H(+) exchange regulatory cofactor NHE-RF1 OS=Homo sapiens OX=9606 GN=SLC9A3R1 PE=1 SV=4	0	77.437	45	14	49	14	1	358	38.8	5.77	108.25	14	0	67.2	79.9	81	100.9	132.4	138.6	0.652	0.99091	20.72	78	122	10.91	18.94	High	High	High	High	High	High
FALSE	High	Master Protein	P11047	Laminin subunit gamma-1 OS=Homo sapiens OX=9606 GN=LAMC1 PE=1 SV=3	0	77.327	16	17	36	17	1	1609	177.5	5.12	65.4	17	0	142.8	139.3	126.5	48.6	65.3	77.5	1.862	0.898779	64.63	131.6	68.4	3.83	17.35	High	High	High	High	High	High
FALSE	High	Master Protein	P04792	Heat shock protein beta-1 OS=Homo sapiens OX=9606 GN=HSPB1 PE=1 SV=2	0	77.247	79	13	89	13	1	205	22.8	6.4	269.12	13	0	24.2	32.5	30.3	161.7	171.4	180	0.172	0.650449	2.5	30	170	14.52	5.34	High	High	High	High	High	High
FALSE	High	Master Protein	Q99733	Nucleosome assembly protein 1-like 4 OS=Homo sapiens OX=9606 GN=NAP1L4 PE=1 SV=1	0	77.228	35	13	58	11	1	375	42.8	4.69	157.33	13	2	31.1	36.3	31.9	160.9	173.3	166.4	0.216	0.76054	3.96	32.3	167.7	8.44	3.67	High	High	High	High	High	High
FALSE	High	Master Protein	Q13740	CD166 antigen OS=Homo sapiens OX=9606 GN=ALCAM PE=1 SV=2	0	77.096	34	14	44	14	1	583	65.1	6.25	81.95	14	0	81.8	75.3	80.3	113.5	123.5	125.6	0.82	0.991537	34.72	79.5	120.5	10.58	8.67	High	High	High	High	High	High
FALSE	High	Master Protein	O75131	Copine-3 OS=Homo sapiens OX=9606 GN=CPNE3 PE=1 SV=1	0	76.862	35	14	42	14	1	537	60.1	5.85	88.83	14	0	106.9	88.4	89.9	135.1	90.1	89.7	1.086	0.963107	115.03	107.5	92.5	8.93	16.9	High	High	High	High	High	High
FALSE	High	Master Protein	O43143	Pre-mRNA-splicing factor ATP-dependent RNA helicase DHX15 OS=Homo sapiens OX=9606 GN=DHX15 PE=1 SV=2	0	76.777	27	19	90	18	1	795	90.9	7.46	165.52	19	0	152.1	154.8	184.7	37.2	31.9	39.4	4.005	0.51119	55.68	161.9	38.1	6.13	10.08	High	High	High	High	High	High
FALSE	High	Master Protein	P31150	Rab GDP dissociation inhibitor alpha OS=Homo sapiens OX=9606 GN=GDI1 PE=1 SV=2	0	76.733	46	16	38	9	1	447	50.6	5.14	83.21	16	0	75.3	119.6	110.4	87.4	101.9	105.4	0.879	0.992322	100.79	87.6	112.4	16.64	1.18	High	High	High	High	High	High
FALSE	High	Master Protein	P30084	Enoyl-CoA hydratase, mitochondrial OS=Homo sapiens OX=9606 GN=ECHS1 PE=1 SV=4	0	76.719	54	13	59	13	1	290	31.4	8.07	158.46	13	0	174.7	193.7	192.7	12	11.1	15.8	10.169	0.0593461	89.96	188.3	11.7	5.78	17.55	High	High	High	High	High	High
FALSE	High	Master Protein	Q9UBC2	Epidermal growth factor receptor substrate 15-like 1 OS=Homo sapiens OX=9606 GN=EPS15L1 PE=1 SV=1	0	76.575	28	19	38	19	1	864	94.2	5.11	81.78	19	0	46.8	77.1	80.5	106.7	143.2	145.7	0.37	0.889337	4.83	55.5	144.5	26.61	20.17	High	High	High	High	High	High
FALSE	High	Master Protein	P55010	Eukaryotic translation initiation factor 5 OS=Homo sapiens OX=9606 GN=EIF5 PE=1 SV=2	0	76.37	38	15	62	15	1	431	49.2	5.58	117.79	15	0	108.9	107.5	112.6	82.1	89.3	99.6	1.338	0.892751	40.78	106.6	93.4	4.83	6.21	High	High	High	High	High	High
FALSE	High	Master Protein	Q9UNM6	26S proteasome non-ATPase regulatory subunit 13 OS=Homo sapiens OX=9606 GN=PSMD13 PE=1 SV=2	0	76.185	54	18	54	18	1	376	42.9	5.81	108.28	18	0	104.7	114.1	123	80	89.7	88.5	1.424	0.883611	62.22	114	86	5.87	2.16	High	High	High	High	High	High
FALSE	High	Master Protein	Q9UN37	Vacuolar protein sorting-associated protein 4A OS=Homo sapiens OX=9606 GN=VPS4A PE=1 SV=1	0	76.163	41	16	34	11	1	437	48.9	7.8	79.34	16	5	16.6	18.9	20.6	178	189.1	176.8	0.174	0.683573	2.11	19.6	180.4	5.76	3.74	Peak Found	Peak Found	Peak Found	High	High	High
FALSE	High	Master Protein	P26006	Integrin alpha-3 OS=Homo sapiens OX=9606 GN=ITGA3 PE=1 SV=5	0	76.051	15	14	36	14	1	1051	116.5	6.77	91.97	14	0	25.8	37.9	38.2	172.8	166.6	158.7	0.239	0.783914	3.83	37	163	16.36	5.04	High	High	Peak Found	High	High	High
FALSE	High	Master Protein	P53621	Coatomer subunit alpha OS=Homo sapiens OX=9606 GN=COPA PE=1 SV=2	0	75.969	21	20	42	20	1	1224	138.3	7.66	66.24	20	0	133.7	126	130.5	63.9	67.8	78.2	1.955	0.869931	54.52	131	69	1.91	10.36	High	High	High	High	High	High
FALSE	High	Master Protein	P49750	YLP motif-containing protein 1 OS=Homo sapiens OX=9606 GN=YLPM1 PE=1 SV=4	0	75.822	13	17	31	17	1	2146	241.5	6.55	60.31	17	0	87.3	64.2	48.1	135.7	140.8	123.9	0.624	0.970397	40.18	54.7	145.3	27.42	5.75	High	Peak Found	High	High	High	High
FALSE	High	Master Protein	Q9Y383	Putative RNA-binding protein Luc7-like 2 OS=Homo sapiens OX=9606 GN=LUC7L2 PE=1 SV=2	0	75.708	36	15	92	10	1	392	46.5	10.01	209.49	15	5	70.1	77.1	72.2	123.1	138	119.3	0.6	0.979894	22.67	72.3	127.7	8.03	7.53	High	High	High	High	High	High
FALSE	High	Master Protein	Q86V48	Leucine zipper protein 1 OS=Homo sapiens OX=9606 GN=LUZP1 PE=1 SV=2	0	75.677	20	16	41	16	1	1076	120.2	8.5	84.68	16	0	70.9	77.7	105.4	91.5	139.8	114.8	0.796	0.999958	31.86	80.3	119.7	10.95	19.73	High	High	High	High	High	High
FALSE	High	Master Protein	Q8WU90	Zinc finger CCCH domain-containing protein 15 OS=Homo sapiens OX=9606 GN=ZC3H15 PE=1 SV=1	0	75.628	34	12	46	12	1	426	48.6	5.31	109.34	12	0	28.9	44.5	41.5	164	166.6	154.6	0.294	0.860445	4.89	44.7	155.3	11.5	3.06	High	High	High	High	High	High
FALSE	High	Master Protein	P26640	Valine--tRNA ligase OS=Homo sapiens OX=9606 GN=VARS1 PE=1 SV=4	0	75.497	21	18	34	18	1	1264	140.4	7.59	60.84	18	0	107.2	118.1	133.7	68	84.2	88.8	1.858	0.892751	74.94	116.8	83.2	9.46	13.51	High	High	High	High	High	High
FALSE	High	Master Protein	P00533	Epidermal growth factor receptor OS=Homo sapiens OX=9606 GN=EGFR PE=1 SV=2	0	75.415	20	18	48	17	1	1210	134.2	6.68	81.41	18	1	116.4	76.9	119.4	103.3	84.4	99.6	1.249	0.936868	68.19	105.7	94.3	20.85	10.17	High	High	High	High	High	High
FALSE	High	Master Protein	P30041	Peroxiredoxin-6 OS=Homo sapiens OX=9606 GN=PRDX6 PE=1 SV=3	0	75.338	63	16	89	16	1	224	25	6.38	184.89	16	0	91.3	92.3	98	112.8	98.4	107.2	0.801	0.981789	24.64	93.2	106.8	5.56	7.02	High	High	High	High	High	High
FALSE	High	Master Protein	P40222	Alpha-taxilin OS=Homo sapiens OX=9606 GN=TXLNA PE=1 SV=3	0	75.282	37	14	38	14	1	546	61.9	6.52	81.67	14	0	22.3	18.1	28.5	183.3	179.9	167.8	0.226	0.765191	2.51	19.9	180.1	24.85	5.28	Peak Found	High	Peak Found	High	High	High
FALSE	High	Master Protein	Q9H6S3	Epidermal growth factor receptor kinase substrate 8-like protein 2 OS=Homo sapiens OX=9606 GN=EPS8L2 PE=1 SV=2	0	74.997	37	20	55	20	1	715	80.6	6.84	103.76	20	0	101.2	97.9	104.5	104.2	92.2	100	0.825	0.985223	28.94	104.6	95.4	11.59	8.44	High	High	High	High	High	High
FALSE	High	Master Protein	O00231	26S proteasome non-ATPase regulatory subunit 11 OS=Homo sapiens OX=9606 GN=PSMD11 PE=1 SV=3	0	74.993	46	16	40	16	1	422	47.4	6.48	75.95	16	0	102.5	120.3	111.8	84.4	88.1	92.9	0.871	0.979894	85.78	108.8	91.2	7.23	13.48	High	High	High	High	High	High
FALSE	High	Master Protein	Q92922	SWI/SNF complex subunit SMARCC1 OS=Homo sapiens OX=9606 GN=SMARCC1 PE=1 SV=3	0	74.939	16	15	40	8	1	1105	122.8	5.76	91.93	15	0	3.2	1.5	3.6	188	184.7	219	0.483	0.892751	0.99	7.7	192.3	52.08	9.14	Peak Found	Peak Found	Peak Found	High	High	High
FALSE	High	Master Protein	Q12797	Aspartyl/asparaginyl beta-hydroxylase OS=Homo sapiens OX=9606 GN=ASPH PE=1 SV=3	0	74.915	24	15	80	15	1	758	85.8	5.01	191.27	15	0	140.6	110.7	99.7	79.9	85.6	83.5	1.422	0.892173	47.12	112.6	87.4	17.62	4.58	High	High	High	High	High	High
FALSE	High	Master Protein	P35241	Radixin OS=Homo sapiens OX=9606 GN=RDX PE=1 SV=1	0	74.892	28	16	69	4	1	583	68.5	6.37	139.43	16	0	65.1	77.4	63.5	142.7	111.8	139.6	0.551	0.940312	3.09	63.6	136.4	11.1	12.95	Peak Found	Peak Found	High	High	High	High
FALSE	High	Master Protein	Q06830	Peroxiredoxin-1 OS=Homo sapiens OX=9606 GN=PRDX1 PE=1 SV=1	0	74.841	73	13	92	10	1	199	22.1	8.13	230.23	13	3	115.7	123.7	119.1	82.4	85.9	73.2	1.635	0.862899	25.24	117.9	82.1	2.63	8.47	High	High	High	High	High	High
FALSE	High	Master Protein	Q9NUQ9	CYFIP-related Rac1 interactor B OS=Homo sapiens OX=9606 GN=CYRIB PE=1 SV=1	0	74.84	53	11	45	11	1	324	36.7	6.06	92.55	11	0	60.6	51.4	46	141.7	134.1	166.1	0.392	0.892751	8.46	49.6	150.4	12.16	16.09	High	High	High	High	High	High
FALSE	High	Master Protein	Q6P2Q9	Pre-mRNA-processing-splicing factor 8 OS=Homo sapiens OX=9606 GN=PRPF8 PE=1 SV=2	0	74.716	11	21	50	21	1	2335	273.4	8.84	64.45	21	0	115.1	157.8	144.9	50.3	70.2	61.8	2.552	0.785297	81.16	136.6	63.4	16.88	6.02	High	High	High	High	High	High
FALSE	High	Master Protein	Q13724	Mannosyl-oligosaccharide glucosidase OS=Homo sapiens OX=9606 GN=MOGS PE=1 SV=5	0	74.64	30	20	60	20	1	837	91.9	8.9	117.06	20	0	185.7	187.9	185.3	15.9	13.9	11.3	13.876	0.0271496	117.08	188	12	7.51	33.46	High	High	High	Peak Found	High	High
FALSE	High	Master Protein	O43390	Heterogeneous nuclear ribonucleoprotein R OS=Homo sapiens OX=9606 GN=HNRNPR PE=1 SV=1	0	74.635	36	18	54	12	1	633	70.9	8.13	91.07	18	0	85.6	79.1	82.2	112.2	115.7	125.1	0.727	0.991537	51.92	83.6	116.4	3.35	10.46	High	High	High	High	High	High
FALSE	High	Master Protein	P13804	Electron transfer flavoprotein subunit alpha, mitochondrial OS=Homo sapiens OX=9606 GN=ETFA PE=1 SV=1	0	74.634	52	12	66	12	1	333	35.1	8.38	157.24	12	0	172.9	176.7	175.2	25.3	26.5	23.4	5.618	0.258144	64.56	174.3	25.7	2.9	4.18	High	High	High	High	High	High
FALSE	High	Master Protein	Q93077	Histone H2A type 1-C OS=Homo sapiens OX=9606 GN=H2AC6 PE=1 SV=3	0	74.603	68	8	139	1	1	130	14.1	11.05	420.2	8	1	166.2	119.9	213.3	43	27.2	30.5	4.465	0.392872	54.99	168.8	31.2	28.04	25.34	Not Found	Not Found	Peak Found	Peak Found	High	High
FALSE	High	Master Protein	P61586	Transforming protein RhoA OS=Homo sapiens OX=9606 GN=RHOA PE=1 SV=1	0	74.507	56	10	83	3	1	193	21.8	6.1	225.67	10	7	79	82.2	85.5	127.4	112.2	113.7	0.488	0.949839	26.85	84.4	115.6	4.32	7.44	High	High	High	High	High	High
FALSE	High	Master Protein	Q9BQG0	Myb-binding protein 1A OS=Homo sapiens OX=9606 GN=MYBBP1A PE=1 SV=2	0	74.41	16	21	61	21	1	1328	148.8	9.28	109.41	21	0	151.3	123.4	118.5	68.5	65.1	73.2	1.631	0.892751	88.82	130.6	69.4	17.98	3.34	High	High	High	High	High	High
FALSE	High	Master Protein	Q10567	AP-1 complex subunit beta-1 OS=Homo sapiens OX=9606 GN=AP1B1 PE=1 SV=2	0	74.374	23	18	51	6	1	949	104.6	5.06	102.48	18	0	96.7	103.3	94.3	104.2	100.4	101	1.08	0.963107	37.73	97.9	102.1	4.77	2.14	Peak Found	High	High	High	High	High
FALSE	High	Master Protein	P27695	DNA-(apurinic or apyrimidinic site) endonuclease OS=Homo sapiens OX=9606 GN=APEX1 PE=1 SV=2	0	74.337	57	13	50	13	1	318	35.5	8.12	120.26	13	0	164.5	137.3	144	52.8	50.6	50.7	2.103	0.83887	73.83	136.2	63.8	10.49	12.03	High	High	High	High	High	High
FALSE	High	Master Protein	Q9BTC0	Death-inducer obliterator 1 OS=Homo sapiens OX=9606 GN=DIDO1 PE=1 SV=5	0	74.066	14	18	25	18	1	2240	243.7	7.88	40.15	18	0	62.8	27.5	32.2	177	159.1	141.3	0.332	0.860445	7.79	46.2	153.8	4.5	6.5	High	Peak Found	High	High	High	High	Acetyl [N-Term]
FALSE	High	Master Protein	Q9UNF0	Protein kinase C and casein kinase substrate in neurons protein 2 OS=Homo sapiens OX=9606 GN=PACSIN2 PE=1 SV=2	0	73.918	35	14	42	14	1	486	55.7	5.2	96.27	14	0	39.6	39.8	45.3	160.7	144.6	169.9	0.292	0.85599	10.75	38	162	12.48	3.97	High	High	High	High	High	High
FALSE	High	Master Protein	P22695	Cytochrome b-c1 complex subunit 2, mitochondrial OS=Homo sapiens OX=9606 GN=UQCRC2 PE=1 SV=3	0	73.914	36	12	59	12	1	453	48.4	8.63	158.64	12	0	165	157	145.6	42.1	49.7	40.7	2.801	0.684168	67.78	158.1	41.9	8.77	11.07	High	High	High	High	High	High
FALSE	High	Master Protein	P52907	F-actin-capping protein subunit alpha-1 OS=Homo sapiens OX=9606 GN=CAPZA1 PE=1 SV=3	0	73.898	56	10	44	9	1	286	32.9	5.69	127.37	10	1	63.5	72.4	69.3	125.9	125.8	143.1	0.498	0.942552	23.93	68.1	131.9	6.32	6.31	High	High	High	High	High	High
FALSE	High	Master Protein	P01889	HLA class I histocompatibility antigen, B alpha chain OS=Homo sapiens OX=9606 GN=HLA-B PE=1 SV=3	0	73.831	35	9	65	2	1	362	40.4	5.85	164.67	9	0	45.2	47.8	53.4	146.7	149.9	157	0.19	0.617709	9.04	48.4	151.6	8.63	25.71	High	High	High	High	High	High
FALSE	High	Master Protein	P09972	Fructose-bisphosphate aldolase C OS=Homo sapiens OX=9606 GN=ALDOC PE=1 SV=2	0	73.828	46	12	31	9	1	364	39.4	6.87	87.8	12	0	82.1	73.2	99.6	103.4	134	107.8	1.395	0.953788	40.99	86.5	113.5	21.14	19.99	High	High	High	High	High	High
FALSE	High	Master Protein	Q04917	14-3-3 protein eta OS=Homo sapiens OX=9606 GN=YWHAH PE=1 SV=4	0	73.64	63	16	106	13	1	246	28.2	4.84	232.78	16	0	142.4	115.9	120.6	93.6	66.1	61.4	1.44	0.882752	29.8	129.5	70.5	11.12	15.39	High	High	High	High	High	High
FALSE	High	Master Protein	P13489	Ribonuclease inhibitor OS=Homo sapiens OX=9606 GN=RNH1 PE=1 SV=2	0	73.488	55	16	42	16	1	461	49.9	4.82	91.22	16	0	86.9	131	126.4	65.8	91.9	98	1.205	0.931492	79	116.6	83.4	21.53	21.79	High	High	High	High	High	High
FALSE	High	Master Protein	Q9H6T3	RNA polymerase II-associated protein 3 OS=Homo sapiens OX=9606 GN=RPAP3 PE=1 SV=2	0	73.249	30	16	29	16	1	665	75.7	6.84	63.77	16	0	24.8	26.3	23.9	161.6	190.7	172.8	0.142	0.568776	1.34	25.7	174.3	7.19	8.35	High	High	High	High	High	High
FALSE	High	Master Protein	Q08380	Galectin-3-binding protein OS=Homo sapiens OX=9606 GN=LGALS3BP PE=1 SV=1	0	73.204	25	10	35	10	1	585	65.3	5.27	83.89	10	0	27	28.6	30.2	162.9	174	177.4	0.16	0.633979	1.45	28.9	171.1	5.93	4.33	Peak Found	High	Peak Found	High	High	High
FALSE	High	Master Protein	P24752	Acetyl-CoA acetyltransferase, mitochondrial OS=Homo sapiens OX=9606 GN=ACAT1 PE=1 SV=1	0	73.171	48	16	70	16	1	427	45.2	8.85	152.87	16	0	174	170.7	173.5	29	30.7	22.1	5.907	0.2535	30.6	168.3	31.7	0.74	19.9	High	High	High	High	High	High
FALSE	High	Master Protein	P35606	Coatomer subunit beta' OS=Homo sapiens OX=9606 GN=COPB2 PE=1 SV=2	0	73.064	26	19	52	19	1	906	102.4	5.27	95.61	19	0	106.9	109.8	118.8	75.9	98.4	90.1	1.381	0.910024	58.46	112.4	87.6	5.51	12.56	High	High	High	High	High	High
FALSE	High	Master Protein	O00566	U3 small nucleolar ribonucleoprotein protein MPP10 OS=Homo sapiens OX=9606 GN=MPHOSPH10 PE=1 SV=2	0	73.018	24	11	43	11	1	681	78.8	4.86	104.95	11	0	41	27.9	27.6	181.1	166.7	155.7	0.203	0.743636	3.23	29.1	170.9	24.24	8.34	High	High	High	High	High	High
FALSE	High	Master Protein	Q6WCQ1	Myosin phosphatase Rho-interacting protein OS=Homo sapiens OX=9606 GN=MPRIP PE=1 SV=3	0	72.773	27	19	39	18	1	1025	116.5	6.21	62.5	19	0	96.2	129.2	121.7	72.3	92.3	88.2	1.897	0.892751	57.01	115.5	84.5	17.57	32.43	High	High	High	High	High	High
FALSE	High	Master Protein	Q99848	Probable rRNA-processing protein EBP2 OS=Homo sapiens OX=9606 GN=EBNA1BP2 PE=1 SV=2	0	72.768	42	12	63	12	1	306	34.8	10.1	142.35	12	0	52.4	56.4	56.6	135.8	145.7	153.1	0.45	0.933006	12.02	57.5	142.5	18.66	5.12	High	High	High	High	High	High
FALSE	High	Master Protein	P17480	Nucleolar transcription factor 1 OS=Homo sapiens OX=9606 GN=UBTF PE=1 SV=1	0	72.645	23	14	31	14	1	764	89.4	5.81	75.12	14	0	22.1	21.7	27.3	177	226.1	125.8	0.281	0.83102	5.96	23.1	176.9	12.64	23.25	Peak Found	Peak Found	High	High	High	High
FALSE	High	Master Protein	Q14566	DNA replication licensing factor MCM6 OS=Homo sapiens OX=9606 GN=MCM6 PE=1 SV=1	0	72.459	24	17	32	17	1	821	92.8	5.41	82.64	17	0	8.1	22.4	25	185.3	178.6	180.5	0.144	0.586984	0.8	7.5	192.5	33.08	1.25	Peak Found	Peak Found	Peak Found	High	High	High	Acetyl [N-Term]
FALSE	High	Master Protein	Q96QK1	Vacuolar protein sorting-associated protein 35 OS=Homo sapiens OX=9606 GN=VPS35 PE=1 SV=2	0	72.411	24	15	38	15	1	796	91.6	5.49	85.41	15	0	92.7	144.4	144.5	42.9	86.4	89.1	2.034	0.868327	49.83	125.3	74.7	11.29	39.33	High	High	High	High	High	High
FALSE	High	Master Protein	Q13162	Peroxiredoxin-4 OS=Homo sapiens OX=9606 GN=PRDX4 PE=1 SV=1	0	72.405	63	12	53	10	1	271	30.5	6.29	135.51	12	0	144.9	142.4	142.9	45.6	71.9	52.3	1.497	0.89511	124.46	146.5	53.5	1.98	24.13	High	High	High	High	High	High
FALSE	High	Master Protein	Q9UQE7	Structural maintenance of chromosomes protein 3 OS=Homo sapiens OX=9606 GN=SMC3 PE=1 SV=2	0	72.398	22	20	32	20	1	1217	141.5	7.18	58.59	20	0	86.5	91.1	71	108.7	122.1	120.6	0.82	0.993241	39.41	82.8	117.2	13.95	19.73	High	High	High	High	High	High
FALSE	High	Master Protein	P46782	40S ribosomal protein S5 OS=Homo sapiens OX=9606 GN=RPS5 PE=1 SV=4	0	72.273	50	12	71	12	1	204	22.9	9.72	194.14	12	0	20.9	23.8	16.6	164.5	181.1	192.9	0.138	0.52685	1.45	18.8	181.2	16.44	8.28	High	High	High	High	High	High	Acetyl [N-Term]
FALSE	High	Master Protein	Q9Y3F4	Serine-threonine kinase receptor-associated protein OS=Homo sapiens OX=9606 GN=STRAP PE=1 SV=1	0	72.175	52	14	38	14	1	350	38.4	5.12	89.17	14	0	60	80.2	82.4	135.9	120.2	121.4	1.017	0.971876	48.27	77.6	122.4	18.32	4.2	High	High	High	High	High	High
FALSE	High	Master Protein	P22570	NADPH:adrenodoxin oxidoreductase, mitochondrial OS=Homo sapiens OX=9606 GN=FDXR PE=1 SV=3	0	72.126	29	13	37	13	1	491	53.8	8.44	82.04	13	0	183.2	180.8	172.7	28	14.8	20.6	9.85	0.161076	89.19	185.9	14.1	2.83	40.96	High	High	High	High	Peak Found	Peak Found
FALSE	High	Master Protein	Q9UMS4	Pre-mRNA-processing factor 19 OS=Homo sapiens OX=9606 GN=PRPF19 PE=1 SV=1	0	72.1	40	11	42	11	1	504	55.1	6.61	89.16	11	0	93.5	111.6	121.4	109.2	94.7	69.6	0.904	0.985223	79.22	108.7	91.3	6.61	22.54	High	High	High	High	High	High
FALSE	High	Master Protein	Q9NXV6	CDKN2A-interacting protein OS=Homo sapiens OX=9606 GN=CDKN2AIP PE=1 SV=3	0	71.827	33	16	39	16	1	580	61.1	9.01	98.86	16	0	99.9	172.6	173.8	43.2	62	48.4	2.639	0.776764	50.36	156.3	43.7	28.51	23.47	High	High	High	High	High	High
FALSE	High	Master Protein	Q8TEX9	Importin-4 OS=Homo sapiens OX=9606 GN=IPO4 PE=1 SV=2	0	71.803	19	14	31	14	1	1081	118.6	4.96	69.51	14	0	46.4	19.8	19.5	169.3	148.5	196.5	0.197	0.666833	0.61	40.2	159.8	63.91	19.97	High	High	Peak Found	High	High	High	Acetyl [N-Term]
FALSE	High	Master Protein	O00273	DNA fragmentation factor subunit alpha OS=Homo sapiens OX=9606 GN=DFFA PE=1 SV=1	0	71.735	52	12	45	12	1	331	36.5	4.79	121.34	12	0	35.2	50.7	48	136	177.3	152.8	0.344	0.883611	9.09	47.7	152.3	18.55	16.54	High	High	High	High	High	High	Acetyl [N-Term]
FALSE	High	Master Protein	P49257	Protein ERGIC-53 OS=Homo sapiens OX=9606 GN=LMAN1 PE=1 SV=2	0	71.68	27	10	66	10	1	510	57.5	6.77	142.59	10	0	227.2	152.9	153.2	19.7	25.6	21.3	5.137	0.465308	100.81	178.2	21.8	22.18	9.36	High	High	High	High	High	High
FALSE	High	Master Protein	Q14315	Filamin-C OS=Homo sapiens OX=9606 GN=FLNC PE=1 SV=3	0	71.649	9	19	74	7	1	2725	290.8	5.97	163.49	19	0	4.4	70.9	20.7	51	244.5	208.4	1.465	0.942552	21.08	69.9	130.1	31.15	52.93	Peak Found	Peak Found	Peak Found	High	High	High
FALSE	High	Master Protein	Q8WXF1	Paraspeckle component 1 OS=Homo sapiens OX=9606 GN=PSPC1 PE=1 SV=1	0	71.639	34	14	47	13	1	523	58.7	6.67	106.63	14	0	74.9	46.9	39.3	146.8	160.5	131.5	0.646	0.987439	31.79	61.1	138.9	7.86	10.11	High	High	High	High	High	High
FALSE	High	Master Protein	Q5SW79	Centrosomal protein of 170 kDa OS=Homo sapiens OX=9606 GN=CEP170 PE=1 SV=1	0	71.579	13	13	25	13	1	1584	175.2	7.11	52.09	13	0	20.3	52.8	66.8	160	176.2	123.9	0.387	0.868327	12.37	49.4	150.6	18.11	16.15	Peak Found	High	High	High	High	High
FALSE	High	Master Protein	P29590	Protein PML OS=Homo sapiens OX=9606 GN=PML PE=1 SV=3	0	71.392	22	16	38	16	1	882	97.5	6.21	84.89	16	0	109.2	159.2	156.6	40.4	70.8	63.8	2.675	0.765191	35.34	142.2	57.8	18.74	32.4	High	High	High	High	High	High
FALSE	High	Master Protein	Q9BS26	Endoplasmic reticulum resident protein 44 OS=Homo sapiens OX=9606 GN=ERP44 PE=1 SV=1	0	71.377	39	12	68	11	1	406	46.9	5.26	165	12	1	115.2	115.5	114.8	79.3	89.4	85.8	1.401	0.886156	55.87	118.1	81.9	0.48	5.79	High	High	High	High	High	High
FALSE	High	Master Protein	Q8IYB3	Serine/arginine repetitive matrix protein 1 OS=Homo sapiens OX=9606 GN=SRRM1 PE=1 SV=2	0	71.244	15	11	48	11	1	904	102.3	11.84	129.47	11	0	46.4	30.4	42.8	156.2	156.1	168.2	0.251	0.787399	4.36	40.4	159.6	15.68	4.26	High	High	High	High	High	High	Acetyl [N-Term]
FALSE	High	Master Protein	O15020	Spectrin beta chain, non-erythrocytic 2 OS=Homo sapiens OX=9606 GN=SPTBN2 PE=1 SV=3	0	71.172	10	18	42	10	1	2390	271.2	6.11	82.29	18	0	34.4	53.6	51.2	117.4	179.9	163.4	0.522	0.945585	30.27	45.4	154.6	25.95	15.51	Peak Found	Peak Found	Peak Found	High	High	High
FALSE	High	Master Protein	Q5T8P6	RNA-binding protein 26 OS=Homo sapiens OX=9606 GN=RBM26 PE=1 SV=3	0	70.983	19	18	41	17	1	1007	113.5	9.16	92.36	18	1	67	80.7	90.5	109	132.7	120.2	0.317	0.868327	5.94	78.7	121.3	14.35	6.16	High	High	High	High	High	High
FALSE	High	Master Protein	P46937	Transcriptional coactivator YAP1 OS=Homo sapiens OX=9606 GN=YAP1 PE=1 SV=2	0	70.979	33	9	36	9	1	504	54.4	5.17	81.53	9	0	19.8	63.8	53.1	164.3	150.8	148.1	0.398	0.895487	14.34	50.5	149.5	50.68	12.92	High	High	High	High	High	High
FALSE	High	Master Protein	P17655	Calpain-2 catalytic subunit OS=Homo sapiens OX=9606 GN=CAPN2 PE=1 SV=6	0	70.902	23	14	51	14	1	700	79.9	4.98	108.46	14	0	129.7	129.2	113.5	64.6	78.4	84.6	1.643	0.892751	66.68	124.5	75.5	6.99	9.19	High	High	High	High	High	High
FALSE	High	Master Protein	P15170	Eukaryotic peptide chain release factor GTP-binding subunit ERF3A OS=Homo sapiens OX=9606 GN=GSPT1 PE=1 SV=1	0	70.859	31	14	35	14	1	499	55.7	5.62	84.99	14	0	100.7	95.8	100.1	102.9	92.5	108	0.965	0.975681	30.57	96.1	103.9	3.8	7.75	High	High	High	High	High	High
FALSE	High	Master Protein	Q13596	Sorting nexin-1 OS=Homo sapiens OX=9606 GN=SNX1 PE=1 SV=3	0	70.798	31	15	35	14	1	522	59	5.15	85.37	15	1	25.4	40.4	41.9	148.9	168.5	174.9	0.177	0.669894	2.13	34.2	165.8	40.53	7.96	High	High	High	High	High	High
FALSE	High	Master Protein	P00367	Glutamate dehydrogenase 1, mitochondrial OS=Homo sapiens OX=9606 GN=GLUD1 PE=1 SV=2	0	70.777	36	16	58	16	1	558	61.4	7.8	130.98	16	0	132	130.6	130	71.7	56	79.6	2.436	0.759113	66.49	130.7	69.3	2.73	19.57	High	High	High	High	High	High
FALSE	High	Master Protein	P15374	Ubiquitin carboxyl-terminal hydrolase isozyme L3 OS=Homo sapiens OX=9606 GN=UCHL3 PE=1 SV=1	0	70.736	65	11	33	11	1	230	26.2	4.92	103.34	11	0	47	39.1	37.7	177.3	136.4	162.6	0.375	0.889699	5.69	41.5	158.5	6.93	12.45	High	High	High	High	High	High
FALSE	High	Master Protein	Q14240	Eukaryotic initiation factor 4A-II OS=Homo sapiens OX=9606 GN=EIF4A2 PE=1 SV=2	0	70.68	38	14	77	4	1	407	46.4	5.48	175.82	14	0	110.9	160.9	151.3	62.5	58.4	55.9	2.697	0.83887	25.56	144.4	55.6	15.3	5.76	High	High	High	High	High	High
FALSE	High	Master Protein	P08621	U1 small nuclear ribonucleoprotein 70 kDa OS=Homo sapiens OX=9606 GN=SNRNP70 PE=1 SV=2	0	70.553	30	13	85	13	1	437	51.5	9.94	155.21	13	0	107.1	108	106.7	96.9	92	89.3	0.979	0.953787	55.07	108.3	91.7	1.22	3.92	High	High	High	High	High	High
FALSE	High	Master Protein	Q99873	Protein arginine N-methyltransferase 1 OS=Homo sapiens OX=9606 GN=PRMT1 PE=1 SV=3	0	70.538	47	14	40	14	1	371	42.4	5.35	93.97	14	0	89.9	99.1	88.5	103.8	113.6	105.1	0.829	0.991537	53.58	86.5	113.5	2.33	7.97	High	High	High	High	High	High
FALSE	High	Master Protein	P05091	Aldehyde dehydrogenase, mitochondrial OS=Homo sapiens OX=9606 GN=ALDH2 PE=1 SV=2	0	70.4	42	15	38	14	1	517	56.3	7.05	85.29	15	1	93.6	99.8	106	93.9	101.5	105.3	1.25	0.94315	58.26	103.9	96.1	7.1	4.56	High	High	High	High	High	High
FALSE	High	Master Protein	Q9NRR5	Ubiquilin-4 OS=Homo sapiens OX=9606 GN=UBQLN4 PE=1 SV=2	0	70.396	30	12	48	9	1	601	63.8	5.22	124.1	12	0	35.1	20.3	15.8	221	162.9	144.9	0.198	0.650449	2.13	19	181	42.43	20.75	High	High	Peak Found	High	High	High
FALSE	High	Master Protein	P60660	Myosin light polypeptide 6 OS=Homo sapiens OX=9606 GN=MYL6 PE=1 SV=2	0	70.358	58	9	122	7	1	151	16.9	4.65	309.09	9	2	64	76.2	80.2	132.1	121.9	125.6	0.479	0.945601	15.91	75	125	10.84	4.16	High	High	High	High	High	High
FALSE	High	Master Protein	Q8N1F7	Nuclear pore complex protein Nup93 OS=Homo sapiens OX=9606 GN=NUP93 PE=1 SV=2	0	70.309	27	20	55	20	1	819	93.4	5.72	102.29	20	0	122.3	134.8	143.5	58.6	70.3	70.5	1.813	0.884902	31.94	130.8	69.2	8.03	3.84	High	High	High	High	High	High
FALSE	High	Master Protein	P16422	Epithelial cell adhesion molecule OS=Homo sapiens OX=9606 GN=EPCAM PE=1 SV=2	0	70.296	30	7	49	7	1	314	34.9	7.46	153.03	7	0	78.8	82.3	85.5	112.1	121.6	119.7	0.701	0.999958	37.28	78.4	121.6	4.21	3.42	High	High	High	High	High	High
FALSE	High	Master Protein	P16435	NADPH--cytochrome P450 reductase OS=Homo sapiens OX=9606 GN=POR PE=1 SV=2	0	70.181	31	19	58	19	1	677	76.6	5.58	102.83	19	0	176.7	172.8	180.6	22.7	28.4	18.8	6.014	0.231942	62.65	185.2	14.8	3.82	22.48	High	High	High	High	High	High
FALSE	High	Master Protein	P05067	Amyloid-beta precursor protein OS=Homo sapiens OX=9606 GN=APP PE=1 SV=3	0	70.12	23	13	36	12	1	770	86.9	4.82	94.19	13	1	90.8	105.8	109.1	89	108.5	96.8	0.968	0.975397	72.48	100.5	99.5	12.3	9.96	High	High	High	High	High	High
FALSE	High	Master Protein	Q14C86	GTPase-activating protein and VPS9 domain-containing protein 1 OS=Homo sapiens OX=9606 GN=GAPVD1 PE=1 SV=2	0	70.114	16	15	28	15	1	1478	164.9	5.22	53.29	15	0	25.4	46.7	44.5	198.3	128.8	156.4	0.266	0.772879	3.93	35.7	164.3	21.12	12.29	Peak Found	High	High	High	High	High
FALSE	High	Master Protein	P30740	Leukocyte elastase inhibitor OS=Homo sapiens OX=9606 GN=SERPINB1 PE=1 SV=1	0	70.049	42	14	48	14	1	379	42.7	6.28	131.56	14	0	153.9	178.8	179	24.6	29.1	34.5	5.337	0.312908	56.34	172.6	27.4	1.61	17.81	High	High	High	High	High	High	Acetyl [N-Term]
FALSE	High	Master Protein	P09525	Annexin A4 OS=Homo sapiens OX=9606 GN=ANXA4 PE=1 SV=4	0	70.035	54	19	84	18	1	319	35.9	6.13	134.74	19	0	167.1	183.5	178.1	19.9	25.8	25.6	5.887	0.232062	43.3	174.6	25.4	4.5	13.17	High	High	High	High	High	High
FALSE	High	Master Protein	Q01844	RNA-binding protein EWS OS=Homo sapiens OX=9606 GN=EWSR1 PE=1 SV=1	0	70.029	16	8	49	8	1	656	68.4	9.33	128.55	8	0	42.6	38.7	37	140.9	165.7	175.2	0.221	0.765191	3.5	37.8	162.2	3.39	10.88	High	High	High	High	High	High
FALSE	High	Master Protein	P33240	Cleavage stimulation factor subunit 2 OS=Homo sapiens OX=9606 GN=CSTF2 PE=1 SV=1	0	69.845	32	14	41	8	1	577	60.9	6.83	88.34	14	6	56.4	62.2	63.2	141.9	133.8	142.6	0.459	0.937174	8.77	62.3	137.7	1.71	5.34	High	High	High	High	High	High
FALSE	High	Master Protein	Q99497	Parkinson disease protein 7 OS=Homo sapiens OX=9606 GN=PARK7 PE=1 SV=2	0	69.772	63	10	94	10	1	189	19.9	6.79	240.39	10	0	117.7	125.3	124.1	76.5	76.1	80.4	1.644	0.860445	40.62	125.8	74.2	5.32	2.44	High	High	High	High	High	High
FALSE	High	Master Protein	Q13111	Chromatin assembly factor 1 subunit A OS=Homo sapiens OX=9606 GN=CHAF1A PE=1 SV=3	0	69.573	25	16	33	16	1	956	106.8	5.94	68.31	16	0	74.8	63	72.9	120.2	133.5	135.6	0.699	0.957889	35.84	46.4	153.6	27.43	7.18	Peak Found	Peak Found	Peak Found	High	High	High
FALSE	High	Master Protein	P50402	Emerin OS=Homo sapiens OX=9606 GN=EMD PE=1 SV=1	0	69.43	61	13	70	13	1	254	29	5.5	156.58	13	0	77.4	94.7	86.1	106.7	119.4	115.8	0.901	0.965283	33.99	85.8	114.2	11.32	5.29	High	High	High	High	High	High	Acetyl [N-Term]
FALSE	High	Master Protein	P54920	Alpha-soluble NSF attachment protein OS=Homo sapiens OX=9606 GN=NAPA PE=1 SV=3	0	69.394	60	12	34	12	1	295	33.2	5.36	83.86	12	0	81.8	92.6	96	156.1	91.3	82.2	0.409	0.892173	12.23	91	109	13.73	39.11	High	High	High	High	High	High
FALSE	High	Master Protein	P32119	Peroxiredoxin-2 OS=Homo sapiens OX=9606 GN=PRDX2 PE=1 SV=5	0	69.377	72	12	53	11	1	198	21.9	5.97	116.25	12	0	87.1	112.1	106.3	84.9	106.5	103.1	1.037	0.945585	89.51	101.9	98.1	12.93	11.64	High	High	High	High	High	High
FALSE	High	Master Protein	P78417	Glutathione S-transferase omega-1 OS=Homo sapiens OX=9606 GN=GSTO1 PE=1 SV=2	0	69.066	51	15	61	15	1	241	27.5	6.6	99.71	15	0	46.6	54	51.5	145.5	149.1	153.3	0.305	0.865653	6.48	48.2	151.8	14.68	2.92	High	High	High	High	High	High
FALSE	High	Master Protein	P41091	Eukaryotic translation initiation factor 2 subunit 3 OS=Homo sapiens OX=9606 GN=EIF2S3 PE=1 SV=3	0	69.029	35	13	56	13	1	472	51.1	8.4	128.58	13	0	124	127.7	136.6	66.8	78	66.8	2.021	0.837496	69.64	131.8	68.2	5.24	12.8	High	High	High	High	High	High
FALSE	High	Master Protein	Q12907	Vesicular integral-membrane protein VIP36 OS=Homo sapiens OX=9606 GN=LMAN2 PE=1 SV=1	0	69	41	13	74	13	1	356	40.2	6.95	149.9	13	0	145	153.6	145	52.1	53.2	51	3.042	0.615158	45.53	147.6	52.4	2.35	1.86	High	High	High	High	High	High
FALSE	High	Master Protein	P12236	ADP/ATP translocase 3 OS=Homo sapiens OX=9606 GN=SLC25A6 PE=1 SV=4	0	68.996	55	15	84	2	1	298	32.8	9.74	166.09	15	11	158.3	166.1	177.6	33.3	30.6	34.1	3.923	0.468833	68.78	166.6	33.4	5.26	5.57	High	High	High	High	High	High	Acetyl [N-Term]
FALSE	High	Master Protein	Q6UN15	Pre-mRNA 3'-end-processing factor FIP1 OS=Homo sapiens OX=9606 GN=FIP1L1 PE=1 SV=1	0	68.934	26	10	50	10	1	594	66.5	5.59	103.37	10	0	76.7	52.5	62.4	143	141.8	123.5	0.553	0.957889	19.32	55.8	144.2	15.31	8.28	High	High	High	High	High	High
FALSE	High	Master Protein	Q9BVK6	Transmembrane emp24 domain-containing protein 9 OS=Homo sapiens OX=9606 GN=TMED9 PE=1 SV=2	0	68.882	39	11	59	10	1	235	27.3	8.02	152.09	11	1	77.6	89	88.1	118	107.2	120.1	0.368	0.892751	15.21	84.9	115.1	7.35	6.1	High	High	High	High	High	High
FALSE	High	Master Protein	P13674	Prolyl 4-hydroxylase subunit alpha-1 OS=Homo sapiens OX=9606 GN=P4HA1 PE=1 SV=2	0	68.597	30	14	37	14	1	534	61	6.01	86.08	14	0	168.1	168.9	162.4	34.3	37	29.3	3.91	0.615158	84.83	169.5	30.5	21.18	12.26	High	High	High	High	High	High
FALSE	High	Master Protein	Q9UBE0	SUMO-activating enzyme subunit 1 OS=Homo sapiens OX=9606 GN=SAE1 PE=1 SV=1	0	68.595	38	14	38	14	1	346	38.4	5.3	74.41	14	0	60.9	81.9	89.3	113.9	128	126.1	0.795	0.985223	19.99	78.3	121.7	16.65	5.67	High	High	High	High	High	High
FALSE	High	Master Protein	Q14978	Nucleolar and coiled-body phosphoprotein 1 OS=Homo sapiens OX=9606 GN=NOLC1 PE=1 SV=2	0	68.575	16	9	69	9	1	699	73.6	9.47	153.53	9	0	61.3	52.9	35	147.6	160.7	142.5	0.457	0.936868	8.07	63.6	136.4	13.86	6	High	High	High	High	High	High
FALSE	High	Master Protein	Q13501	Sequestosome-1 OS=Homo sapiens OX=9606 GN=SQSTM1 PE=1 SV=1	0	68.477	47	11	70	11	1	440	47.7	5.22	124.26	11	0	151.1	142	144.1	51.6	58.5	52.7	2.425	0.786396	57.46	146.7	53.3	3.76	12.43	High	High	High	High	High	High
FALSE	High	Master Protein	Q29RF7	Sister chromatid cohesion protein PDS5 homolog A OS=Homo sapiens OX=9606 GN=PDS5A PE=1 SV=1	0	68.445	16	14	34	12	1	1337	150.7	7.91	65.62	14	2	50.3	73.5	69	122	141.4	143.9	0.549	0.926912	26.77	65.6	134.4	20.96	4.92	Peak Found	High	High	High	High	High
FALSE	High	Master Protein	Q9H0B6	Kinesin light chain 2 OS=Homo sapiens OX=9606 GN=KLC2 PE=1 SV=1	0	68.364	30	15	36	10	1	622	68.9	7.15	81.19	15	0	25.2	49.6	44.9	154.5	156.4	169.4	0.232	0.719173	2.75	42.3	157.7	31	4.91	Peak Found	Peak Found	Peak Found	High	High	High
FALSE	High	Master Protein	P37837	Transaldolase OS=Homo sapiens OX=9606 GN=TALDO1 PE=1 SV=2	0	68.364	40	14	74	14	1	337	37.5	6.81	174.69	14	0	114.8	113.7	104.2	77.2	103.4	86.7	1.091	0.933006	43.28	113.6	86.4	5.16	14.62	High	High	High	High	High	High
FALSE	High	Master Protein	Q99590	Protein SCAF11 OS=Homo sapiens OX=9606 GN=SCAF11 PE=1 SV=2	0	68.326	18	14	23	14	1	1463	164.6	8.41	44.48	14	0	17.5	24.7	25.6	160	188.5	183.7	0.181	0.66047	0.92	16.7	183.3	54.42	16.66	Peak Found	Peak Found	High	High	High	High
FALSE	High	Master Protein	P51149	Ras-related protein Rab-7a OS=Homo sapiens OX=9606 GN=RAB7A PE=1 SV=1	0	68.159	76	16	51	16	1	207	23.5	6.7	111.34	16	0	131.9	137.2	127.1	73.1	64.9	65.8	2.222	0.765191	61.05	136	64	3.73	3.46	High	High	High	High	High	High
FALSE	High	Master Protein	P39748	Flap endonuclease 1 OS=Homo sapiens OX=9606 GN=FEN1 PE=1 SV=1	0	68.101	43	11	23	11	1	380	42.6	8.62	60.76	11	0	26.2	34.1	36.7	160.9	160	182.2	0.223	0.765191	1.66	20.7	179.3	48.81	7.41	High	High	Peak Found	High	High	High
FALSE	High	Master Protein	P08708	40S ribosomal protein S17 OS=Homo sapiens OX=9606 GN=RPS17 PE=1 SV=2	0	68.069	53	7	40	7	1	135	15.5	9.85	110.53	7	0	21	28.9	27.8	176.6	164.1	181.7	0.161	0.614942	1.31	15	185	4.7	3.48	High	High	High	High	High	High
FALSE	High	Master Protein	Q9BZZ5	Apoptosis inhibitor 5 OS=Homo sapiens OX=9606 GN=API5 PE=1 SV=3	0	68.044	30	15	75	15	1	524	59	7.34	160.99	15	0	80.5	95.9	94.9	117.7	93.2	117.8	0.799	0.982014	36.53	92.3	107.7	7.06	18.45	High	High	High	High	High	High
FALSE	High	Master Protein	Q15050	Ribosome biogenesis regulatory protein homolog OS=Homo sapiens OX=9606 GN=RRS1 PE=1 SV=2	0	68.001	38	13	47	13	1	365	41.2	10.7	104.59	13	0	45.5	48.1	40.9	128.2	163.9	173.4	0.327	0.873541	7.87	44.4	155.6	12.36	15.73	High	High	High	High	High	High	Acetyl [N-Term]
FALSE	High	Master Protein	Q9UPT8	Zinc finger CCCH domain-containing protein 4 OS=Homo sapiens OX=9606 GN=ZC3H4 PE=1 SV=3	0	67.999	17	11	33	11	1	1303	140.2	6.27	64.42	11	0	54.4	64.2	58.3	135.2	133.6	154.3	0.463	0.892751	8.7	62.8	137.2	4.82	8.06	High	High	High	High	High	High
FALSE	High	Master Protein	O95400	CD2 antigen cytoplasmic tail-binding protein 2 OS=Homo sapiens OX=9606 GN=CD2BP2 PE=1 SV=1	0	67.951	55	12	35	12	1	341	37.6	4.61	85.26	12	0	25.5	32.1	42.7	159.3	170.6	169.7	0.228	0.772879	3.18	31.8	168.2	21.09	7.72	High	High	High	High	High	High
FALSE	High	Master Protein	Q9UHB9	Signal recognition particle subunit SRP68 OS=Homo sapiens OX=9606 GN=SRP68 PE=1 SV=2	0	67.945	31	13	30	13	1	627	70.7	8.56	80.67	13	0	151.8	99.7	103.6	78.3	85.9	80.6	1.826	0.882484	56.22	112.5	87.5	24.5	4.76	High	High	High	High	High	High
FALSE	High	Master Protein	Q9H2U2	Inorganic pyrophosphatase 2, mitochondrial OS=Homo sapiens OX=9606 GN=PPA2 PE=1 SV=2	0	67.713	55	14	60	13	1	334	37.9	7.39	115.91	14	0	137.2	143.7	151	36.7	65.9	65.6	2.223	0.767188	56.46	138.6	61.4	3.36	25.26	High	High	High	High	High	High
FALSE	High	Master Protein	Q07955	Serine/arginine-rich splicing factor 1 OS=Homo sapiens OX=9606 GN=SRSF1 PE=1 SV=2	0	67.666	47	13	217	12	1	248	27.7	10.36	524.8	13	0	70	74.6	75.5	131.2	126.7	121.9	0.597	0.979894	13.5	74.4	125.6	4.5	3.8	High	High	High	High	High	High
FALSE	High	Master Protein	Q6NUK1	Calcium-binding mitochondrial carrier protein SCaMC-1 OS=Homo sapiens OX=9606 GN=SLC25A24 PE=1 SV=2	0	67.434	47	19	44	19	1	477	53.3	6.33	77.02	19	0	168.4	147.4	146.4	56	38.6	43.3	2.862	0.754134	109.02	154.2	45.8	11.69	18.17	High	High	High	High	High	High
FALSE	High	Master Protein	Q8IZL8	Proline-, glutamic acid- and leucine-rich protein 1 OS=Homo sapiens OX=9606 GN=PELP1 PE=1 SV=2	0	67.348	18	14	49	14	1	1130	119.6	4.34	113.73	14	0	117.9	133	127	74.8	77.2	70.2	2.051	0.866741	57.9	136	64	6.16	14.84	High	High	High	High	High	High
FALSE	High	Master Protein	O76031	ATP-dependent Clp protease ATP-binding subunit clpX-like, mitochondrial OS=Homo sapiens OX=9606 GN=CLPX PE=1 SV=2	0	67.276	31	14	26	14	1	633	69.2	7.58	66.57	14	0	39.3	50.8	51.6	139.5	175.7	143.2	0.232	0.765191	4.53	55.3	144.7	7.82	17.32	High	High	High	High	High	High
FALSE	High	Master Protein	P53367	Arfaptin-1 OS=Homo sapiens OX=9606 GN=ARFIP1 PE=1 SV=2	0	67.226	32	10	35	9	1	373	41.7	6.7	91.87	10	0	44.3	74	61.5	112.9	158	149.3	0.375	0.892751	10.42	61.2	138.8	4.28	16.91	High	High	High	High	High	High
FALSE	High	Master Protein	O95232	Luc7-like protein 3 OS=Homo sapiens OX=9606 GN=LUC7L3 PE=1 SV=2	0	67.114	31	12	46	12	1	432	51.4	9.79	118.44	12	0	87.1	66.3	64.7	125.8	122.4	133.8	0.624	0.985223	22.1	68.3	131.7	20.77	4.6	High	High	High	High	High	High	Acetyl [N-Term]
FALSE	High	Master Protein	Q9UHD9	Ubiquilin-2 OS=Homo sapiens OX=9606 GN=UBQLN2 PE=1 SV=2	0	67.104	23	9	49	4	1	624	65.7	5.22	136.56	9	0	70.6	63.7	47	145	137.5	136.2	0.23	0.759113	6.5	54.4	145.6	20.09	6.32	High	High	High	High	High	High
FALSE	High	Master Protein	Q14684	Ribosomal RNA processing protein 1 homolog B OS=Homo sapiens OX=9606 GN=RRP1B PE=1 SV=3	0	67.058	31	14	40	14	1	758	84.4	9.76	85.45	14	0	88.9	87.9	93.2	106.6	120.3	103.1	1.049	0.979894	80.31	97.5	102.5	5.16	9.84	High	High	High	High	High	High
FALSE	High	Master Protein	Q8IY81	pre-rRNA 2'-O-ribose RNA methyltransferase FTSJ3 OS=Homo sapiens OX=9606 GN=FTSJ3 PE=1 SV=2	0	67.031	26	16	28	16	1	847	96.5	8.4	49.7	16	0	39.5	77.6	53.8	137.1	150.9	141.2	1.332	0.93114	89.39	63.7	136.3	16.57	5.7	High	High	High	High	High	High
FALSE	High	Master Protein	P27694	Replication protein A 70 kDa DNA-binding subunit OS=Homo sapiens OX=9606 GN=RPA1 PE=1 SV=2	0	67.027	30	15	31	15	1	616	68.1	7.21	65.71	15	0	104.7	133.4	131.7	88.6	75.3	66.4	0.938	0.979894	52.14	127.3	72.7	9.29	14.65	High	High	High	High	High	High
FALSE	High	Master Protein	P07910	Heterogeneous nuclear ribonucleoproteins C1/C2 OS=Homo sapiens OX=9606 GN=HNRNPC PE=1 SV=4	0	66.992	26	10	104	10	1	306	33.7	5.08	237.95	10	0	123.9	113.5	114.9	85.8	82.3	79.5	1.558	0.868327	47.75	117	83	5.6	5.26	High	High	High	High	High	High
FALSE	High	Master Protein	Q9UN86	Ras GTPase-activating protein-binding protein 2 OS=Homo sapiens OX=9606 GN=G3BP2 PE=1 SV=2	0	66.979	30	11	39	10	1	482	54.1	5.55	94.36	11	0	65.8	71.5	69	140.6	133.4	119.7	0.644	0.979894	28.93	68.2	131.8	5.02	8.21	High	High	High	High	High	High	Acetyl [N-Term]
FALSE	High	Master Protein	Q53EL6	Programmed cell death protein 4 OS=Homo sapiens OX=9606 GN=PDCD4 PE=1 SV=2	0	66.956	42	14	27	14	1	469	51.7	5.21	73.31	14	0	8.5	12.4	21.1	166.3	181.8	209.9	0.056	0.145582	0.18	12	188	35.81	12.89	Peak Found	Peak Found	Peak Found	High	High	High
FALSE	High	Master Protein	Q15155	Nodal modulator 1 OS=Homo sapiens OX=9606 GN=NOMO1 PE=1 SV=5	0	66.953	16	14	41	14	1	1222	134.2	5.81	82.38	14	0	90.3	89.9	98.3	92.6	123.1	105.7	1.542	0.900687	115.21	90.6	109.4	5.19	13.6	High	High	High	High	High	High
FALSE	High	Master Protein	Q6PJT7	Zinc finger CCCH domain-containing protein 14 OS=Homo sapiens OX=9606 GN=ZC3H14 PE=1 SV=1	0	66.934	28	14	37	14	1	736	82.8	7.31	86.51	14	0	55.4	63.7	64.1	115.9	147.1	153.8	0.439	0.921618	9.13	60.8	139.2	11.65	10.67	High	High	High	High	High	High	Acetyl [N-Term]
FALSE	High	Master Protein	P52209	6-phosphogluconate dehydrogenase, decarboxylating OS=Homo sapiens OX=9606 GN=PGD PE=1 SV=3	0	66.775	35	12	45	12	1	483	53.1	7.23	100.61	12	0	109.2	117.7	125.7	72.3	84.3	90.8	1.714	0.865653	56.53	118.7	81.3	15.95	21.24	High	High	High	High	High	High
FALSE	High	Master Protein	O60271	C-Jun-amino-terminal kinase-interacting protein 4 OS=Homo sapiens OX=9606 GN=SPAG9 PE=1 SV=4	0	66.637	18	15	29	15	1	1321	146.1	5.15	49.89	15	0	55	71.7	69.6	116.4	146.6	140.8	0.537	0.953787	14.04	66.3	133.7	13.7	11.85	High	High	High	High	High	High
FALSE	High	Master Protein	Q15435	Protein phosphatase 1 regulatory subunit 7 OS=Homo sapiens OX=9606 GN=PPP1R7 PE=1 SV=1	0	66.59	46	14	44	14	1	360	41.5	4.91	121.49	14	0	64.3	72.8	72.2	128.1	135.4	127.2	0.55	0.953787	28.75	70.1	129.9	2.91	4.04	High	High	High	High	High	High
FALSE	High	Master Protein	Q92688	Acidic leucine-rich nuclear phosphoprotein 32 family member B OS=Homo sapiens OX=9606 GN=ANP32B PE=1 SV=1	0	66.545	39	11	102	6	1	251	28.8	4.06	228.51	11	0	45.6	20.1	43.3	157.3	165.5	168.2	0.155	0.599621	2.16	41.9	158.1	42.5	3.67	High	High	High	High	High	High
FALSE	High	Master Protein	P46777	60S ribosomal protein L5 OS=Homo sapiens OX=9606 GN=RPL5 PE=1 SV=3	0	66.524	38	10	41	10	1	297	34.3	9.72	99.24	10	0	75.4	77.5	81.6	88.8	138.9	137.8	0.712	0.999958	33.01	71.7	128.3	4.14	27.59	High	High	High	High	High	High
FALSE	High	Master Protein	P50895	Basal cell adhesion molecule OS=Homo sapiens OX=9606 GN=BCAM PE=1 SV=2	0	66.43	27	13	32	13	1	628	67.4	5.81	66.55	13	0	148.4	165.9	160	39.8	49.6	36.3	2.288	0.865653	87.23	157	43	4.07	18.78	High	High	High	High	High	High
FALSE	High	Master Protein	P61289	Proteasome activator complex subunit 3 OS=Homo sapiens OX=9606 GN=PSME3 PE=1 SV=1	0	66.383	42	11	51	11	1	254	29.5	5.95	124.39	11	0	31.1	29.1	28.7	182	157.2	171.8	0.293	0.858775	5.71	25.9	174.1	2.83	4.76	High	High	High	High	High	High
FALSE	High	Master Protein	Q9NSD9	Phenylalanine--tRNA ligase beta subunit OS=Homo sapiens OX=9606 GN=FARSB PE=1 SV=3	0	66.268	33	17	47	17	1	589	66.1	6.84	100.25	17	0	102.6	126.6	112.9	80.4	84.3	93.3	1.199	0.953787	67.31	121.4	78.6	12.65	9.97	High	High	High	High	High	High
FALSE	High	Master Protein	P11413	Glucose-6-phosphate 1-dehydrogenase OS=Homo sapiens OX=9606 GN=G6PD PE=1 SV=4	0	66.226	43	19	40	19	1	515	59.2	6.84	61.5	19	0	154.5	136	141.8	65.6	57.7	44.3	2.809	0.76836	54.63	148.1	51.9	2.03	20.14	High	High	High	High	High	High
FALSE	High	Master Protein	P38159	RNA-binding motif protein, X chromosome OS=Homo sapiens OX=9606 GN=RBMX PE=1 SV=3	0	66.208	36	14	68	5	1	391	42.3	10.05	142.27	14	9	50.3	64.2	63.4	127.9	146.6	147.6	0.299	0.860445	6.08	60.5	139.5	15.5	9.36	High	High	High	High	High	High
FALSE	High	Master Protein	Q9BZF9	Uveal autoantigen with coiled-coil domains and ankyrin repeats OS=Homo sapiens OX=9606 GN=UACA PE=1 SV=2	0	66.153	15	17	31	17	1	1416	162.4	7.03	60.06	17	0	137.2	118.5	113.2	87.8	81.2	62	1.346	0.95707	59.49	118.7	81.3	10.14	17.5	High	High	High	High	High	High
FALSE	High	Master Protein	Q99623	Prohibitin-2 OS=Homo sapiens OX=9606 GN=PHB2 PE=1 SV=2	0	66.02	53	15	99	15	1	299	33.3	9.83	200.87	15	0	169.7	167.4	169.1	30.5	30.7	32.7	5.054	0.315649	47.14	167.8	32.2	0.56	5.47	High	High	High	High	High	High
FALSE	High	Master Protein	O75934	Pre-mRNA-splicing factor SPF27 OS=Homo sapiens OX=9606 GN=BCAS2 PE=1 SV=1	0	65.99	57	9	29	9	1	225	26.1	5.66	81.02	9	0	13.8	24.1	15.4	197.1	156.1	193.4	0.208	0.758286	2.65	14.8	185.2	37.05	12.46	High	High	High	High	High	High
FALSE	High	Master Protein	O43776	Asparagine--tRNA ligase, cytoplasmic OS=Homo sapiens OX=9606 GN=NARS1 PE=1 SV=1	0	65.979	32	12	39	12	1	548	62.9	6.25	92.31	12	0	68.1	82.7	80.5	124.5	118.7	125.5	0.508	0.910024	32.41	80.2	119.8	9.38	1.95	High	High	High	High	High	High
FALSE	High	Master Protein	P52565	Rho GDP-dissociation inhibitor 1 OS=Homo sapiens OX=9606 GN=ARHGDIA PE=1 SV=3	0	65.966	50	8	39	8	1	204	23.2	5.11	113.41	8	0	47.9	45.5	46.9	130.4	168.8	160.4	0.34	0.882484	4.02	44.3	155.7	2.36	22.21	High	High	High	High	High	High
FALSE	High	Master Protein	P46459	Vesicle-fusing ATPase OS=Homo sapiens OX=9606 GN=NSF PE=1 SV=3	0	65.879	24	16	39	16	1	744	82.5	6.95	72.03	16	0	134.6	131.7	155.5	38.2	68	72.1	3.164	0.748774	89.86	142.6	57.4	12.2	38.89	High	High	High	High	High	High
FALSE	High	Master Protein	P08779	Keratin, type I cytoskeletal 16 OS=Homo sapiens OX=9606 GN=KRT16 PE=1 SV=4	0	65.714	34	16	72	5	1	473	51.2	5.05	158.17	16	0	54.7	9.5		161	204.8	170.1	0.544	0.945601	7.03	31	169		11.02	High	Not Found	Not Found	High	High	High
FALSE	High	Master Protein	O95292	Vesicle-associated membrane protein-associated protein B/C OS=Homo sapiens OX=9606 GN=VAPB PE=1 SV=3	0	65.549	44	9	66	8	1	243	27.2	7.3	182.7	9	0	79.8	74.7	75	128	125.9	116.6	0.384	0.895487	17.86	66.4	133.6	2.86	4.46	High	High	High	High	High	High
FALSE	High	Master Protein	P61106	Ras-related protein Rab-14 OS=Homo sapiens OX=9606 GN=RAB14 PE=1 SV=4	0	65.484	67	11	60	10	1	215	23.9	6.21	145.33	11	1	130.4	151.4	143.4	62.1	52.8	59.9	1.549	0.868967	111.19	140.8	59.2	8.07	3.49	High	High	High	High	High	High
FALSE	High	Master Protein	P56192	Methionine--tRNA ligase, cytoplasmic OS=Homo sapiens OX=9606 GN=MARS1 PE=1 SV=2	0	65.462	25	16	38	16	1	900	101.1	6.16	73.78	16	0	96.2	157.8	147.5	55.4	81.3	61.8	1.469	0.898779	102.83	139.9	60.1	29.44	16.23	High	High	High	High	High	High
FALSE	High	Master Protein	P41250	Glycine--tRNA ligase OS=Homo sapiens OX=9606 GN=GARS1 PE=1 SV=3	0	65.437	25	15	33	15	1	739	83.1	7.03	60.82	15	0	121	116.8	121.9	77.6	85.7	77.1	1.291	0.93556	51.44	122.2	77.8	2.97	5.73	High	High	High	High	High	High
FALSE	High	Master Protein	Q9H773	dCTP pyrophosphatase 1 OS=Homo sapiens OX=9606 GN=DCTPP1 PE=1 SV=1	0	65.421	83	10	33	10	1	170	18.7	5.03	102.95	10	0	51.2	33.7	41.6	192.1	140.9	140.5	0.114	0.499221	0.74	38.3	161.7	23.49	5.68	High	High	High	High	High	High
FALSE	High	Master Protein	P13693	Translationally-controlled tumor protein OS=Homo sapiens OX=9606 GN=TPT1 PE=1 SV=1	0	65.185	73	11	72	11	1	172	19.6	4.93	166.58	11	0	58.3	49.9	52.3	160.4	140.6	138.4	0.43	0.921618	16.49	54.7	145.3	8.07	9.93	High	High	High	High	High	High
FALSE	High	Master Protein	Q02218	2-oxoglutarate dehydrogenase, mitochondrial OS=Homo sapiens OX=9606 GN=OGDH PE=1 SV=3	0	64.997	21	19	37	19	1	1023	115.9	6.86	64.62	19	0	189.3	182	171.6	21.4	14.2	21.5	2.689	0.786396	95.1	174.1	25.9	5.04	37.75	High	High	High	High	High	High
FALSE	High	Master Protein	P53814	Smoothelin OS=Homo sapiens OX=9606 GN=SMTN PE=1 SV=7	0	64.909	28	17	28	17	1	917	99	9.07	54.14	17	0	21.9	14.8	15.1	118.8	230.8	198.6	0.188	0.674669	2.21	2.6	197.4	104.33	25.48	Peak Found	Peak Found	Peak Found	High	High	High
FALSE	High	Master Protein	Q8IX12	Cell division cycle and apoptosis regulator protein 1 OS=Homo sapiens OX=9606 GN=CCAR1 PE=1 SV=2	0	64.847	21	20	45	20	1	1150	132.7	5.76	64.09	20	0	111.2	160.9	150.5	47.8	62.9	66.8	2.679	0.785297	47.59	149.7	50.3	17.14	15.95	High	High	High	High	High	High
FALSE	High	Master Protein	Q92804	TATA-binding protein-associated factor 2N OS=Homo sapiens OX=9606 GN=TAF15 PE=1 SV=1	0	64.684	17	7	38	5	1	592	61.8	8.02	98.94	7	0	17.9	17.3	10.6	208.4	189	156.8	0.088	0.361479	0.55	12.2	187.8	26.18	15.95	High	High	High	High	High	High
FALSE	High	Master Protein	P37235	Hippocalcin-like protein 1 OS=Homo sapiens OX=9606 GN=HPCAL1 PE=1 SV=3	0	64.659	60	11	43	11	1	193	22.3	5.35	107.52	11	0	10.3	14.2	10.7	187.9	191.7	185	0.142	0.543721	2.52	18.8	181.2	12.34	1.83	High	High	High	High	High	High
FALSE	High	Master Protein	Q9Y2B0	Protein canopy homolog 2 OS=Homo sapiens OX=9606 GN=CNPY2 PE=1 SV=1	0	64.648	59	10	53	10	1	182	20.6	4.92	129.94	10	0	92.2	91.3	90.4	110.5	109	106.7	0.975	0.953787	29.27	90.4	109.6	1.67	1.69	High	High	High	High	High	High
FALSE	High	Master Protein	P09651	Heterogeneous nuclear ribonucleoprotein A1 OS=Homo sapiens OX=9606 GN=HNRNPA1 PE=1 SV=5	0	64.593	28	10	59	8	1	372	38.7	9.13	110.28	10	0	125.2	154	144	46.8	63.5	66.5	2.194	0.765191	24.81	138.9	61.1	10.4	21.73	High	High	High	High	High	High
FALSE	High	Master Protein	Q9H3R2	Mucin-13 OS=Homo sapiens OX=9606 GN=MUC13 PE=1 SV=3	0	64.553	23	7	56	7	1	512	54.6	5.07	155.13	7	0	192.5	180.1	184.3	11.9	16	15.3	13.377	0.0259697	129.59	193.1	6.9	0.82	13.9	High	High	High	Peak Found	Peak Found	Peak Found
FALSE	High	Master Protein	O94905	Erlin-2 OS=Homo sapiens OX=9606 GN=ERLIN2 PE=1 SV=1	0	64.262	48	14	65	11	1	339	37.8	5.62	142.3	14	3	161.2	173.2	171.9	23.8	34.9	34.9	5.835	0.269012	78.86	161.5	38.5	1.28	20.93	High	High	High	High	High	High
FALSE	High	Master Protein	P36871	Phosphoglucomutase-1 OS=Homo sapiens OX=9606 GN=PGM1 PE=1 SV=3	0	64.259	30	15	43	15	1	562	61.4	6.76	78.34	15	0	141.2	152	138.6	56	47.2	65.1	2.732	0.765191	57.32	141	59	6.34	9.74	High	High	High	High	High	High
FALSE	High	Master Protein	Q86XP3	ATP-dependent RNA helicase DDX42 OS=Homo sapiens OX=9606 GN=DDX42 PE=1 SV=1	0	63.995	24	14	29	14	1	938	102.9	7.02	56.67	14	0	97.9	106.4	91.8	111.3	89.7	102.8	0.941	0.999958	58.71	99.5	100.5	5.45	4.2	High	High	High	High	High	High
FALSE	High	Master Protein	P54709	Sodium/potassium-transporting ATPase subunit beta-3 OS=Homo sapiens OX=9606 GN=ATP1B3 PE=1 SV=1	0	63.936	53	9	39	9	1	279	31.5	8.35	95.29	9	0	18.9	30.6	33.6	170.4	171	175.5	0.223	0.765191	1.68	30.4	169.6	45.27	1.62	Peak Found	High	High	High	High	High
FALSE	High	Master Protein	Q07666	KH domain-containing, RNA-binding, signal transduction-associated protein 1 OS=Homo sapiens OX=9606 GN=KHDRBS1 PE=1 SV=1	0	63.835	24	7	43	7	1	443	48.2	8.66	98.88	7	0	69.2	55.7	59.7	141.4	134.8	139.2	0.512	0.957418	20.51	61	139	18.79	5.91	High	High	High	High	High	High
FALSE	High	Master Protein	Q8IUE6	Histone H2A type 2-B OS=Homo sapiens OX=9606 GN=H2AC21 PE=1 SV=3	0	63.766	62	6	90	3	1	130	14	10.89	300.08	6	0	27	28.3	24.9	166.6	187.4	165.8	0.146	0.561579	0.74	28.1	171.9	6.47	7.76	High	High	High	High	High	High
FALSE	High	Master Protein	O14950	Myosin regulatory light chain 12B OS=Homo sapiens OX=9606 GN=MYL12B PE=1 SV=2	0	63.647	62	8	77	3	1	172	19.8	4.84	229.08	8	7	66.1	67.6	65.5	106.6	143.8	150.4	0.499	0.953787	15.29	62.3	137.7	1.64	3.41	High	High	High	High	High	High
FALSE	High	Master Protein	Q9HAV7	GrpE protein homolog 1, mitochondrial OS=Homo sapiens OX=9606 GN=GRPEL1 PE=1 SV=2	0	63.612	52	11	42	11	1	217	24.3	8.12	92.15	11	0	96.5	98.1	92.6	114.7	106.8	91.2	1.016	0.948614	48.5	85.3	114.7	14.14	13.45	High	High	High	High	High	High
FALSE	High	Master Protein	P35270	Sepiapterin reductase OS=Homo sapiens OX=9606 GN=SPR PE=1 SV=1	0	63.536	54	12	47	12	1	261	28	8.05	119.33	12	0	96.6	96	98.8	94.3	109.5	104.8	1.062	0.963107	45.99	95.5	104.5	6.42	3.42	High	High	High	High	High	High
FALSE	High	Master Protein	Q96PC5	Melanoma inhibitory activity protein 2 OS=Homo sapiens OX=9606 GN=MIA2 PE=1 SV=4	0	63.504	13	14	32	14	1	1412	159.7	4.69	52.69	14	0	92.8	144.1	112	66.3	80.1	104.6	1.18	0.953787	73.13	131.5	68.5	11.66	22.33	High	High	High	High	High	High
FALSE	High	Master Protein	Q92973	Transportin-1 OS=Homo sapiens OX=9606 GN=TNPO1 PE=1 SV=2	0	63.469	21	14	49	12	1	898	102.3	4.98	98.56	14	2	70.8	70.3	70	106.8	123.3	158.8	0.564	0.959186	27.39	79.4	120.6	0.21	27.04	High	High	High	High	High	High
FALSE	High	Master Protein	P62760	Visinin-like protein 1 OS=Homo sapiens OX=9606 GN=VSNL1 PE=1 SV=2	0	63.278	69	13	30	11	1	191	22.1	5.15	75.96	13	1	10.6	9.3	8.6	234.1	172.7	164.8	0.158	0.633979	1.96	9.8	190.2	6.73	15.55	Peak Found	Peak Found	Peak Found	High	High	High
FALSE	High	Master Protein	Q99439	Calponin-2 OS=Homo sapiens OX=9606 GN=CNN2 PE=1 SV=4	0	63.237	57	13	39	12	1	309	33.7	7.33	89.87	13	0	41.8	78.3	82.2	124.2	142.4	131.1	0.457	0.936868	12.64	74.9	125.1	25.26	6.88	High	High	High	High	High	High
FALSE	High	Master Protein	P49419	Alpha-aminoadipic semialdehyde dehydrogenase OS=Homo sapiens OX=9606 GN=ALDH7A1 PE=1 SV=5	0	63.18	32	12	52	12	1	539	58.5	7.99	111.5	12	0	134	149.6	149.1	60	55.8	51.4	3.381	0.674607	54.84	149.2	50.8	5.61	5.67	High	High	High	High	High	High
FALSE	High	Master Protein	P29966	Myristoylated alanine-rich C-kinase substrate OS=Homo sapiens OX=9606 GN=MARCKS PE=1 SV=4	0	63.178	47	9	47	9	1	332	31.5	4.45	128.78	9	0	89	89.9	87.6	102.1	106.2	125.3	0.715	0.998848	18.94	90.9	109.1	1.15	10.85	High	High	High	High	High	High
FALSE	High	Master Protein	P25440	Bromodomain-containing protein 2 OS=Homo sapiens OX=9606 GN=BRD2 PE=1 SV=2	0	62.905	24	16	27	12	1	801	88	9.09	60.66	16	4	40.8	46.3	41.6	154.9	160.3	156.1	0.218	0.76595	2.73	42.1	157.9	11.93	1.8	Peak Found	Peak Found	High	High	High	High
FALSE	High	Master Protein	O94760	N(G),N(G)-dimethylarginine dimethylaminohydrolase 1 OS=Homo sapiens OX=9606 GN=DDAH1 PE=1 SV=3	0	62.802	57	13	48	12	1	285	31.1	5.81	78.56	13	1	127.8	149.2	140	71.4	54.9	56.8	2.145	0.858457	46.43	140.6	59.4	5.96	5.44	High	High	High	High	High	High
FALSE	High	Master Protein	O15479	Melanoma-associated antigen B2 OS=Homo sapiens OX=9606 GN=MAGEB2 PE=1 SV=3	0	62.763	43	13	34	13	1	319	35.3	8.76	89.41	13	0	0.9	1.9	1	204.9	201.2	190.1	0.16	0.612307	0.82	1	199	52.18	3.99	Peak Found	Peak Found	Peak Found	High	High	High
FALSE	High	Master Protein	P62805	Histone H4 OS=Homo sapiens OX=9606 GN=H4C1 PE=1 SV=2	0	62.65	52	7	178	7	1	103	11.4	11.36	479	7	0	99.1	89.9	93.8	120.9	96.9	99.5	0.595	0.979894	25.07	97.3	102.7	4.96	12.52	High	High	High	High	High	High
FALSE	High	Master Protein	Q8NBJ4	Golgi membrane protein 1 OS=Homo sapiens OX=9606 GN=GOLM1 PE=1 SV=1	0	62.499	37	14	28	14	1	401	45.3	4.97	68.5	14	0	40.2	46.8	27.8	176.7	163.1	145.4	0.241	0.786396	4.49	28.6	171.4	39.55	9.96	Peak Found	Peak Found	Peak Found	High	High	High
FALSE	High	Master Protein	Q9UBB4	Ataxin-10 OS=Homo sapiens OX=9606 GN=ATXN10 PE=1 SV=1	0	62.471	35	15	27	15	1	475	53.5	5.25	59.34	15	0	24.4	45.1	39.4	173.7	140.9	176.5	0.306	0.860445	5.73	44.5	155.5	14.99	11.17	High	Peak Found	Peak Found	High	High	High
FALSE	High	Master Protein	O14818	Proteasome subunit alpha type-7 OS=Homo sapiens OX=9606 GN=PSMA7 PE=1 SV=1	0	62.415	48	10	52	10	1	248	27.9	8.46	135.44	10	0	130.7	161.4	158.3	46.5	51.2	52	2.798	0.656723	37.71	148.7	51.3	10.72	6.33	High	High	High	High	High	High
FALSE	High	Master Protein	O00461	Golgi integral membrane protein 4 OS=Homo sapiens OX=9606 GN=GOLIM4 PE=1 SV=1	0	62.209	21	13	37	13	1	696	81.8	4.77	81.67	13	0	138.7	135.1	127.9	48.7	83.7	65.9	1.617	0.892751	58.6	129.5	70.5	2.45	37.04	High	High	High	High	High	High
FALSE	High	Master Protein	Q96KP4	Cytosolic non-specific dipeptidase OS=Homo sapiens OX=9606 GN=CNDP2 PE=1 SV=2	0	62.178	41	13	31	13	1	475	52.8	5.97	63.74	13	0	93.1	115.9	90	107.6	96.5	96.9	1.124	0.977202	55.41	102.3	97.7	8.34	4.89	High	High	High	High	High	High
FALSE	High	Master Protein	P54819	Adenylate kinase 2, mitochondrial OS=Homo sapiens OX=9606 GN=AK2 PE=1 SV=2	0	62.175	69	12	43	12	1	239	26.5	7.81	113.89	12	0	167.7	162.1	163.2	36.6	34.8	35.6	3.839	0.507368	60.73	163.3	36.7	2.37	14.01	High	High	High	High	High	High
FALSE	High	Master Protein	P05141	ADP/ATP translocase 2 OS=Homo sapiens OX=9606 GN=SLC25A5 PE=1 SV=7	0	62.131	46	14	100	5	1	298	32.8	9.69	207.67	14	0	164.2	155.9	167.6	36.6	37.7	37.9	3.699	0.521684	30.17	162.7	37.3	3.81	1.34	High	High	High	High	High	High	Acetyl [N-Term]
FALSE	High	Master Protein	O75940	Survival of motor neuron-related-splicing factor 30 OS=Homo sapiens OX=9606 GN=SMNDC1 PE=1 SV=1	0	62.026	43	6	23	6	1	238	26.7	7.24	63.11	6	0	23.4	24.4	27.2	173.6	169.7	181.7	0.168	0.651526	1.41	24.7	175.3	7.92	3.42	High	High	High	High	High	High
FALSE	High	Master Protein	Q13011	Delta(3,5)-Delta(2,4)-dienoyl-CoA isomerase, mitochondrial OS=Homo sapiens OX=9606 GN=ECH1 PE=1 SV=2	0	62	48	12	57	12	1	328	35.8	8	156.92	12	0	162.7	191.5	172.6	18	26.1	29.1	5.469	0.405771	79.86	171.8	28.2	5.83	21.03	High	High	High	High	High	High
FALSE	High	Master Protein	P30837	Aldehyde dehydrogenase X, mitochondrial OS=Homo sapiens OX=9606 GN=ALDH1B1 PE=1 SV=3	0	61.911	32	12	46	10	1	517	57.2	6.8	92.25	12	0	131.6	148.3	133.8	68.9	54.1	63.2	1.705	0.892751	103.88	151.8	48.2	7.19	3.58	High	High	High	High	High	High
FALSE	High	Master Protein	Q562R1	Beta-actin-like protein 2 OS=Homo sapiens OX=9606 GN=ACTBL2 PE=1 SV=2	0	61.79	30	9	265	5	1	376	42	5.59	558.38	9	0	44	141.2	122.9		154.4	137.4	0.248	0.776764	1.72	98.5	101.5	16.13	8.32	High	High	High	High	High	High	Acetyl [N-Term]
FALSE	High	Master Protein	Q96HY6	DDRGK domain-containing protein 1 OS=Homo sapiens OX=9606 GN=DDRGK1 PE=1 SV=2	0	61.75	46	8	33	8	1	314	35.6	5.12	99.66	8	0	79.3	71.7	80.5	116.8	117.7	134	0.855	0.992322	22.91	77.3	122.7	6.81	7.78	High	High	High	High	High	High
FALSE	High	Master Protein	Q06210	Glutamine--fructose-6-phosphate aminotransferase [isomerizing] 1 OS=Homo sapiens OX=9606 GN=GFPT1 PE=1 SV=3	0	61.649	30	16	46	16	1	699	78.8	7.11	85.46	16	0	114.1	168.3	169.9	37.5	55.5	54.8	2.604	0.785297	69.58	146.5	53.5	6.13	19.37	High	High	High	High	High	High
FALSE	High	Master Protein	P62937	Peptidyl-prolyl cis-trans isomerase A OS=Homo sapiens OX=9606 GN=PPIA PE=1 SV=2	0	61.637	72	11	53	11	1	165	18	7.81	126.85	11	0	92.1	95	86.9	106	105.4	114.6	0.936	0.962067	48.98	92.1	107.9	4.24	4.65	High	High	High	High	High	High	Acetyl [N-Term]
FALSE	High	Master Protein	Q13177	Serine/threonine-protein kinase PAK 2 OS=Homo sapiens OX=9606 GN=PAK2 PE=1 SV=3	0	61.628	38	13	24	9	1	524	58	5.96	44.44	13	4	54.2	60.4	54.8	141.9	144.5	144.2	0.343	0.877541	6.94	54.7	145.3	5.94	2.64	Peak Found	High	Peak Found	High	High	High
FALSE	High	Master Protein	P46939	Utrophin OS=Homo sapiens OX=9606 GN=UTRN PE=1 SV=2	0	61.503	7	19	22	19	1	3433	394.2	5.33	36.32	19	0	44.1	85.7	68.8	137.2	163.5	100.7	0.447	0.910681	19.56	72.4	127.6	13.84	22.14	Peak Found	Peak Found	High	High	High	High
FALSE	High	Master Protein	P63208	S-phase kinase-associated protein 1 OS=Homo sapiens OX=9606 GN=SKP1 PE=1 SV=2	0	61.478	83	11	42	11	1	163	18.6	4.54	93.71	11	0	23.7	51.8	49.6	159.8	162.8	152.3	0.248	0.786396	4.47	48.4	151.6	37.03	3.44	High	High	High	High	High	High
FALSE	High	Master Protein	O60814	Histone H2B type 1-K OS=Homo sapiens OX=9606 GN=H2BC12 PE=1 SV=3	0	61.198	49	9	186	2	1	126	13.9	10.32	438.4	9	7	91.1	73.3	76.5	138.4	102	118.7	0.443	0.928106	9.69	78.4	121.6	11.52	15.67	High	High	High	High	High	High
FALSE	High	Master Protein	Q9BUJ2	Heterogeneous nuclear ribonucleoprotein U-like protein 1 OS=Homo sapiens OX=9606 GN=HNRNPUL1 PE=1 SV=2	0	61.065	17	12	37	12	1	856	95.7	6.92	89.31	12	0	158.4	128.7	139.2	63.1	59.5	51.2	2.552	0.801369	49.01	140.2	59.8	10.77	9.96	High	High	High	High	High	High
FALSE	High	Master Protein	Q92841	Probable ATP-dependent RNA helicase DDX17 OS=Homo sapiens OX=9606 GN=DDX17 PE=1 SV=2	0	61.064	32	18	42	11	1	729	80.2	8.27	87.09	18	0	180.1	114.1	154.2	46.1	52.7	52.8	2.268	0.877541	87.84	150.8	49.2	26.39	14.2	High	High	High	High	High	High
FALSE	High	Master Protein	O00429	Dynamin-1-like protein OS=Homo sapiens OX=9606 GN=DNM1L PE=1 SV=2	0	60.981	31	13	21	13	1	736	81.8	6.81	52.08	13	0	68.5	68.6	63.5	137.3	131.3	130.8	1.198	0.953787	67.78	149.7	50.3	12.82	15.05	Peak Found	High	High	High	High	High	Acetyl [N-Term]
FALSE	High	Master Protein	O15031	Plexin-B2 OS=Homo sapiens OX=9606 GN=PLXNB2 PE=1 SV=3	0	60.961	12	15	28	15	1	1838	205	6.24	52.87	15	0	130.3	70.3	84.6	144.2	80	90.7	1.069	0.989365	61.79	95	105	36.39	23.92	High	High	High	High	High	High
FALSE	High	Master Protein	Q99959	Plakophilin-2 OS=Homo sapiens OX=9606 GN=PKP2 PE=1 SV=2	0	60.917	22	17	37	16	1	881	97.4	9.33	67.21	17	1	179.6	191.6	186.3	10.8	13	18.8	6.343	0.43414	53.34	183.5	16.5	4.17	17.99	High	High	High	Peak Found	Peak Found	Peak Found
FALSE	High	Master Protein	Q9H5V8	CUB domain-containing protein 1 OS=Homo sapiens OX=9606 GN=CDCP1 PE=1 SV=3	0	60.853	18	14	32	14	1	836	92.9	7.96	62.16	14	0	39.6	53.7	51.2	123	156.5	175.9	0.346	0.883681	4.95	41.9	158.1	10.94	26.93	High	High	High	High	High	High
FALSE	High	Master Protein	Q9H9B4	Sideroflexin-1 OS=Homo sapiens OX=9606 GN=SFXN1 PE=1 SV=4	0	60.847	44	11	47	9	1	322	35.6	9.07	112.51	11	2	119.8	144.7	143	64.7	63	64.8	2.186	0.765191	73.51	137.8	62.2	4.03	1.59	High	High	High	High	High	High
FALSE	High	Master Protein	P51665	26S proteasome non-ATPase regulatory subunit 7 OS=Homo sapiens OX=9606 GN=PSMD7 PE=1 SV=2	0	60.827	41	10	37	10	1	324	37	6.77	81.34	10	0	64.1	78.3	81.6	96.7	132.2	147	0.801	0.998713	63.34	74	126	3.9	13.99	High	High	High	High	High	High
FALSE	High	Master Protein	P40925	Malate dehydrogenase, cytoplasmic OS=Homo sapiens OX=9606 GN=MDH1 PE=1 SV=4	0	60.809	36	9	70	9	1	334	36.4	7.36	177.34	9	0	118.1	129.3	136.3	65.9	77.7	72.7	2.053	0.776764	60.96	129.3	70.7	7.71	8.5	High	High	High	High	High	High
FALSE	High	Master Protein	Q9UNZ2	NSFL1 cofactor p47 OS=Homo sapiens OX=9606 GN=NSFL1C PE=1 SV=2	0	60.641	40	12	43	12	1	370	40.5	5.1	96.38	12	0	38.5	31.6	29.6	155.1	165.5	179.7	0.226	0.774876	3.13	31.8	168.2	19.46	10.22	High	High	High	High	High	High
FALSE	High	Master Protein	Q13451	Peptidyl-prolyl cis-trans isomerase FKBP5 OS=Homo sapiens OX=9606 GN=FKBP5 PE=1 SV=2	0	60.543	36	12	25	12	1	457	51.2	5.9	60.46	12	0	7.1	12.5	11.8	173.3	192.3	203.1	0.186	0.674669	3.2	19.5	180.5	36.36	8.08	Peak Found	Peak Found	Peak Found	High	High	High
FALSE	High	Master Protein	Q12765	Secernin-1 OS=Homo sapiens OX=9606 GN=SCRN1 PE=1 SV=2	0	60.505	33	13	40	13	1	414	46.4	4.75	79.36	13	0	129.2	119.8	109.9	53.5	73.5	114.1	1.606	0.892173	42.41	101	99	10.02	62.14	High	High	High	High	High	High
FALSE	High	Master Protein	P00492	Hypoxanthine-guanine phosphoribosyltransferase OS=Homo sapiens OX=9606 GN=HPRT1 PE=1 SV=2	0	60.505	73	12	44	12	1	218	24.6	6.68	97.94	12	0	20.9	18.7	22.6	174.1	174.5	189.2	0.136	0.521684	1.19	19.5	180.5	4.93	4.69	High	High	High	High	High	High
FALSE	High	Master Protein	Q9NSE4	Isoleucine--tRNA ligase, mitochondrial OS=Homo sapiens OX=9606 GN=IARS2 PE=1 SV=2	0	60.496	17	14	38	14	1	1012	113.7	7.2	60.48	14	0	137.4	165.2	158.7	33.7	53.9	51.2	2.401	0.791838	93.92	166.1	33.9	3.07	23.35	High	High	High	High	High	High
FALSE	High	Master Protein	Q96ER9	Mitochondrial potassium channel OS=Homo sapiens OX=9606 GN=CCDC51 PE=1 SV=2	0	60.458	27	10	38	10	1	411	45.8	8.19	95.49	10	0	95.6	91.7	132.4	100.6	84	95.7	1.152	0.949805	93.06	112	88	20.49	17.7	High	High	High	High	High	High
FALSE	High	Master Protein	P32322	Pyrroline-5-carboxylate reductase 1, mitochondrial OS=Homo sapiens OX=9606 GN=PYCR1 PE=1 SV=2	0	60.411	48	10	20	9	1	319	33.3	7.61	51.5	10	1	66	78.1	80.7	112.3	120.9	142.1	0.727	0.988031	37.79	74.7	125.3	8.08	8.58	High	High	High	High	High	High
FALSE	High	Master Protein	P06899	Histone H2B type 1-J OS=Homo sapiens OX=9606 GN=H2BC11 PE=1 SV=3	0	60.396	49	9	156	2	1	126	13.9	10.32	375.21	9	0	13.2	37.1	35.7	169.1	174.4	170.4	1.282	0.892751	795.89	34.7	165.3	40.87	1.59	High	High	High	High	High	High
FALSE	High	Master Protein	Q86VM9	Zinc finger CCCH domain-containing protein 18 OS=Homo sapiens OX=9606 GN=ZC3H18 PE=1 SV=2	0	60.373	20	14	43	14	1	953	106.3	8.32	92.63	14	0	61.7	62.8	70.6	128.5	145.1	131.3	0.637	0.979894	12.25	64.9	135.1	8.8	8.11	High	High	High	High	High	High
FALSE	High	Master Protein	Q15758	Neutral amino acid transporter B(0) OS=Homo sapiens OX=9606 GN=SLC1A5 PE=1 SV=2	0	60.333	27	11	37	11	1	541	56.6	5.48	87.17	11	0	40	17.1	21.7	176	171.8	173.4	0.048	0.077613	0.25	19.2	180.8	39.81	1.3	High	Peak Found	High	High	High	High
FALSE	High	Master Protein	Q96I99	Succinate--CoA ligase [GDP-forming] subunit beta, mitochondrial OS=Homo sapiens OX=9606 GN=SUCLG2 PE=1 SV=2	0	60.328	35	13	49	13	1	432	46.5	6.39	103.62	13	0	159.1	159.4	164.5	25.1	45	46.9	3.201	0.745106	54.86	158.5	41.5	0.48	18.57	High	High	High	High	High	High
FALSE	High	Master Protein	O00499	Myc box-dependent-interacting protein 1 OS=Homo sapiens OX=9606 GN=BIN1 PE=1 SV=1	0	60.265	28	11	30	11	1	593	64.7	5.06	60.03	11	0	53.4	65.8	65.2	127.4	138.1	150.1	0.423	0.898779	13.25	55.8	144.2	6.65	6.84	High	High	High	High	High	High
FALSE	High	Master Protein	Q99961	Endophilin-A2 OS=Homo sapiens OX=9606 GN=SH3GL1 PE=1 SV=1	0	60.18	43	11	35	11	1	368	41.5	5.43	82.72	11	0	20	35.5	36	187.6	162.2	158.7	0.241	0.78213	3.95	37.4	162.6	32.6	9.16	High	High	High	High	High	High
FALSE	High	Master Protein	Q15276	Rab GTPase-binding effector protein 1 OS=Homo sapiens OX=9606 GN=RABEP1 PE=1 SV=2	0	60.096	17	11	21	11	1	862	99.2	5.01	54.29	11	0	73.8	68.3	62.5	106.3	157.1	132.1	0.511	0.90783	27.61	68.3	131.7	8.97	12.72	Peak Found	Peak Found	Peak Found	High	High	High
FALSE	High	Master Protein	O14776	Transcription elongation regulator 1 OS=Homo sapiens OX=9606 GN=TCERG1 PE=1 SV=2	0	60.068	15	16	32	16	1	1098	123.8	8.65	64.39	16	0	68.3	64.7	77.3	121.3	122.7	145.7	0.491	0.936868	14.85	58.3	141.7	20.31	5.12	High	High	High	High	High	High
FALSE	High	Master Protein	Q9HB71	Calcyclin-binding protein OS=Homo sapiens OX=9606 GN=CACYBP PE=1 SV=2	0	59.931	45	8	32	8	1	228	26.2	8.25	78.4	8	0	44.2	52.7	50.3	156.7	158.5	137.6	0.513	0.945678	12.4	48.6	151.4	10.05	7.75	High	High	High	High	High	High
FALSE	High	Master Protein	P32969	60S ribosomal protein L9 OS=Homo sapiens OX=9606 GN=RPL9 PE=1 SV=1	0	59.899	49	7	29	7	1	192	21.9	9.95	84.25	7	0	36.8	52.2	55.8	117.9	132.9	204.4	0.376	0.892751	7.09	48.7	151.3	13.01	22.69	High	High	High	High	High	High
FALSE	High	Master Protein	O60885	Bromodomain-containing protein 4 OS=Homo sapiens OX=9606 GN=BRD4 PE=1 SV=2	0	59.87	12	15	35	9	1	1362	152.1	9.19	60.3	15	3	30.6	26.9	30.9	140.1	204.8	166.7	0.218	0.743636	3.2	28.9	171.1	4.15	23.4	Peak Found	High	High	High	High	High
FALSE	High	Master Protein	P27708	CAD protein OS=Homo sapiens OX=9606 GN=CAD PE=1 SV=3	0	59.825	10	16	32	16	1	2225	242.8	6.46	63.2	16	0	75.2	131	104.9	81.5	102	105.5	1.057	0.979894	106.36	101.4	98.6	16.21	23.95	High	High	High	High	High	High
FALSE	High	Master Protein	P49454	Centromere protein F OS=Homo sapiens OX=9606 GN=CENPF PE=1 SV=3	0	59.796	6	15	20	15	1	3114	357.3	5.1	39.17	15	0	62.9	65.5	40	86.8	170.1	174.7	0.404	0.877541	16.19	100	100	2.17	38.02	Peak Found	Peak Found	Peak Found	High	High	High
FALSE	High	Master Protein	O75410	Transforming acidic coiled-coil-containing protein 1 OS=Homo sapiens OX=9606 GN=TACC1 PE=1 SV=2	0	59.79	23	13	33	11	1	805	87.7	4.88	63.38	13	2	94.1	112.5	123.4	56.9	102.6	110.4	0.888	0.988031	32.87	101.9	98.1	14.27	30.99	High	High	High	High	High	High
FALSE	High	Master Protein	Q4V328	GRIP1-associated protein 1 OS=Homo sapiens OX=9606 GN=GRIPAP1 PE=1 SV=2	0	59.778	24	12	20	12	1	841	95.9	5.11	44.65	12	0	33.6	51.8	71.6	135.4	153.2	154.4	0.45	0.896179	5.76	32.7	167.3	25.47	7.14	High	High	Peak Found	High	High	High
FALSE	High	Master Protein	Q7KZ85	Transcription elongation factor SPT6 OS=Homo sapiens OX=9606 GN=SUPT6H PE=1 SV=2	0	59.722	12	15	22	15	1	1726	198.9	4.91	48.34	15	0	80.5	94.1	95.5	118.6	108.6	102.7	0.738	0.966733	38.73	88.7	111.3	11.74	3.21	High	High	High	High	High	High
FALSE	High	Master Protein	P61224	Ras-related protein Rap-1b OS=Homo sapiens OX=9606 GN=RAP1B PE=1 SV=1	0	59.702	54	10	64	4	1	184	20.8	5.78	146.63	10	6	154.9	157.4	157.2	42.3	45.4	42.7	6.73	0.173135	44.81	177.6	22.4	0.87	5.47	High	High	High	High	High	High
FALSE	High	Master Protein	Q9H074	Polyadenylate-binding protein-interacting protein 1 OS=Homo sapiens OX=9606 GN=PAIP1 PE=1 SV=1	0	59.619	27	10	40	10	1	479	53.5	4.81	100.9	10	0	23	25.8	28.2	177	175.1	170.9	0.192	0.708478	2.72	25.7	174.3	9.61	4.37	High	High	High	High	High	High
FALSE	High	Master Protein	P30533	Alpha-2-macroglobulin receptor-associated protein OS=Homo sapiens OX=9606 GN=LRPAP1 PE=1 SV=1	0	59.599	32	14	32	14	1	357	41.4	8.78	59.03	14	0	94.3	111.4	110.8	87.4	102.8	93.3	1.293	0.899714	49.61	111.3	88.7	0.78	7.3	High	High	High	High	High	High
FALSE	High	Master Protein	O15446	DNA-directed RNA polymerase I subunit RPA34 OS=Homo sapiens OX=9606 GN=POLR1G PE=1 SV=1	0	59.483	45	11	37	11	1	510	55	8.51	80.25	11	0	58	79.6	64.1	134.9	142.1	121.3	0.465	0.926912	20.36	60.6	139.4	10.71	7.99	High	High	High	High	High	High
FALSE	High	Master Protein	P12235	ADP/ATP translocase 1 OS=Homo sapiens OX=9606 GN=SLC25A4 PE=1 SV=4	0	59.469	46	12	63	2	1	298	33	9.76	129.09	12	0	117.6	208.6	243.1	10.5	9.3	10.9	4.353	0.615158	54.88	179.1	20.9	9.17	21.25	High	High	High	Peak Found	Peak Found	Peak Found
FALSE	High	Master Protein	Q9UQB8	Brain-specific angiogenesis inhibitor 1-associated protein 2 OS=Homo sapiens OX=9606 GN=BAIAP2 PE=1 SV=1	0	59.392	29	12	17	12	1	552	60.8	8.9	45.94	12	0	33.8	34	24.1	206.3	171.3	130.6	0.254	0.759113	4.64	28.2	171.8	16.45	19.92	Peak Found	Peak Found	Peak Found	High	High	High
FALSE	High	Master Protein	Q8WYA6	Beta-catenin-like protein 1 OS=Homo sapiens OX=9606 GN=CTNNBL1 PE=1 SV=1	0	59.327	28	13	43	13	1	563	65.1	5.05	88.47	13	0	60.9	74.3	77.6	108.9	144.7	133.6	0.658	0.979894	22.92	73.2	126.8	24.25	15.2	High	High	High	High	High	High	Acetyl [N-Term]
FALSE	High	Master Protein	P08574	Cytochrome c1, heme protein, mitochondrial OS=Homo sapiens OX=9606 GN=CYC1 PE=1 SV=3	0	59.02	35	8	44	8	1	325	35.4	9	98.55	8	0	101	63.8	60.9	134.8	111	128.5	0.222	0.765191	5.36	62.2	137.8	31.94	10.97	High	High	High	High	High	High
FALSE	High	Master Protein	Q92614	Unconventional myosin-XVIIIa OS=Homo sapiens OX=9606 GN=MYO18A PE=1 SV=3	0	58.982	9	13	17	13	1	2054	233	6.3	39.09	13	0	149.6	129.9	128.7	58.2	61.5	72.1	1.7	0.913338	109.04	149.5	50.5	17.83	9.47	High	High	High	High	Peak Found	High
FALSE	High	Master Protein	Q9NY27	Serine/threonine-protein phosphatase 4 regulatory subunit 2 OS=Homo sapiens OX=9606 GN=PPP4R2 PE=1 SV=3	0	58.922	39	11	32	11	1	417	46.9	4.54	61.31	11	0	77.1	81.8	64.2	167	103.7	106.2	0.661	0.959813	31.01	83	117	13.13	1.17	High	High	High	High	High	High
FALSE	High	Master Protein	P22626	Heterogeneous nuclear ribonucleoproteins A2/B1 OS=Homo sapiens OX=9606 GN=HNRNPA2B1 PE=1 SV=2	0	58.732	38	13	59	11	1	353	37.4	8.95	127.45	13	0	129.6	122	122.3	74.6	79.2	72.3	1.75	0.83887	44.81	128	72	1.63	8.1	High	High	High	High	High	High
FALSE	High	Master Protein	Q9ULX6	A-kinase anchor protein 8-like OS=Homo sapiens OX=9606 GN=AKAP8L PE=1 SV=4	0	58.729	22	10	29	10	1	646	71.6	5.05	62.16	10	0	106.6	107.9	114	73.7	98.4	99.5	1.108	0.963107	70.18	104.4	95.6	2.52	15.42	High	High	High	High	High	High
FALSE	High	Master Protein	P18031	Tyrosine-protein phosphatase non-receptor type 1 OS=Homo sapiens OX=9606 GN=PTPN1 PE=1 SV=1	0	58.476	37	13	36	13	1	435	49.9	6.27	74.98	13	0	160.5	124.4	135.4	61.6	60.2	57.8	2.217	0.849176	53.73	137.9	62.1	12.71	6.7	High	High	High	High	High	High	Acetyl [N-Term]
FALSE	High	Master Protein	O75351	Vacuolar protein sorting-associated protein 4B OS=Homo sapiens OX=9606 GN=VPS4B PE=1 SV=2	0	58.434	31	12	33	7	1	444	49.3	7.23	74.12	12	0	4.2	10.5	19.6	158.5	210.1	197.1	0.135	0.465308	0.89	11.7	188.3	4.86	14.6	Peak Found	Peak Found	Peak Found	High	High	High
FALSE	High	Master Protein	P30048	Thioredoxin-dependent peroxide reductase, mitochondrial OS=Homo sapiens OX=9606 GN=PRDX3 PE=1 SV=3	0	58.376	43	8	74	8	1	256	27.7	7.78	224.86	8	0	129.9	145.2	137.8	64.2	65.5	57.4	1.868	0.817025	108.88	136.6	63.4	5.61	6.99	High	High	High	High	High	High
FALSE	High	Master Protein	O00267	Transcription elongation factor SPT5 OS=Homo sapiens OX=9606 GN=SUPT5H PE=1 SV=1	0	58.336	18	13	27	13	1	1087	120.9	5.06	58.92	13	0	108.5	88.1	86.7	105.9	105.9	104.8	1.179	0.979894	50.35	103.7	96.3	19.89	9.48	High	High	High	High	High	High
FALSE	High	Master Protein	Q15637	Splicing factor 1 OS=Homo sapiens OX=9606 GN=SF1 PE=1 SV=4	0	58.317	22	10	37	10	1	639	68.3	8.98	94.84	10	0	37	29.1	25.1	158.1	182.1	168.5	0.268	0.826205	4.51	29.5	170.5	19.9	4.61	High	High	High	High	High	High
FALSE	High	Master Protein	P04899	Guanine nucleotide-binding protein G(i) subunit alpha-2 OS=Homo sapiens OX=9606 GN=GNAI2 PE=1 SV=3	0	58.316	44	11	51	7	1	355	40.4	5.54	117.36	11	4	124	147.6	138.9	49	68.7	71.8	2.277	0.816969	39.61	135.2	64.8	6.63	18.36	High	High	High	High	High	High
FALSE	High	Master Protein	Q5T6F2	Ubiquitin-associated protein 2 OS=Homo sapiens OX=9606 GN=UBAP2 PE=1 SV=1	0	58.279	18	12	21	12	1	1119	117	7.34	54.98	12	0	4.3	5.7	19.6	144.8	218.7	207	0.59	0.942521	46.51	5.4	194.6	83.3	20.82	Peak Found	Peak Found	Peak Found	High	High	High
FALSE	High	Master Protein	Q16555	Dihydropyrimidinase-related protein 2 OS=Homo sapiens OX=9606 GN=DPYSL2 PE=1 SV=1	0	58.267	33	14	44	14	1	572	62.3	6.38	93.17	14	0	118.1	146.2	147.3	79.3	55.7	53.5	2.824	0.771513	69.31	132.8	67.2	9.78	4.18	High	High	High	High	High	High
FALSE	High	Master Protein	Q9Y6C9	Mitochondrial carrier homolog 2 OS=Homo sapiens OX=9606 GN=MTCH2 PE=1 SV=1	0	58.239	40	9	42	9	1	303	33.3	7.97	105.65	9	0	137.9	174.3	175.2	49.9	30.3	32.4	5.717	0.40601	66.71	168.5	31.5	17.4	28.7	High	High	High	High	High	High
FALSE	High	Master Protein	P17096	High mobility group protein HMG-I/HMG-Y OS=Homo sapiens OX=9606 GN=HMGA1 PE=1 SV=3	0	58.189	41	6	116	6	1	107	11.7	10.32	406.84	6	0	36	38.5	38.1	178.7	156.3	152.3	0.176	0.658853	1.29	37.8	162.2	1.83	9.12	High	High	High	High	High	High
FALSE	High	Master Protein	P23528	Cofilin-1 OS=Homo sapiens OX=9606 GN=CFL1 PE=1 SV=3	0	58.159	52	10	52	10	1	166	18.5	8.09	145.52	10	0	87.2	79.2	71.7	124.7	115	122.1	0.7	0.999958	26.21	78.4	121.6	6.54	4.17	High	High	High	High	High	High
FALSE	High	Master Protein	P09012	U1 small nuclear ribonucleoprotein A OS=Homo sapiens OX=9606 GN=SNRPA PE=1 SV=3	0	58.13	31	7	56	5	1	282	31.3	9.83	152.48	7	2	68.2	87.7	81.1	111.4	123.4	128.3	0.606	0.979894	35.79	79.4	120.6	12.49	7.09	High	High	High	High	High	High
FALSE	High	Master Protein	O00264	Membrane-associated progesterone receptor component 1 OS=Homo sapiens OX=9606 GN=PGRMC1 PE=1 SV=3	0	57.988	62	12	51	11	1	195	21.7	4.7	135.66	12	1	54.1	54.7	64	143.7	138.6	144.9	0.364	0.892751	14.16	58.1	141.9	5.57	3.12	High	High	High	High	High	High
FALSE	High	Master Protein	O43583	Density-regulated protein OS=Homo sapiens OX=9606 GN=DENR PE=1 SV=2	0	57.95	44	7	30	7	1	198	22.1	5.3	73.56	7	0	45.5	45.9	38.6	169.5	136.5	164	0.342	0.877505	8.56	37.3	162.7	6	7.78	High	High	High	High	High	High
FALSE	High	Master Protein	P47756	F-actin-capping protein subunit beta OS=Homo sapiens OX=9606 GN=CAPZB PE=1 SV=4	0	57.934	44	11	50	11	1	277	31.3	5.59	106.46	11	0	109.8	108.5	109.5	95.7	84.9	91.6	1.283	0.91352	50.95	109.3	90.7	0.59	5.1	High	High	High	High	High	High
FALSE	High	Master Protein	Q96FQ6	Protein S100-A16 OS=Homo sapiens OX=9606 GN=S100A16 PE=1 SV=1	0	57.897	68	7	49	7	1	103	11.8	6.79	133.01	7	0	72.8	70.2	52.5	131	141.7	131.8	0.43	0.921618	8.38	69.7	130.3	16.8	4.23	High	High	High	High	High	High
FALSE	High	Master Protein	Q9HC38	Glyoxalase domain-containing protein 4 OS=Homo sapiens OX=9606 GN=GLOD4 PE=1 SV=1	0	57.871	41	11	46	11	1	313	34.8	5.6	107.19	11	0	42.8	53.7	54	165	136.9	147.7	0.362	0.892751	10.49	53.4	146.6	13.28	9.54	High	High	High	High	High	High
FALSE	High	Master Protein	Q9NX63	MICOS complex subunit MIC19 OS=Homo sapiens OX=9606 GN=CHCHD3 PE=1 SV=1	0	57.859	36	10	42	10	1	227	26.1	8.28	97.23	10	0	127.3	135.6	130.4	70.1	72.6	64.1	1.455	0.882484	75.27	129.4	70.6	3.25	6.7	High	High	High	High	High	High
FALSE	High	Master Protein	P36952	Serpin B5 OS=Homo sapiens OX=9606 GN=SERPINB5 PE=1 SV=2	0	57.806	50	13	38	13	1	375	42.1	6.05	67.39	13	0	141.6	160.3	133.8	53.1	51.6	59.6	4.698	0.568652	84.7	150.8	49.2	9.36	7.32	High	High	High	Peak Found	High	Peak Found	Acetyl [N-Term]
FALSE	High	Master Protein	Q7Z7H5	Transmembrane emp24 domain-containing protein 4 OS=Homo sapiens OX=9606 GN=TMED4 PE=1 SV=1	0	57.722	38	7	46	6	1	227	25.9	8.28	125.8	7	0	99.7	112.6	106	92.3	98.5	90.8	0.94	0.979894	97.47	101.3	98.7	4.86	5.71	High	High	High	High	High	High
FALSE	High	Master Protein	Q9HD20	Endoplasmic reticulum transmembrane helix translocase OS=Homo sapiens OX=9606 GN=ATP13A1 PE=1 SV=2	0	57.559	16	16	31	16	1	1204	132.9	8.13	60.22	16	0	154.2	160.1	166.8	40	37.3	41.7	3.498	0.670629	125.93	157.9	42.1	2.71	4.36	High	High	High	Peak Found	Peak Found	Peak Found
FALSE	High	Master Protein	O00515	Ladinin-1 OS=Homo sapiens OX=9606 GN=LAD1 PE=1 SV=2	0	57.533	32	13	28	13	1	517	57.1	9.67	52.6	13	0	47.1	48.7	50.8	146.1	150.4	156.9	0.351	0.885926	4.5	50	150	17.43	9.75	High	Peak Found	High	High	High	High
FALSE	High	Master Protein	Q12788	Transducin beta-like protein 3 OS=Homo sapiens OX=9606 GN=TBL3 PE=1 SV=2	0	57.41	25	12	19	12	1	808	89	6.9	39.74	12	0	138.4	103.9	91.3	118.7	92	55.8	0.803	0.996387	41.74	114.6	85.4	21.89	35.56	High	High	High	High	High	High
FALSE	High	Master Protein	Q9UHD1	Cysteine and histidine-rich domain-containing protein 1 OS=Homo sapiens OX=9606 GN=CHORDC1 PE=1 SV=2	0	57.378	45	10	28	10	1	332	37.5	7.87	69.11	10	0	41.5	86.7	84.6	141.4	134.4	111.4	0.685	0.977519	32.58	77.4	122.6	36.04	16.1	High	High	High	High	High	High
FALSE	High	Master Protein	Q15417	Calponin-3 OS=Homo sapiens OX=9606 GN=CNN3 PE=1 SV=1	0	57.303	43	10	23	9	1	329	36.4	6.05	62.56	10	0	36	44.9	54.5	132.2	159.6	172.8	0.244	0.785297	5.34	39.2	160.8	27.47	9.33	Peak Found	High	Peak Found	High	High	High
FALSE	High	Master Protein	P62979	Ubiquitin-40S ribosomal protein S27a OS=Homo sapiens OX=9606 GN=RPS27A PE=1 SV=2	0	57.293	56	9	117	9	1	156	18	9.64	297.79	9	0	74.2	77.2	70.2	132.9	123.9	121.6	0.657	0.991537	24.96	74.8	125.2	4.75	4.73	High	High	High	High	High	High
FALSE	High	Master Protein	Q96CT7	Coiled-coil domain-containing protein 124 OS=Homo sapiens OX=9606 GN=CCDC124 PE=1 SV=1	0	57.14	51	14	33	14	1	223	25.8	9.54	67.34	14	0	17.7	19.8	24.1	146	195.9	196.4	0.198	0.742003	4.95	21.9	178.1	9.87	13.82	Peak Found	Peak Found	Peak Found	High	High	High
FALSE	High	Master Protein	P06756	Integrin alpha-V OS=Homo sapiens OX=9606 GN=ITGAV PE=1 SV=2	0	57.131	16	12	21	12	1	1048	116	5.68	50.74	12	0	36.7	63.6	75.2	119.7	128.2	176.6	0.573	0.936868	20.03	53.1	146.9	33.79	19.01	High	High	High	High	High	High
FALSE	High	Master Protein	Q14966	Zinc finger protein 638 OS=Homo sapiens OX=9606 GN=ZNF638 PE=1 SV=2	0	57.098	9	12	17	12	1	1978	220.5	6.38	36.4	12	0	24.1	12.4	36.3	179.9	168.6	178.7	0.174	0.616811	1.04	25.9	174.1	45.07	6.57	Peak Found	Peak Found	Peak Found	High	High	High
FALSE	High	Master Protein	P60228	Eukaryotic translation initiation factor 3 subunit E OS=Homo sapiens OX=9606 GN=EIF3E PE=1 SV=1	0	57.032	35	14	39	14	1	445	52.2	6.04	75.29	14	0	125.1	120.9	132.3	57.6	80	84.1	1.695	0.892751	75.01	124.6	75.4	6.61	6.7	High	High	High	High	High	High
FALSE	High	Master Protein	Q8TDI0	Chromodomain-helicase-DNA-binding protein 5 OS=Homo sapiens OX=9606 GN=CHD5 PE=1 SV=1	0	56.984	7	11	30	1	1	1954	222.9	6.15	70.86	11	0				184		416	0.01	9.51745e-17			200		54.56	Not Found	Not Found	Not Found	High	Not Found	Peak Found
FALSE	High	Master Protein	O75312	Zinc finger protein ZPR1 OS=Homo sapiens OX=9606 GN=ZPR1 PE=1 SV=1	0	56.712	32	12	25	12	1	459	50.9	4.73	59.99	12	0	26.1	42.9	41.2	151	166.9	171.9	0.344	0.882484	5.34	40.6	159.4	17.73	6.55	High	High	High	High	High	High
FALSE	High	Master Protein	Q9Y277	Voltage-dependent anion-selective channel protein 3 OS=Homo sapiens OX=9606 GN=VDAC3 PE=1 SV=1	0	56.7	54	11	57	10	1	283	30.6	8.66	121.48	11	0	141.8	142.6	131.3	60	58.5	65.8	2.631	0.769563	44.37	141.6	58.4	4.55	5.46	High	High	High	High	High	High
FALSE	High	Master Protein	Q9H0U4	Ras-related protein Rab-1B OS=Homo sapiens OX=9606 GN=RAB1B PE=1 SV=1	0	56.606	47	8	66	3	1	201	22.2	5.73	146.82	8	4	125.1	143.7	139.6	72.1	60.9	58.6	1.35	0.892751	70.11	140.5	59.5	3.54	3.24	High	High	High	High	High	High	Acetyl [N-Term]
FALSE	High	Master Protein	Q86X29	Lipolysis-stimulated lipoprotein receptor OS=Homo sapiens OX=9606 GN=LSR PE=1 SV=4	0	56.583	29	13	39	13	1	649	71.4	7.97	75.18	13	0	95.8	121.7	118	68.7	101.2	94.6	1.624	0.892751	34.29	111.1	88.9	7.99	17.2	High	High	High	High	High	High
FALSE	High	Master Protein	P11766	Alcohol dehydrogenase class-3 OS=Homo sapiens OX=9606 GN=ADH5 PE=1 SV=4	0	56.567	44	11	37	11	1	374	39.7	7.49	80.62	11	0	81.8	126.9	117.9	77.4	93	103.1	1.094	0.962067	79.14	111.9	88.1	15.81	14.1	High	High	High	High	High	High
FALSE	High	Master Protein	O76094	Signal recognition particle subunit SRP72 OS=Homo sapiens OX=9606 GN=SRP72 PE=1 SV=3	0	56.529	26	12	21	12	1	671	74.6	9.26	46.72	12	0	94.1	118.3	125	67.3	90.1	105.2	1.088	0.979894	91.86	117	83	23.98	23.87	High	High	High	High	High	High
FALSE	High	Master Protein	Q9HDC9	Adipocyte plasma membrane-associated protein OS=Homo sapiens OX=9606 GN=APMAP PE=1 SV=2	0	56.4	37	12	50	12	1	416	46.5	6.16	106.54	12	0	170.6	170.1	161.5	32	32.9	32.8	5.533	0.265953	53.26	168.1	31.9	2.96	4.73	High	High	High	High	High	High
FALSE	High	Master Protein	Q9UK41	Vacuolar protein sorting-associated protein 28 homolog OS=Homo sapiens OX=9606 GN=VPS28 PE=1 SV=1	0	56.39	55	9	30	9	1	221	25.4	5.54	76.48	9	0	17.7	32.4	31.2	148	192.8	178	0.285	0.83887	7.93	39.5	160.5	56.17	13.86	High	High	High	High	High	High	Acetyl [N-Term]
FALSE	High	Master Protein	P24534	Elongation factor 1-beta OS=Homo sapiens OX=9606 GN=EEF1B2 PE=1 SV=3	0	56.353	47	7	87	6	1	225	24.7	4.67	263.37	7	0	71.2	65.4	61.5	143.5	121.8	136.6	0.445	0.930366	14.6	68.3	131.7	8.01	8.3	High	High	High	High	High	High
FALSE	High	Master Protein	P51608	Methyl-CpG-binding protein 2 OS=Homo sapiens OX=9606 GN=MECP2 PE=1 SV=1	0	56.332	30	10	30	10	1	486	52.4	9.95	53.46	10	0	91.6	155.5	144.8	63.5	80.5	64.1	1.698	0.897069	76.89	137.9	62.1	23.77	17.31	High	High	High	High	High	High
FALSE	High	Master Protein	P00491	Purine nucleoside phosphorylase OS=Homo sapiens OX=9606 GN=PNP PE=1 SV=2	0	56.287	45	9	30	9	1	289	32.1	6.95	78.42	9	0	85.5	76.1	62.5	121.2	110.8	143.9	0.443	0.89511	14.15	79.9	120.1	33.59	4.9	High	High	High	High	High	High
FALSE	High	Master Protein	Q5H9R7	Serine/threonine-protein phosphatase 6 regulatory subunit 3 OS=Homo sapiens OX=9606 GN=PPP6R3 PE=1 SV=2	0	56.282	17	11	19	11	1	873	97.6	4.6	53.58	11	0	22.7	7.9	5.8	212.5	191.9	159.1	0.143	0.495915	0.51	6.5	193.5	100.89	14.45	Peak Found	Peak Found	Peak Found	High	High	High
FALSE	High	Master Protein	P09622	Dihydrolipoyl dehydrogenase, mitochondrial OS=Homo sapiens OX=9606 GN=DLD PE=1 SV=2	0	56.261	23	9	55	9	1	509	54.1	7.85	167.28	9	0	125.3	140.8	143.5	39.2	75.5	75.7	2.122	0.767188	78.45	130.2	69.8	6.42	32.85	High	High	High	High	High	High
FALSE	High	Master Protein	P30622	CAP-Gly domain-containing linker protein 1 OS=Homo sapiens OX=9606 GN=CLIP1 PE=1 SV=2	0	56.233	13	14	24	11	1	1438	162.1	5.36	48.96	14	3	34.6	29.5	30.5	151.5	196	157.9	0.248	0.748774	4.31	32.7	167.3	3.54	13.28	Peak Found	Peak Found	Peak Found	High	High	High
FALSE	High	Master Protein	Q9NUQ3	Gamma-taxilin OS=Homo sapiens OX=9606 GN=TXLNG PE=1 SV=2	0	56.213	28	11	19	11	1	528	60.5	7.52	44.61	11	0	23.8	16.5	23.4	138.6	210.9	186.7	0.13	0.492729	0.71	18.1	181.9	33.46	8.5	Peak Found	Peak Found	Peak Found	High	High	High
FALSE	High	Master Protein	P51991	Heterogeneous nuclear ribonucleoprotein A3 OS=Homo sapiens OX=9606 GN=HNRNPA3 PE=1 SV=2	0	56.192	32	13	50	11	1	378	39.6	9.01	99.94	13	2	129.1	134.2	129.3	67.4	69.8	70.2	1.847	0.82215	56.85	128.1	71.9	8.05	10.11	High	High	High	High	High	High	Acetyl [N-Term]
FALSE	High	Master Protein	Q92783	Signal transducing adapter molecule 1 OS=Homo sapiens OX=9606 GN=STAM PE=1 SV=3	0	56.183	34	12	29	10	1	540	59.1	4.82	61.89	12	2	28.8	22.3	33.3	112.2	191.9	211.5	0.367	0.888724	9.87	39.9	160.1	33.11	26.51	High	High	High	High	High	High
FALSE	High	Master Protein	P41252	Isoleucine--tRNA ligase, cytoplasmic OS=Homo sapiens OX=9606 GN=IARS1 PE=1 SV=2	0	56.173	15	16	39	16	1	1262	144.4	6.15	61.45	16	0	115.3	98.5	92.8	113.1	79.8	100.5	1.206	0.942728	62.16	107.6	92.4	2.13	8.72	High	High	High	High	High	High
FALSE	High	Master Protein	Q8IXH7	Negative elongation factor C/D OS=Homo sapiens OX=9606 GN=NELFCD PE=1 SV=2	0	56.118	26	11	33	11	1	590	66.2	5.1	78.34	11	0	53.9	41.9	39.3	150.4	144.2	170.4	0.323	0.868747	6.74	43.6	156.4	15.13	8.74	High	High	High	High	High	High
FALSE	High	Master Protein	P23381	Tryptophan--tRNA ligase, cytoplasmic OS=Homo sapiens OX=9606 GN=WARS1 PE=1 SV=2	0	56.073	28	10	31	10	1	471	53.1	6.23	82.46	10	0	91.2	138.3	126.7	73	94.2	76.5	2.026	0.883611	70.02	130.9	69.1	19.8	9.47	High	High	High	High	High	High
FALSE	High	Master Protein	Q99653	Calcineurin B homologous protein 1 OS=Homo sapiens OX=9606 GN=CHP1 PE=1 SV=3	0	56.03	64	10	30	10	1	195	22.4	5.1	67.82	10	0	59.7	101	95.3	118.6	129.9	95.5	0.467	0.928106	16.36	82.1	117.9	6.43	15.34	High	High	High	High	High	High
FALSE	High	Master Protein	Q9NZM1	Myoferlin OS=Homo sapiens OX=9606 GN=MYOF PE=1 SV=1	0	55.97	10	17	33	17	1	2061	234.6	6.18	48.34	17	0	148.8	156.4	162.3	52.4	50.2	29.9	2.448	0.858457	33.53	156.8	43.2	6.53	26.05	High	High	High	High	High	High
FALSE	High	Master Protein	O95433	Activator of 90 kDa heat shock protein ATPase homolog 1 OS=Homo sapiens OX=9606 GN=AHSA1 PE=1 SV=1	0	55.949	36	8	23	8	1	338	38.3	5.53	68.78	8	0	24	3.1	9.2	168.4	206.5	188.9	0.066	0.180835	0.43	3.4	196.6	98.97	10.08	High	High	Peak Found	High	High	High
FALSE	High	Master Protein	Q7L2H7	Eukaryotic translation initiation factor 3 subunit M OS=Homo sapiens OX=9606 GN=EIF3M PE=1 SV=1	0	55.892	30	9	23	9	1	374	42.5	5.63	50.9	9	0	63.1	60.4	64.4	98.8	173.3	140	0.259	0.765191	4.32	58.9	141.1	12.45	20.75	High	High	High	High	High	High
FALSE	High	Master Protein	P62701	40S ribosomal protein S4, X isoform OS=Homo sapiens OX=9606 GN=RPS4X PE=1 SV=2	0	55.846	49	13	34	13	1	263	29.6	10.15	77.8	13	0	60.6	76.2	77.2	124.1	134.7	127.1	0.654	0.991537	20.53	75	125	17.77	8.16	High	High	High	High	High	High
FALSE	High	Master Protein	P13073	Cytochrome c oxidase subunit 4 isoform 1, mitochondrial OS=Homo sapiens OX=9606 GN=COX4I1 PE=1 SV=1	0	55.764	38	9	92	9	1	169	19.6	9.51	214.27	9	0	56.3	60.3	58	125.3	157.4	142.8	0.407	0.90811	5.59	58.6	141.4	5.75	11.29	High	High	High	High	High	High
FALSE	High	Master Protein	P20618	Proteasome subunit beta type-1 OS=Homo sapiens OX=9606 GN=PSMB1 PE=1 SV=2	0	55.692	43	8	59	8	1	241	26.5	8.13	114.92	8	0	129.7	142.7	143.2	60.5	65.9	57.9	2.41	0.737819	47.96	137.6	62.4	5.64	6.8	High	High	High	High	High	High
FALSE	High	Master Protein	O60749	Sorting nexin-2 OS=Homo sapiens OX=9606 GN=SNX2 PE=1 SV=2	0	55.638	26	11	24	10	1	519	58.4	5.12	53.51	11	0	81.4	110.6	103.7	89.2	111.5	103.6	1.029	0.968772	59.6	97.5	102.5	8	14.62	High	High	High	High	High	High
FALSE	High	Master Protein	Q9Y2Z0	Protein SGT1 homolog OS=Homo sapiens OX=9606 GN=SUGT1 PE=1 SV=3	0	55.62	41	12	39	12	1	365	41	5.16	94.72	12	0	78.8	68.7	79	125.7	134.9	112.9	0.728	0.989815	63.11	68.7	131.3	7.2	9.62	High	High	High	High	High	High
FALSE	High	Master Protein	Q5T3I0	G patch domain-containing protein 4 OS=Homo sapiens OX=9606 GN=GPATCH4 PE=1 SV=2	0	55.576	30	8	27	8	1	446	50.4	9.63	75.18	8	0	25	81.8	74.3	143.6	148	127.4	0.377	0.892751	7.36	72.3	127.7	5.58	7.84	Peak Found	High	High	High	High	High
FALSE	High	Master Protein	Q9NY33	Dipeptidyl peptidase 3 OS=Homo sapiens OX=9606 GN=DPP3 PE=1 SV=2	0	55.514	25	12	28	12	1	737	82.5	5.1	60.76	12	0	115.4	122.2	138.8	83.8	66.7	73.2	1.307	0.953787	59.91	121	79	10.62	4.64	High	High	High	High	High	High
FALSE	High	Master Protein	Q8WXX5	DnaJ homolog subfamily C member 9 OS=Homo sapiens OX=9606 GN=DNAJC9 PE=1 SV=1	0	55.502	41	10	27	10	1	260	29.9	5.73	67.33	10	0	49.1	26.8	25.8	170.9	160.9	166.6	0.226	0.766482	2.74	23.4	176.6	43.32	3.07	High	High	Peak Found	High	High	High
FALSE	High	Master Protein	Q92900	Regulator of nonsense transcripts 1 OS=Homo sapiens OX=9606 GN=UPF1 PE=1 SV=2	0	55.448	14	14	27	14	1	1129	124.3	6.61	49.41	14	0	148.4	136.7	115.2	80.1	60.5	59.1	0.912	0.985223	35.49	137.8	62.2	11.49	17.78	High	High	High	High	High	High
FALSE	High	Master Protein	O75347	Tubulin-specific chaperone A OS=Homo sapiens OX=9606 GN=TBCA PE=1 SV=3	0	55.322	60	8	27	8	1	108	12.8	5.29	65.92	8	0	30.9	20.7	20.6	178.5	173.1	176.2	0.211	0.758912	2.32	19.8	180.2	24.65	1.62	High	Peak Found	High	High	High	High
FALSE	High	Master Protein	Q6DD88	Atlastin-3 OS=Homo sapiens OX=9606 GN=ATL3 PE=1 SV=1	0	55.305	27	10	30	10	1	541	60.5	5.66	61.86	10	0	138.4	128.9	132.7	67	65.4	67.6	0.948	0.988625	114.16	134.4	65.6	3.63	7.91	High	High	High	High	High	High
FALSE	High	Master Protein	P35749	Myosin-11 OS=Homo sapiens OX=9606 GN=MYH11 PE=1 SV=3	0	55.292	7	14	59	1	1	1972	227.2	5.5	145.78	14	0														Peak Found	High	High	Not Found	Not Found	Not Found
FALSE	High	Master Protein	O75947	ATP synthase subunit d, mitochondrial OS=Homo sapiens OX=9606 GN=ATP5PD PE=1 SV=3	0	55.279	68	10	41	10	1	161	18.5	5.3	95.7	10	0	115.8	132.9	134.2	87.8	65.1	64.1	1.78	0.834505	30.16	131.9	68.1	6.9	11.43	High	High	High	High	High	High
FALSE	High	Master Protein	P68871	Hemoglobin subunit beta OS=Homo sapiens OX=9606 GN=HBB PE=1 SV=2	0	55.276	77	9	47	9	1	147	16	7.28	107.47	9	0	97.8	79.1	102.9	87	115.7	117.4	0.863	0.977202	51.14	95	105	14.87	15.72	High	High	High	High	High	High
FALSE	High	Master Protein	P18084	Integrin beta-5 OS=Homo sapiens OX=9606 GN=ITGB5 PE=1 SV=1	0	55.235	19	10	19	10	1	799	88	6.06	34.19	10	0	39.1	39.2	49.1	107.6	194.5	170.4	0.383	0.892751	8.66	58.6	141.4	18.72	18.68	High	Peak Found	High	High	High	High
FALSE	High	Master Protein	Q8IWE2	Protein NOXP20 OS=Homo sapiens OX=9606 GN=FAM114A1 PE=1 SV=2	0	55.179	23	10	20	10	1	563	60.7	4.68	53.77	10	0	65.6	75.7	73.6	130.9	126.3	128	0.37	0.872441	12.95	41.1	158.9	24.28	9.92	Peak Found	Peak Found	High	High	High	High
FALSE	High	Master Protein	P61086	Ubiquitin-conjugating enzyme E2 K OS=Homo sapiens OX=9606 GN=UBE2K PE=1 SV=3	0	55.176	56	9	39	9	1	200	22.4	5.44	116.09	9	0	13.3	20.5	13.9	203.4	179.9	169.1	0.175	0.678833	1.95	17.1	182.9	19.22	9.78	High	High	High	High	High	High
FALSE	High	Master Protein	Q9H0L4	Cleavage stimulation factor subunit 2 tau variant OS=Homo sapiens OX=9606 GN=CSTF2T PE=1 SV=1	0	55.106	33	12	29	6	1	616	64.4	7.25	62.22	12	0	145.6	123.7	117.4	79.7	65.1	68.4	1.367	0.936868	21.66	128.9	71.1	11.41	10.87	High	High	Peak Found	High	High	High
FALSE	High	Master Protein	P56537	Eukaryotic translation initiation factor 6 OS=Homo sapiens OX=9606 GN=EIF6 PE=1 SV=1	0	54.935	43	6	29	6	1	245	26.6	4.68	82.71	6	0	74.6	82.7	71.6	126.6	131	113.4	1.163	0.952076	33.41	88.2	111.8	6.67	7.48	High	High	High	High	High	High
FALSE	High	Master Protein	P29373	Cellular retinoic acid-binding protein 2 OS=Homo sapiens OX=9606 GN=CRABP2 PE=1 SV=2	0	54.931	62	8	47	8	1	138	15.7	5.4	115.86	8	0	104.7	99.7	100.6	88.5	103.4	103.2	0.857	0.977519	53.29	98.4	101.6	2.36	7.73	High	High	High	High	High	High
FALSE	High	Master Protein	Q9BRP8	Partner of Y14 and mago OS=Homo sapiens OX=9606 GN=PYM1 PE=1 SV=1	0	54.849	65	10	41	10	1	204	22.6	9.45	102.14	10	0	55.9	80.6	78.3	111.9	141.3	132	0.768	0.9989	19.6	70.2	129.8	10.29	3.86	High	High	High	High	High	High
FALSE	High	Master Protein	Q8N1G4	Leucine-rich repeat-containing protein 47 OS=Homo sapiens OX=9606 GN=LRRC47 PE=1 SV=1	0	54.813	34	14	29	14	1	583	63.4	8.28	49.07	14	0	75	82.6	86.9	98.9	128.1	128.5	0.736	0.979894	55.83	78.9	121.1	6.94	3.51	High	High	High	High	High	High
FALSE	High	Master Protein	Q9Y2D5	A-kinase anchor protein 2 OS=Homo sapiens OX=9606 GN=AKAP2 PE=1 SV=3	0	54.8	21	12	24	12	1	859	94.6	5.11	52.69	12	0	66.4	49.8	48.7	163.2	120	152	0.313	0.837496	6.15	48.5	151.5	16.84	15.51	High	High	High	High	High	High
FALSE	High	Master Protein	P11940	Polyadenylate-binding protein 1 OS=Homo sapiens OX=9606 GN=PABPC1 PE=1 SV=2	0	54.737	27	13	33	8	1	636	70.6	9.5	60.57	13	4	64.6	101.3	104.7	103.9	107.4	118.2	0.932	0.989365	70.2	93.1	106.9	26.63	5.03	High	High	High	High	High	High
FALSE	High	Master Protein	P07099	Epoxide hydrolase 1 OS=Homo sapiens OX=9606 GN=EPHX1 PE=1 SV=1	0	54.587	36	16	53	16	1	455	52.9	7.25	82.65	16	0	179	195.6	193	14.1	8.2	10.1	18.639	0.0173178	78.15	190.1	9.9	3.22	28.39	High	High	High	High	High	High
FALSE	High	Master Protein	Q9BU89	Deoxyhypusine hydroxylase OS=Homo sapiens OX=9606 GN=DOHH PE=1 SV=1	0	54.526	52	9	22	9	1	302	32.9	4.83	57.29	9	0		2.7	14.1	144.8	202.6	235.8	0.14	0.543721	1.29	2.6	197.4	106.47	18.91	Peak Found	Peak Found	High	High	High	High	Acetyl [N-Term]
FALSE	High	Master Protein	Q9BTT0	Acidic leucine-rich nuclear phosphoprotein 32 family member E OS=Homo sapiens OX=9606 GN=ANP32E PE=1 SV=1	0	54.28	32	8	45	8	1	268	30.7	3.85	121.18	8	0	23.8	21.4	21.4	170.1	170.4	192.8	0.169	0.639319	1.94	20.4	179.6	8.84	7.51	High	High	High	High	High	High
FALSE	High	Master Protein	O14964	Hepatocyte growth factor-regulated tyrosine kinase substrate OS=Homo sapiens OX=9606 GN=HGS PE=1 SV=1	0	54.162	14	12	40	12	1	777	86.1	6.16	90.33	12	0	142.8	143.5	150.6	50.5	58.5	54	0.446	0.931028	7.12	142.5	57.5	4.35	4.36	High	High	High	High	High	High
FALSE	High	Master Protein	O60264	SWI/SNF-related matrix-associated actin-dependent regulator of chromatin subfamily A member 5 OS=Homo sapiens OX=9606 GN=SMARCA5 PE=1 SV=1	0	54.161	17	17	31	17	1	1052	121.8	8.09	50.79	17	0	83.2	85.9	89.1	85.1	122.2	134.5	0.921	0.999958	41.67	94.1	105.9	2.48	21.79	High	High	High	High	High	High
FALSE	High	Master Protein	P07686	Beta-hexosaminidase subunit beta OS=Homo sapiens OX=9606 GN=HEXB PE=1 SV=3	0	54.147	27	13	50	12	1	556	63.1	6.76	98.58	13	1	83.3	155.8	156.3	56.1	77.7	70.8	1.673	0.860445	68.04	126.1	73.9	21.14	7.7	High	High	High	High	High	High
FALSE	High	Master Protein	Q05519	Serine/arginine-rich splicing factor 11 OS=Homo sapiens OX=9606 GN=SRSF11 PE=1 SV=1	0	54.133	20	7	32	7	1	484	53.5	10.52	79.44	7	0	41.3	36	44.1	145.8	163.7	169	0.193	0.708478	3.89	40.6	159.4	10.9	5.8	High	High	High	High	High	High
FALSE	High	Master Protein	Q99614	Tetratricopeptide repeat protein 1 OS=Homo sapiens OX=9606 GN=TTC1 PE=1 SV=1	0	53.991	40	10	37	10	1	292	33.5	4.84	85.47	10	0	66.2	74.6	73.1	114.4	144.8	126.9	0.592	0.963107	15.65	71.6	128.4	1.93	11.62	High	High	High	High	High	High
FALSE	High	Master Protein	Q9H583	HEAT repeat-containing protein 1 OS=Homo sapiens OX=9606 GN=HEATR1 PE=1 SV=3	0	53.946	9	17	33	17	1	2144	242.2	6.54	50.76	17	0	133.4	135.7	161.9	56.5	63.7	48.9	2.769	0.851691	59.95	155.7	44.3	12.63	8.45	High	High	High	High	High	High
FALSE	High	Master Protein	Q9ULV4	Coronin-1C OS=Homo sapiens OX=9606 GN=CORO1C PE=1 SV=1	0	53.914	33	14	33	14	1	474	53.2	7.08	73.16	14	0	137.7	138.7	139.1	65.4	57.8	61.2	2.108	0.866741	59.3	139	61	4.72	10.32	High	High	High	High	High	High
FALSE	High	Master Protein	P23396	40S ribosomal protein S3 OS=Homo sapiens OX=9606 GN=RPS3 PE=1 SV=2	0	53.895	55	13	57	13	1	243	26.7	9.66	134.08	13	0	59.7	78.4	82.4	105.9	130.2	143.4	0.576	0.977519	13	78.4	121.6	13.64	13.64	High	High	High	High	High	High
FALSE	High	Master Protein	Q9NVI7	ATPase family AAA domain-containing protein 3A OS=Homo sapiens OX=9606 GN=ATAD3A PE=1 SV=2	0	53.85	29	15	48	7	1	634	71.3	8.98	81.62	15	6	110.8	190.9	138	53.5	60.2	46.5	2.645	0.786396	67.62	149.1	50.9	23.13	17.69	High	High	High	Peak Found	High	High
FALSE	High	Master Protein	Q7Z417	Nuclear fragile X mental retardation-interacting protein 2 OS=Homo sapiens OX=9606 GN=NUFIP2 PE=1 SV=1	0	53.797	29	12	31	12	1	695	76.1	8.7	55.78	12	0	44	57.8	57.2	148.2	147.3	145.4	0.396	0.885926	7.79	49.5	150.5	1.72	1.09	High	High	High	High	High	High
FALSE	High	Master Protein	O94925	Glutaminase kidney isoform, mitochondrial OS=Homo sapiens OX=9606 GN=GLS PE=1 SV=1	0	53.757	23	11	35	11	1	669	73.4	7.77	85.07	11	0	137	136.2	146.2	100.2	57	23.4	1.574	0.892751	119.14	145.2	54.8	8.03	18.33	High	High	High	High	High	High
FALSE	High	Master Protein	P49023	Paxillin OS=Homo sapiens OX=9606 GN=PXN PE=1 SV=3	0	53.751	28	11	27	11	1	591	64.5	6.19	58.01	11	0	71.8	88.7	74.7	111.7	128.9	124.2	0.728	0.979894	13.72	75.3	124.7	10.17	7.26	High	High	High	High	High	High
FALSE	High	Master Protein	Q9UBT2	SUMO-activating enzyme subunit 2 OS=Homo sapiens OX=9606 GN=UBA2 PE=1 SV=2	0	53.683	29	13	36	13	1	640	71.2	5.29	63.51	13	0	106.2	127.8	129.6	76.9	76.2	83.2	1.647	0.892751	42.01	121.8	78.2	12.8	8.51	High	High	High	High	High	High
FALSE	High	Master Protein	Q00325	Phosphate carrier protein, mitochondrial OS=Homo sapiens OX=9606 GN=SLC25A3 PE=1 SV=2	0	53.607	37	16	63	16	1	362	40.1	9.38	124.37	16	0	157.2	148.2	160	45.6	42.5	46.5	7.017	0.158534	79.46	156.2	43.8	3.21	3.97	High	High	High	High	High	High
FALSE	High	Master Protein	P61088	Ubiquitin-conjugating enzyme E2 N OS=Homo sapiens OX=9606 GN=UBE2N PE=1 SV=1	0	53.604	72	9	49	9	1	152	17.1	6.57	118.62	9	0	66.2	65	59.7	128	141.4	139.6	0.396	0.900687	13.95	68.9	131.1	4.76	9.87	High	High	High	High	High	High
FALSE	High	Master Protein	Q9Y262	Eukaryotic translation initiation factor 3 subunit L OS=Homo sapiens OX=9606 GN=EIF3L PE=1 SV=1	0	53.6	28	14	39	14	1	564	66.7	6.34	73.64	14	0	76.3	117.1	113.7	89.7	103.8	99.4	1.709	0.889254	89.36	135	65	0.78	14.74	High	High	High	High	High	High
FALSE	High	Master Protein	O43237	Cytoplasmic dynein 1 light intermediate chain 2 OS=Homo sapiens OX=9606 GN=DYNC1LI2 PE=1 SV=1	0	53.594	33	11	40	11	1	492	54.1	6.38	100.93	11	0	107.2	110.1	110.9	87.5	97.9	86.3	1.48	0.897835	59.76	38.5	161.5	7.59	8.97	High	High	High	High	High	High
FALSE	High	Master Protein	O60216	Double-strand-break repair protein rad21 homolog OS=Homo sapiens OX=9606 GN=RAD21 PE=1 SV=2	0	53.572	18	10	21	10	1	631	71.6	4.65	54.43	10	0	52	48.7	40.2	144.4	160.8	153.8	0.409	0.872441	17.62	46.3	153.7	10.96	6.13	High	Peak Found	High	High	High	High
FALSE	High	Master Protein	Q8IWJ2	GRIP and coiled-coil domain-containing protein 2 OS=Homo sapiens OX=9606 GN=GCC2 PE=1 SV=4	0	53.504	12	17	35	14	1	1684	195.8	5.14	46.14	17	1	84.8	89.3	112.7	61.7	137.9	113.7	1.174	0.953787	66.8	107.4	92.6	19.75	33.47	High	High	High	High	High	High	Acetyl [N-Term]
FALSE	High	Master Protein	P09661	U2 small nuclear ribonucleoprotein A' OS=Homo sapiens OX=9606 GN=SNRPA1 PE=1 SV=2	0	53.358	49	12	45	12	1	255	28.4	8.62	90.99	12	0	83.1	79.4	74.2	114.6	122.1	126.7	0.678	0.992322	34.39	77.3	122.7	2.48	8.45	High	High	High	High	High	High
FALSE	High	Master Protein	P53365	Arfaptin-2 OS=Homo sapiens OX=9606 GN=ARFIP2 PE=1 SV=1	0	53.23	33	11	31	10	1	341	37.8	6.04	58.81	11	1	91.8	104.2	98.7	91.9	105.7	107.7	0.804	0.999958	43.71	90.4	109.6	3.62	8.33	High	High	High	High	High	High
FALSE	High	Master Protein	Q9BRK5	45 kDa calcium-binding protein OS=Homo sapiens OX=9606 GN=SDF4 PE=1 SV=1	0	53.225	33	10	37	10	1	362	41.8	4.86	98.83	10	0	85	86.2	89.9	107.8	115.4	115.8	0.672	0.985223	34.24	86	114	2.95	3.91	High	High	High	High	High	High
FALSE	High	Master Protein	P61247	40S ribosomal protein S3a OS=Homo sapiens OX=9606 GN=RPS3A PE=1 SV=2	0	53.203	44	12	39	12	1	264	29.9	9.73	84.65	12	0	51.5	56.4	59.4	142.8	139.8	150.1	0.382	0.892751	11.85	55.8	144.2	4.06	2.39	High	High	High	High	High	High
FALSE	High	Master Protein	Q92520	Protein FAM3C OS=Homo sapiens OX=9606 GN=FAM3C PE=1 SV=1	0	53.171	49	9	48	9	1	227	24.7	8.29	126.78	9	0	55.1	41.2	38.8	154.2	153.8	156.9	0.294	0.859394	5.18	41.2	158.8	20	1.59	High	High	High	High	High	High
FALSE	High	Master Protein	Q9Y3I0	RNA-splicing ligase RtcB homolog OS=Homo sapiens OX=9606 GN=RTCB PE=1 SV=1	0	53.165	26	12	24	12	1	505	55.2	7.23	43.39	12	0	193.2	146.2	186.9	47.4	11.7	14.6	3.198	0.758286	60.8	187.3	12.7	14.43	76.54	High	High	High	High	High	High
FALSE	High	Master Protein	P09382	Galectin-1 OS=Homo sapiens OX=9606 GN=LGALS1 PE=1 SV=2	0	53.159	70	7	91	7	1	135	14.7	5.5	214.9	7	0	27.4	28.9	34.1	171.2	169.2	169.1	0.177	0.661353	1.35	29.1	170.9	11.75	0.77	High	High	High	High	High	High
FALSE	High	Master Protein	Q9UEW8	STE20/SPS1-related proline-alanine-rich protein kinase OS=Homo sapiens OX=9606 GN=STK39 PE=1 SV=3	0	53.158	19	8	24	5	1	545	59.4	6.29	49.58	8	0	13.8	17.1	43.6	166.2	182.3	177	0.145	0.586846	0.55	8.4	191.6	106.15	9.76	Peak Found	High	Peak Found	High	High	High
FALSE	High	Master Protein	P19012	Keratin, type I cytoskeletal 15 OS=Homo sapiens OX=9606 GN=KRT15 PE=1 SV=3	0	53.152	25	14	91	1	1	456	49.2	4.77	192.51	14	0				162		438	0.01	9.51745e-17			200		64.91	Not Found	Not Found	Not Found	High	Not Found	Peak Found
FALSE	High	Master Protein	O75976	Carboxypeptidase D OS=Homo sapiens OX=9606 GN=CPD PE=1 SV=2	0	53.124	14	14	26	14	1	1380	152.8	6.05	47.09	14	0	50.1	66.6	60.6	129.2	150.1	143.5	0.338	0.839705	11.71	39.3	160.7	24.14	6.9	High	High	Peak Found	High	High	High
FALSE	High	Master Protein	P42765	3-ketoacyl-CoA thiolase, mitochondrial OS=Homo sapiens OX=9606 GN=ACAA2 PE=1 SV=2	0	53.08	45	13	38	13	1	397	41.9	8.09	73.99	13	0	170.2	198.2	191.9	11.6	11.6	16.4	19.663	0.0347221	115.91	193.4	6.6	14.16	19.83	High	High	High	Peak Found	High	Peak Found
FALSE	High	Master Protein	Q9Y617	Phosphoserine aminotransferase OS=Homo sapiens OX=9606 GN=PSAT1 PE=1 SV=2	0	53.058	34	11	28	11	1	370	40.4	7.66	56.73	11	0	72.7	126.3	118.6	55.9	110.8	115.7	1.122	0.962067	96.25	104	96	27.6	35.23	High	High	High	High	High	High
FALSE	High	Master Protein	Q04695	Keratin, type I cytoskeletal 17 OS=Homo sapiens OX=9606 GN=KRT17 PE=1 SV=2	0	53.045	28	16	72	3	1	432	48.1	5.02	145.58	16	0	99.8	76.6	66.5	154.1	168.3	34.7	0.618	0.953787	7.44	66.4	133.6	21.05	61.66	Peak Found	Peak Found	Peak Found	Peak Found	High	High
FALSE	High	Master Protein	Q12849	G-rich sequence factor 1 OS=Homo sapiens OX=9606 GN=GRSF1 PE=1 SV=3	0	52.895	29	11	33	11	1	480	53.1	6.19	81.81	11	0	31.7	28.1	29.5	158.8	183.8	168.1	0.226	0.76595	1.67	30.4	169.6	7.22	7.44	High	High	High	High	High	High
FALSE	High	Master Protein	Q13185	Chromobox protein homolog 3 OS=Homo sapiens OX=9606 GN=CBX3 PE=1 SV=4	0	52.811	52	7	51	5	1	183	20.8	5.33	149.08	7	2	49.3	53.5	51.4	159.4	139.6	146.8	0.374	0.892751	10.87	51.7	148.3	4.24	6.83	High	High	High	High	High	High
FALSE	High	Master Protein	Q9Y3C1	Nucleolar protein 16 OS=Homo sapiens OX=9606 GN=NOP16 PE=1 SV=2	0	52.801	47	8	33	8	1	178	21.2	9.94	86.03	8	0	41.2	53.6	50.2	138.3	170.5	146.2	0.402	0.898779	4.02	51.2	148.8	13.33	11.03	High	High	High	High	High	High
FALSE	High	Master Protein	O94874	E3 UFM1-protein ligase 1 OS=Homo sapiens OX=9606 GN=UFL1 PE=1 SV=2	0	52.749	19	14	27	14	1	794	89.5	6.79	52.58	14	0	94.4	158.7	161.5	51.8	75.5	58.1	2.206	0.870063	62.84	141.2	58.8	20.59	10.23	High	High	High	High	High	High
FALSE	High	Master Protein	P62841	40S ribosomal protein S15 OS=Homo sapiens OX=9606 GN=RPS15 PE=1 SV=2	0	52.672	37	4	29	4	1	145	17	10.39	78.07	4	0	41.5	28.8	28.3	187.6	167.8	146	0.277	0.837002	4.34	47.4	152.6	5.65	15.68	High	High	High	High	High	High
FALSE	High	Master Protein	Q96JB5	CDK5 regulatory subunit-associated protein 3 OS=Homo sapiens OX=9606 GN=CDK5RAP3 PE=1 SV=2	0	52.655	27	13	51	12	1	506	56.9	4.75	115.74	13	1	71.3	77.3	72.7	121.8	127.5	129.4	0.653	0.979894	18.22	74.8	125.2	7.21	1.4	High	High	High	High	High	High	Acetyl [N-Term]
FALSE	High	Master Protein	Q15165	Serum paraoxonase/arylesterase 2 OS=Homo sapiens OX=9606 GN=PON2 PE=1 SV=4	0	52.643	50	10	32	10	1	354	39.4	5.6	78.88	10	0	159.5	165.7	161.6	43.4	36.9	32.9	3.373	0.708478	39.2	166.3	33.7	4.91	28.04	High	High	High	High	High	High
FALSE	High	Master Protein	Q96RT1	Erbin OS=Homo sapiens OX=9606 GN=ERBIN PE=1 SV=2	0	52.591	14	13	24	13	1	1412	158.2	5.5	44.66	13	0	9.1	40.5	37.7	110.3	189.8	212.6	0.182	0.672424	1.65	19.4	180.6	27.88	32.03	Peak Found	Peak Found	High	High	High	High
FALSE	High	Master Protein	Q9H6F5	Coiled-coil domain-containing protein 86 OS=Homo sapiens OX=9606 GN=CCDC86 PE=1 SV=1	0	52.53	38	9	26	9	1	360	40.2	10.33	66.33	9	0	36.9	40.9	39.8	153.2	169.7	159.5	0.217	0.765191	3.04	30.8	169.2	4.85	5.1	High	High	High	High	High	High
FALSE	High	Master Protein	Q15061	WD repeat-containing protein 43 OS=Homo sapiens OX=9606 GN=WDR43 PE=1 SV=3	0	52.504	23	9	20	9	1	677	74.8	5.57	48.71	9	0	121.8	80.2	92.9	123.1	108.6	73.3	1.628	0.910024	41.09	102	98	4.19	23.07	High	High	High	High	High	High
FALSE	High	Master Protein	P43304	Glycerol-3-phosphate dehydrogenase, mitochondrial OS=Homo sapiens OX=9606 GN=GPD2 PE=1 SV=3	0	52.491	26	13	23	13	1	727	80.8	7.69	51.12	13	0	83.7	107.8	81.4	84.2	126.1	116.8	0.824	0.979894	16.1	84	116	15.41	16.93	Peak Found	High	High	High	High	High
FALSE	High	Master Protein	P18754	Regulator of chromosome condensation OS=Homo sapiens OX=9606 GN=RCC1 PE=1 SV=1	0	52.331	30	8	44	8	1	421	44.9	7.52	111.6	8	0	132.2	171	161.6	56.5	44	34.7	3.973	0.662212	33.21	163.9	36.1	7.61	25.73	High	High	High	High	High	High
FALSE	High	Master Protein	P01893	Putative HLA class I histocompatibility antigen, alpha chain H OS=Homo sapiens OX=9606 GN=HLA-H PE=5 SV=3	0	52.285	33	8	45	1	1	362	40.9	6.3	119.96	8	0				303.6	296.4		0.01	9.51745e-17			200		1.77	Not Found	Not Found	Not Found	High	High	High
FALSE	High	Master Protein	O75489	NADH dehydrogenase [ubiquinone] iron-sulfur protein 3, mitochondrial OS=Homo sapiens OX=9606 GN=NDUFS3 PE=1 SV=1	0	52.248	42	8	47	8	1	264	30.2	7.5	108.93	8	0	75.6	75.5	77.5	134.3	118.2	119	0.537	0.955335	21.33	77.7	122.3	1.59	7.42	High	High	High	High	High	High
FALSE	High	Master Protein	Q9H3N1	Thioredoxin-related transmembrane protein 1 OS=Homo sapiens OX=9606 GN=TMX1 PE=1 SV=1	0	52.211	33	12	44	12	1	280	31.8	4.98	97.79	12	0	61.2	69.8	66.2	130.4	135	137.5	0.466	0.940562	20.73	65.6	134.4	6.09	2.61	High	High	High	High	High	High
FALSE	High	Master Protein	P48735	Isocitrate dehydrogenase [NADP], mitochondrial OS=Homo sapiens OX=9606 GN=IDH2 PE=1 SV=2	0	52.174	30	12	33	10	1	452	50.9	8.69	66.42	12	0	122.8	117.4	128.2	88.4	62.9	80.4	1.099	0.963107	111.99	121.3	78.7	5.08	15.22	High	High	High	High	High	High
FALSE	High	Master Protein	P47895	Aldehyde dehydrogenase family 1 member A3 OS=Homo sapiens OX=9606 GN=ALDH1A3 PE=1 SV=2	0	52.151	29	12	25	10	1	512	56.1	7.25	50.42	12	1	4.9	23.5	24.2	81.7	222.5	243.1	0.437	0.892751	7.63	14.4	185.6	34.69	45.82	Peak Found	Peak Found	Not Found	High	High	High
FALSE	High	Master Protein	P37802	Transgelin-2 OS=Homo sapiens OX=9606 GN=TAGLN2 PE=1 SV=3	0	52.123	67	11	34	11	1	199	22.4	8.25	79.85	11	0	67.2	74.8	80	106.9	130.7	140.4	0.509	0.953787	30.58	70.9	129.1	3.94	3.54	High	High	High	High	High	High
FALSE	High	Master Protein	Q9BVP2	Guanine nucleotide-binding protein-like 3 OS=Homo sapiens OX=9606 GN=GNL3 PE=1 SV=2	0	52.072	28	11	38	11	1	549	62	9.16	76.98	11	0	91	81.7	100.9	101.3	95.8	129.3	1.083	0.965283	62.54	85	115	10.22	11.5	High	High	High	High	High	High
FALSE	High	Master Protein	P25325	3-mercaptopyruvate sulfurtransferase OS=Homo sapiens OX=9606 GN=MPST PE=1 SV=3	0	52.059	49	9	28	9	1	297	33.2	6.6	75.12	9	0	61.4	66	64	117.9	145.4	145.2	0.893	0.990327	22.66	61.3	138.7	4.18	11.53	High	High	High	High	High	High
FALSE	High	Master Protein	O43242	26S proteasome non-ATPase regulatory subunit 3 OS=Homo sapiens OX=9606 GN=PSMD3 PE=1 SV=2	0	52.052	31	14	35	14	1	534	60.9	8.44	64.02	14	0	114.7	137.7	142.2	83.2	72.4	49.8	2.292	0.850826	89.34	132.9	67.1	9.69	20.61	High	High	High	High	High	High
FALSE	High	Master Protein	P48960	Adhesion G protein-coupled receptor E5 OS=Homo sapiens OX=9606 GN=ADGRE5 PE=1 SV=4	0	51.934	15	8	27	8	1	835	91.8	6.87	74.72	8	0	10.4	34.7	34.7	190.4	149.7	180.1	0.095	0.29517	0.99	29.6	170.4	35.06	13.46	High	High	High	High	High	High
FALSE	High	Master Protein	Q53H82	Endoribonuclease LACTB2 OS=Homo sapiens OX=9606 GN=LACTB2 PE=1 SV=2	0	51.933	41	9	32	9	1	288	32.8	6.8	62.35	9	0	108.8	99.9	89.1	96	102.7	103.6	0.808	0.992322	63.52	99.6	100.4	10.69	3.22	High	High	High	High	High	High
FALSE	High	Master Protein	O60832	H/ACA ribonucleoprotein complex subunit DKC1 OS=Homo sapiens OX=9606 GN=DKC1 PE=1 SV=3	0	51.928	25	12	32	12	1	514	57.6	9.42	68.53	12	0	166.6	141.4	156.7	46.1	48.3	40.8	2.509	0.787399	92.55	123.8	76.2	9.06	46.46	High	High	High	High	High	High
FALSE	High	Master Protein	O43765	Small glutamine-rich tetratricopeptide repeat-containing protein alpha OS=Homo sapiens OX=9606 GN=SGTA PE=1 SV=1	0	51.913	35	9	36	9	1	313	34	4.87	91.84	9	0	30.5	34.5	35.8	151.8	173.2	174.1	0.25	0.786396	1.94	34.2	165.8	8.02	7.48	High	High	High	High	High	High
FALSE	High	Master Protein	O94832	Unconventional myosin-Id OS=Homo sapiens OX=9606 GN=MYO1D PE=1 SV=2	0	51.851	15	16	32	15	1	1006	116.1	9.39	65.22	16	1	165.1	200.5	198.3	19.4	11.3	5.3	13.414	0.0936075	58.29	195.1	4.9	14.97	60.57	High	High	High	Peak Found	Peak Found	Peak Found
FALSE	High	Master Protein	P18124	60S ribosomal protein L7 OS=Homo sapiens OX=9606 GN=RPL7 PE=1 SV=1	0	51.809	49	13	43	13	1	248	29.2	10.65	72.5	13	0	85.7	98.1	102.4	100.1	102.4	111.4	0.908	0.963802	29.89	93.9	106.1	9.14	13.72	High	High	High	High	High	High
FALSE	High	Master Protein	Q14257	Reticulocalbin-2 OS=Homo sapiens OX=9606 GN=RCN2 PE=1 SV=1	0	51.76	45	10	30	10	1	317	36.9	4.4	97.77	10	0	67.6	78	77	113.6	144.5	119.2	0.863	0.991206	42.88	78.6	121.4	3.11	12.04	High	High	High	High	High	High
FALSE	High	Master Protein	O00303	Eukaryotic translation initiation factor 3 subunit F OS=Homo sapiens OX=9606 GN=EIF3F PE=1 SV=1	0	51.756	37	10	46	10	1	357	37.5	5.45	116	10	0	66.5	76.3	72.6	138	122.5	124.1	0.656	0.991537	33.98	72.8	127.2	3.62	6.87	High	High	High	High	High	High
FALSE	High	Master Protein	Q9Y426	C2 domain-containing protein 2 OS=Homo sapiens OX=9606 GN=C2CD2 PE=1 SV=2	0	51.684	25	9	18	9	1	696	75.5	6.92	44.82	9	0	11.1	6.5	7.7	175.7	214.6	184.5	0.292	0.820131	4.58	8	192	65.68	10.62	Peak Found	Peak Found	Peak Found	High	High	High
FALSE	High	Master Protein	Q9C0C9	(E3-independent) E2 ubiquitin-conjugating enzyme OS=Homo sapiens OX=9606 GN=UBE2O PE=1 SV=3	0	51.626	15	11	21	11	1	1292	141.2	5.12	36.94	11	0	127	8.2	14.8	176.6	175.3	98.1	0.422	0.892751	8.19	15.5	184.5	128.39	28.63	Peak Found	High	High	High	High	High
FALSE	High	Master Protein	Q96TC7	Regulator of microtubule dynamics protein 3 OS=Homo sapiens OX=9606 GN=RMDN3 PE=1 SV=2	0	51.593	29	10	28	10	1	470	52.1	5.1	57.58	10	0	77.5	94.6	84.3	128	104.2	111.4	0.527	0.931028	20.6	88.4	111.6	9.27	20.41	High	High	High	High	High	High
FALSE	High	Master Protein	P31937	3-hydroxyisobutyrate dehydrogenase, mitochondrial OS=Homo sapiens OX=9606 GN=HIBADH PE=1 SV=2	0	51.558	42	9	41	9	1	336	35.3	8.13	106.3	9	0	59.9	96.4	86.6	130.5	131	95.6	0.934	0.982014	25.97	81.5	118.5	26.61	16.67	High	High	High	High	High	High
FALSE	High	Master Protein	Q9UHD8	Septin-9 OS=Homo sapiens OX=9606 GN=SEPTIN9 PE=1 SV=2	0	51.537	24	10	35	10	1	586	65.4	8.97	66.85	10	0	110.9	107.5	119.4	91.4	89.8	81	1.329	0.93556	51.63	108.1	91.9	5.29	6.74	High	High	High	High	High	High
FALSE	High	Master Protein	Q15046	Lysine--tRNA ligase OS=Homo sapiens OX=9606 GN=KARS1 PE=1 SV=3	0	51.521	23	12	45	12	1	597	68	6.35	97.94	12	0	100.1	107.6	104	100.8	89.3	98.2	1.232	0.942552	30.27	100.6	99.4	3.54	6.33	High	High	High	High	High	High
FALSE	High	Master Protein	P55795	Heterogeneous nuclear ribonucleoprotein H2 OS=Homo sapiens OX=9606 GN=HNRNPH2 PE=1 SV=1	0	51.369	29	10	46	4	1	449	49.2	6.3	115.45	10	0	126.2	122	107.3	86.6	91.2	66.7	1.123	0.979894	22.68	117	83	8.33	16.1	High	High	High	Peak Found	High	Peak Found	Acetyl [N-Term]
FALSE	High	Master Protein	P33991	DNA replication licensing factor MCM4 OS=Homo sapiens OX=9606 GN=MCM4 PE=1 SV=5	0	51.36	19	11	15	11	1	863	96.5	6.74	41.83	11	0	12	11	7.6	183.3	185.7	200.5	0.16	0.642122	1.15	11.5	188.5	22.71	19.6	Peak Found	Peak Found	Peak Found	High	High	High
FALSE	High	Master Protein	Q9P289	Serine/threonine-protein kinase 26 OS=Homo sapiens OX=9606 GN=STK26 PE=1 SV=2	0	51.318	30	11	22	5	1	416	46.5	5.29	36.89	11	0				161.2	234.7	204.1	0.256	0.796181	0.58	19.9	180.1		18.42	Peak Found	Not Found	High	High	High	High
FALSE	High	Master Protein	Q9UJU6	Drebrin-like protein OS=Homo sapiens OX=9606 GN=DBNL PE=1 SV=1	0	51.313	34	11	26	11	1	430	48.2	5.05	53.49	11	0	36.3	29.3	46.4	168.1	191.6	128.4	0.284	0.837496	3.68	28.8	171.2	35.41	16.22	High	High	High	High	High	High
FALSE	High	Master Protein	Q14690	Protein RRP5 homolog OS=Homo sapiens OX=9606 GN=PDCD11 PE=1 SV=3	0	51.236	11	17	30	17	1	1871	208.6	8.87	33.84	17	0	73.9	90.7	91.5	105.8	124.4	113.6	1.969	0.786396	111.04	87	113	7.71	8.31	High	High	High	High	High	High
FALSE	High	Master Protein	Q8N9T8	Protein KRI1 homolog OS=Homo sapiens OX=9606 GN=KRI1 PE=1 SV=3	0	51.227	19	10	29	10	1	703	82.5	5.14	62.7	10	0	81.7	86.2	83.7	118.4	118.2	111.8	0.905	0.986608	59.52	84.4	115.6	9.03	3.36	High	High	High	High	High	High
FALSE	High	Master Protein	O43432	Eukaryotic translation initiation factor 4 gamma 3 OS=Homo sapiens OX=9606 GN=EIF4G3 PE=1 SV=2	0	51.18	10	12	36	6	1	1585	176.5	5.38	64.38	12	0	137.1	60.7	125.1	88.7	96.4	92	0.844	0.991537	54.02	115.4	84.6	34.24	4.15	Peak Found	Peak Found	Peak Found	High	High	High
FALSE	High	Master Protein	P48444	Coatomer subunit delta OS=Homo sapiens OX=9606 GN=ARCN1 PE=1 SV=1	0	51.169	25	12	40	12	1	511	57.2	6.21	68.14	12	0	150.2	134.7	142.1	54.6	64.6	53.8	2.538	0.813393	46.19	145.5	54.5	5.42	15.16	High	High	High	High	High	High
FALSE	High	Master Protein	P35052	Glypican-1 OS=Homo sapiens OX=9606 GN=GPC1 PE=1 SV=2	0	51.15	33	12	19	12	1	558	61.6	7.3	41.24	12	0	64.8	69.1	72.9	123.7	137.7	131.8	0.908	0.991537	55.33	68.9	131.1	5.91	5.27	High	High	Peak Found	High	High	High
FALSE	High	Master Protein	Q9UJC3	Protein Hook homolog 1 OS=Homo sapiens OX=9606 GN=HOOK1 PE=1 SV=2	0	51.083	21	10	21	10	1	728	84.6	5.15	48.81	10	0	32.2	32.8	34.4	134.7	161.3	204.6	0.466	0.925948	8.42	33.3	166.7	8.43	19.92	Peak Found	High	High	High	High	High
FALSE	High	Master Protein	P08134	Rho-related GTP-binding protein RhoC OS=Homo sapiens OX=9606 GN=RHOC PE=1 SV=1	0	51.07	38	8	59	1	1	193	22	6.58	161.65	8	0	56.1	98.6	75.4	114.4	128.3	127.3	0.593	0.962067	13.4	74.5	125.5	27.81	6.16	High	High	High	Peak Found	High	High
FALSE	High	Master Protein	P61019	Ras-related protein Rab-2A OS=Homo sapiens OX=9606 GN=RAB2A PE=1 SV=1	0	50.991	58	11	46	5	1	212	23.5	6.54	112.84	11	5	144.3	182	165.1	38.3	35.9	34.4	4.452	0.561956	52.41	164.1	35.9	11.14	6.9	High	High	High	High	High	High
FALSE	High	Master Protein	Q969G3	SWI/SNF-related matrix-associated actin-dependent regulator of chromatin subfamily E member 1 OS=Homo sapiens OX=9606 GN=SMARCE1 PE=1 SV=2	0	50.886	38	10	23	10	1	411	46.6	4.88	51.81	10	0	40.5	73.7	63	110.8	158.7	153.3	0.404	0.895487	9.2	54.6	145.4	21.94	18.56	Peak Found	High	High	High	High	High
FALSE	High	Master Protein	Q1KMD3	Heterogeneous nuclear ribonucleoprotein U-like protein 2 OS=Homo sapiens OX=9606 GN=HNRNPUL2 PE=1 SV=1	0	50.821	20	12	47	12	1	747	85.1	4.91	93.01	12	0	115.2	134	139.6	72.2	75	64	1.612	0.892751	97.45	127.2	72.8	9.62	12.02	High	High	High	High	High	High
FALSE	High	Master Protein	Q15907	Ras-related protein Rab-11B OS=Homo sapiens OX=9606 GN=RAB11B PE=1 SV=4	0	50.743	56	11	51	2	1	218	24.5	5.94	120.13	11	9	112.4	113.7	119.5	80.3	88.7	85.5	1.333	0.892751	53.67	113.8	86.2	2.41	2.69	Not Found	High	High	High	High	High
FALSE	High	Master Protein	P61158	Actin-related protein 3 OS=Homo sapiens OX=9606 GN=ACTR3 PE=1 SV=3	0	50.741	37	10	33	10	1	418	47.3	5.88	67.6	10	0	106.4	150.2	144.8	62.8	57.5	78.2	2.015	0.868327	51.78	138	62	19.69	12.23	High	High	High	High	High	High
FALSE	High	Master Protein	P05386	60S acidic ribosomal protein P1 OS=Homo sapiens OX=9606 GN=RPLP1 PE=1 SV=1	0	50.669	53	3	29	3	1	114	11.5	4.32	130.39	3	0	3.3	3.6	3.7	187.4	190.9	211	0.071	0.162997	0.26	4.2	195.8	7.45	6.37	High	High	High	High	High	High
FALSE	High	Master Protein	Q92734	Protein TFG OS=Homo sapiens OX=9606 GN=TFG PE=1 SV=2	0	50.654	23	8	31	8	1	400	43.4	5.1	71.63	8	0	62.6	87.1	87.9	93.8	137.8	130.7	0.536	0.962067	27.89	80.5	119.5	2.62	13.87	High	High	High	High	High	High
FALSE	High	Master Protein	Q92785	Zinc finger protein ubi-d4 OS=Homo sapiens OX=9606 GN=DPF2 PE=1 SV=2	0	50.626	43	11	23	11	1	391	44.1	6.33	50.38	11	0	42.5	53.4	46.5	150.6	155.1	151.9	0.366	0.860445	11.34	44.6	155.4	9.37	1.73	High	High	High	High	High	High
FALSE	High	Master Protein	Q9UDY2	Tight junction protein ZO-2 OS=Homo sapiens OX=9606 GN=TJP2 PE=1 SV=2	0	50.58	13	12	33	12	1	1190	133.9	7.4	65.64	12	0	112.7	168.2	170.4	30.4	66.3	52	2.194	0.877505	56.85	153.6	46.4	14.67	30.07	High	High	High	High	High	High
FALSE	High	Master Protein	P25789	Proteasome subunit alpha type-4 OS=Homo sapiens OX=9606 GN=PSMA4 PE=1 SV=1	0	50.564	45	9	37	9	1	261	29.5	7.72	86.26	9	0	68.2	72.9	72	134.1	145.2	107.5	2.138	0.837002	85.96	132.4	67.6	11.56	8.91	High	High	High	High	High	High
FALSE	High	Master Protein	P61221	ATP-binding cassette sub-family E member 1 OS=Homo sapiens OX=9606 GN=ABCE1 PE=1 SV=1	0	50.528	20	10	18	10	1	599	67.3	8.34	47.24	10	0	94.1	119.2	113.4	93.1	85.6	94.5	1.26	0.936868	105.17	114	86	11.39	5.77	High	High	High	High	High	High
FALSE	High	Master Protein	P24844	Myosin regulatory light polypeptide 9 OS=Homo sapiens OX=9606 GN=MYL9 PE=1 SV=4	0	50.485	44	6	38	1	1	172	19.8	4.92	118.73	6	0				194	193.1	212.9	0.01	9.51745e-17			200		5.5	Not Found	Not Found	Not Found	Peak Found	Peak Found	High
FALSE	High	Master Protein	P06865	Beta-hexosaminidase subunit alpha OS=Homo sapiens OX=9606 GN=HEXA PE=1 SV=2	0	50.339	23	12	33	11	1	529	60.7	5.16	63.18	12	0	181.7	188.3	175.1	9.5	20.9	24.5	4.813	0.521684	108.41	179.7	20.3	3.72	42.53	High	High	High	High	High	High
FALSE	High	Master Protein	Q9Y2Q3	Glutathione S-transferase kappa 1 OS=Homo sapiens OX=9606 GN=GSTK1 PE=1 SV=3	0	50.304	44	8	63	8	1	226	25.5	8.41	132.8	8	0	155.4	172.2	183.1	24	32.1	33.1	5.637	0.320987	33.69	168.3	31.7	11.67	14.66	High	High	High	High	High	High
FALSE	High	Master Protein	Q6IAA8	Ragulator complex protein LAMTOR1 OS=Homo sapiens OX=9606 GN=LAMTOR1 PE=1 SV=2	0	50.296	65	8	28	8	1	161	17.7	5.15	75.25	8	0	76.3	65.3	60.7	126.6	129	142	0.764	0.996387	60.46	67.9	132.1	11.12	6.49	High	High	High	High	High	High
FALSE	High	Master Protein	Q96I24	Far upstream element-binding protein 3 OS=Homo sapiens OX=9606 GN=FUBP3 PE=1 SV=2	0	50.225	30	11	26	10	1	572	61.6	8.38	44.11	11	0	110.7	30.7	45.8	135.5	131.3	145.9	0.483	0.892751	21.88	48.9	151.1	32.97	5.38	High	High	High	High	High	High
FALSE	High	Master Protein	Q02878	60S ribosomal protein L6 OS=Homo sapiens OX=9606 GN=RPL6 PE=1 SV=3	0	50.115	35	11	48	11	1	288	32.7	10.58	100.05	11	0	80.7	132.7	133.7	60.9	99.5	92.5	1.364	0.892173	40.19	116	84	17.33	15.63	High	High	High	High	High	High
FALSE	High	Master Protein	P42892	Endothelin-converting enzyme 1 OS=Homo sapiens OX=9606 GN=ECE1 PE=1 SV=2	0	49.954	19	10	27	10	1	770	87.1	5.88	53.75	10	0	149.6	89.7	50.8	82.5	123.7	103.7	1.14	0.968656	35.82	66.2	133.8	50.23	19.91	High	High	High	High	High	High
FALSE	High	Master Protein	Q16629	Serine/arginine-rich splicing factor 7 OS=Homo sapiens OX=9606 GN=SRSF7 PE=1 SV=1	0	49.953	35	10	47	9	1	238	27.4	11.82	108.19	10	1	85.1	82.5	79.1	118.7	120.1	114.4	0.546	0.965283	28.04	82.1	117.9	3.61	2.67	High	High	High	High	High	High
FALSE	High	Master Protein	Q9H2G2	STE20-like serine/threonine-protein kinase OS=Homo sapiens OX=9606 GN=SLK PE=1 SV=1	0	49.951	12	11	22	10	1	1235	142.6	5.15	46.88	11	1	64.9	47.8	66.5	162.4	141	117.4	0.798	0.979894	23.46	55.7	144.3	15.04	23.13	High	High	High	High	High	High
FALSE	High	Master Protein	Q32P28	Prolyl 3-hydroxylase 1 OS=Homo sapiens OX=9606 GN=P3H1 PE=1 SV=2	0	49.801	19	13	25	12	1	736	83.3	5.14	35.73	13	1	180.2	136.9	135.8	52.1	50.3	44.7	3.02	0.748774	78.34	170.6	29.4	10.92	2.68	High	High	High	High	High	High
FALSE	High	Master Protein	O43823	A-kinase anchor protein 8 OS=Homo sapiens OX=9606 GN=AKAP8 PE=1 SV=1	0	49.782	25	12	23	12	1	692	76.1	5.15	39.41	12	0	65.6	63.9	67.9	110.3	161.4	131	0.63	0.966841	15.95	64.1	135.9	15.91	10.87	High	High	High	High	High	High
FALSE	High	Master Protein	Q969X5	Endoplasmic reticulum-Golgi intermediate compartment protein 1 OS=Homo sapiens OX=9606 GN=ERGIC1 PE=1 SV=1	0	49.669	45	10	27	10	1	290	32.6	7.06	64.82	10	0	200.6	188.3	169.3	18.6	8.3	14.8	8.441	0.232062	86.15	186	14	8.41	52.53	High	High	High	High	High	Peak Found
FALSE	High	Master Protein	P26368	Splicing factor U2AF 65 kDa subunit OS=Homo sapiens OX=9606 GN=U2AF2 PE=1 SV=4	0	49.666	31	7	32	7	1	475	53.5	9.09	82.74	7	0	122.1	118.5	108.3	88	89.7	73.3	1.6	0.892751	100.67	114.8	85.2	6.46	10.86	High	High	High	High	High	High
FALSE	High	Master Protein	Q96KB5	Lymphokine-activated killer T-cell-originated protein kinase OS=Homo sapiens OX=9606 GN=PBK PE=1 SV=3	0	49.615	42	11	24	11	1	322	36.1	5.12	58.8	11	0	24.1	6.8		159.6	210.7	198.8	0.16	0.602649	3.05	5.2	194.8	52.2	15.58	Peak Found	Peak Found	Peak Found	High	High	High	Acetyl [N-Term]
FALSE	High	Master Protein	P45973	Chromobox protein homolog 5 OS=Homo sapiens OX=9606 GN=CBX5 PE=1 SV=1	0	49.562	53	9	28	8	1	191	22.2	5.86	71.15	9	1	46.1	55.4	55.5	149.8	139.9	153.4	0.455	0.921618	16.32	53.6	146.4	20.17	3.23	High	High	High	High	High	High
FALSE	High	Master Protein	P25786	Proteasome subunit alpha type-1 OS=Homo sapiens OX=9606 GN=PSMA1 PE=1 SV=1	0	49.538	44	13	36	13	1	263	29.5	6.61	72.64	13	0	165.8	157.3	156.4	40.5	37.7	42.3	4.07	0.620146	44.93	159.3	40.7	3.28	7.34	High	High	High	High	High	High
FALSE	High	Master Protein	Q15631	Translin OS=Homo sapiens OX=9606 GN=TSN PE=1 SV=1	0	49.398	30	7	29	7	1	228	26.2	6.44	80.3	7	0	33	58.4	55.6	118.1	192.1	142.7	0.324	0.869072	11.83	58.2	141.8	28.34	25.91	High	High	High	High	High	High
FALSE	High	Master Protein	P50416	Carnitine O-palmitoyltransferase 1, liver isoform OS=Homo sapiens OX=9606 GN=CPT1A PE=1 SV=2	0	49.376	18	12	26	12	1	773	88.3	8.65	49.83	12	0	184.9	186.1	185.1	9.6	19.5	14.8	10.131	0.164465	79.02	183.5	16.5	1.17	23.73	High	High	High	Peak Found	Peak Found	High
FALSE	High	Master Protein	Q86Y82	Syntaxin-12 OS=Homo sapiens OX=9606 GN=STX12 PE=1 SV=1	0	49.369	38	8	44	8	1	276	31.6	5.59	111.92	8	0	71.1	100.9	97.6	103.5	111.2	115.7	0.896	0.981343	32.97	92.7	107.3	17.68	5.7	High	High	High	High	High	High
FALSE	High	Master Protein	Q9BTY7	Protein HGH1 homolog OS=Homo sapiens OX=9606 GN=HGH1 PE=1 SV=1	0	49.219	33	9	22	9	1	390	42.1	4.81	57.88	9	0	13.2	14.7	1.3	169.1	191.4	210.3	0.067	0.179838	0.38	5.8	194.2	51.8	10.74	Peak Found	Peak Found	Peak Found	High	High	High
FALSE	High	Master Protein	P40855	Peroxisomal biogenesis factor 19 OS=Homo sapiens OX=9606 GN=PEX19 PE=1 SV=1	0	49.206	48	9	32	9	1	299	32.8	4.34	49.5	9	0	80.5	62.3	67.6	113.9	132.6	143.3	0.428	0.895487	5.88	67.3	132.7	14.32	11.38	High	High	High	High	High	High
FALSE	High	Master Protein	Q14165	Malectin OS=Homo sapiens OX=9606 GN=MLEC PE=1 SV=1	0	49.156	36	8	31	8	1	292	32.2	5.41	71.69	8	0	173.3	155.2	143.7	44.5	42.2	41.1	3.159	0.742003	67.83	150.6	49.4	19.65	6.63	High	High	High	High	High	High
FALSE	High	Master Protein	P23786	Carnitine O-palmitoyltransferase 2, mitochondrial OS=Homo sapiens OX=9606 GN=CPT2 PE=1 SV=2	0	49.11	24	11	25	11	1	658	73.7	8.18	47.14	11	0	175.7	187.1	182.9	15.1	17.6	21.7	5.816	0.433329	72.98	182.7	17.3	4.76	8.17	High	High	High	Peak Found	Peak Found	Peak Found
FALSE	High	Master Protein	P51610	Host cell factor 1 OS=Homo sapiens OX=9606 GN=HCFC1 PE=1 SV=2	0	49.081	12	13	24	13	1	2035	208.6	7.46	46.57	13	0	74.1	73.9	73.5	113.6	125.8	139.1	0.568	0.974541	18.66	74.1	125.9	0.39	9.99	High	High	High	High	High	High
FALSE	High	Master Protein	P30040	Endoplasmic reticulum resident protein 29 OS=Homo sapiens OX=9606 GN=ERP29 PE=1 SV=4	0	49.074	52	10	67	10	1	261	29	7.31	167.43	10	0	175.8	149.7	147.4	59.4	31.1	36.7	5.345	0.433459	49.45	164.5	35.5	11.67	9.17	High	High	High	High	High	High
FALSE	High	Master Protein	Q6Y7W6	GRB10-interacting GYF protein 2 OS=Homo sapiens OX=9606 GN=GIGYF2 PE=1 SV=1	0	49.072	9	8	19	8	1	1299	150	5.54	43.98	8	0	31	37.4	11	183.4	191.4	145.8	0.47	0.892751	17.3	31.1	168.9	22.97	11.89	High	Peak Found	Not Found	High	High	High
FALSE	High	Master Protein	O00232	26S proteasome non-ATPase regulatory subunit 12 OS=Homo sapiens OX=9606 GN=PSMD12 PE=1 SV=3	0	48.882	30	12	29	12	1	456	52.9	7.65	65.47	12	0	95	124.9	119.9	72.6	100.9	86.7	0.989	0.982014	66.49	115.8	84.2	12.23	16.27	High	High	High	High	High	High
FALSE	High	Master Protein	Q96CS3	FAS-associated factor 2 OS=Homo sapiens OX=9606 GN=FAF2 PE=1 SV=2	0	48.851	28	8	50	8	1	445	52.6	5.62	92.26	8	0	148.4	154.6	134.7	61.9	46.6	53.8	3.319	0.767134	47.8	150.6	49.4	11.55	5.9	High	High	High	High	High	High
FALSE	High	Master Protein	O75821	Eukaryotic translation initiation factor 3 subunit G OS=Homo sapiens OX=9606 GN=EIF3G PE=1 SV=2	0	48.799	33	9	33	9	1	320	35.6	6.13	70.95	9	0	62.5	83.6	78.9	133.9	119.1	121.9	0.676	0.985223	20.78	78.7	121.3	14.8	8.04	High	High	High	High	High	High
FALSE	High	Master Protein	P06454	Prothymosin alpha OS=Homo sapiens OX=9606 GN=PTMA PE=1 SV=2	0	48.77	23	6	56	6	1	111	12.2	3.78	165.86	6	0	29.7	27.2	27.2	184.2	176.7	154.9	0.144	0.552621	1.21	26.9	173.1	4.43	8.71	High	High	High	High	High	High
FALSE	High	Master Protein	P61011	Signal recognition particle 54 kDa protein OS=Homo sapiens OX=9606 GN=SRP54 PE=1 SV=1	0	48.721	29	11	26	11	1	504	55.7	8.75	61.24	11	0	89.4	112	94.1	67.6	117.8	119.2	1.124	0.982014	73.94	88.9	111.1	13.58	17.41	High	High	High	High	High	High
FALSE	High	Master Protein	P16402	Histone H1.3 OS=Homo sapiens OX=9606 GN=H1-3 PE=1 SV=2	0	48.652	17	7	110	7	1	221	22.3	11.02	298.86	7	0	15.2	21.9	23.9	208.7	161.6	168.7	0.113	0.405771	0.39	23	177	21.92	14.28	High	High	High	High	High	High
FALSE	High	Master Protein	P21589	5'-nucleotidase OS=Homo sapiens OX=9606 GN=NT5E PE=1 SV=1	0	48.619	29	13	25	13	1	574	63.3	7.03	49.21	13	0	164.4	168.8	146.4	29.8	43.6	47.1	2.943	0.759113	107.26	164.3	35.7	6.87	21.27	High	High	High	High	High	High
FALSE	High	Master Protein	Q06587	E3 ubiquitin-protein ligase RING1 OS=Homo sapiens OX=9606 GN=RING1 PE=1 SV=2	0	48.575	25	8	30	8	1	406	42.4	5.62	66.35	8	0	53.1	69.4	63	112.8	148.9	152.8	0.38	0.88457	11.18	59.5	140.5	12.56	15.22	High	High	High	High	High	High
FALSE	High	Master Protein	Q9NVP1	ATP-dependent RNA helicase DDX18 OS=Homo sapiens OX=9606 GN=DDX18 PE=1 SV=2	0	48.553	22	12	25	12	1	670	75.4	9.5	52	12	0	96.1	158.6	166.3	76.6	57.8	44.6	1.72	0.907305	52.96	140.6	59.4	27.2	14.62	High	High	High	High	High	High
FALSE	High	Master Protein	Q8IUD2	ELKS/Rab6-interacting/CAST family member 1 OS=Homo sapiens OX=9606 GN=ERC1 PE=1 SV=1	0	48.377	12	11	18	11	1	1116	128	5.97	37.97	11	0	73.9	67.1	61.2	137.3	137.3	123.2	0.597	0.95253	27.19	72.8	127.2	21.8	12.57	High	Peak Found	Peak Found	High	High	High
FALSE	High	Master Protein	P78504	Protein jagged-1 OS=Homo sapiens OX=9606 GN=JAG1 PE=1 SV=3	0	48.373	13	11	25	11	1	1218	133.7	6.06	50.07	11	0	62	199.2	198.8	21.7	56.1	62.2	3.303	0.691992	47.11	155.4	44.6	7.49	44.23	High	High	High	Peak Found	High	Peak Found
FALSE	High	Master Protein	Q9H3U1	Protein unc-45 homolog A OS=Homo sapiens OX=9606 GN=UNC45A PE=1 SV=1	0	48.358	19	14	21	14	1	944	103	6.07	31.88	14	0	66.4	92	83.7	108	123.3	126.7	0.815	0.979894	34.31	85.9	114.1	12.15	11.67	High	High	High	High	High	High
FALSE	High	Master Protein	Q9Y5K5	Ubiquitin carboxyl-terminal hydrolase isozyme L5 OS=Homo sapiens OX=9606 GN=UCHL5 PE=1 SV=3	0	48.353	38	10	29	10	1	329	37.6	5.33	65.91	10	0	27.3	43.6	40.8	132.3	180.7	175.3	0.222	0.765191	2.07	27.1	172.9	4.44	11.96	High	High	Peak Found	High	High	High
FALSE	High	Master Protein	A0A0B4J2D5	Glutamine amidotransferase-like class 1 domain-containing protein 3B, mitochondrial OS=Homo sapiens OX=9606 GN=GATD3B PE=1 SV=1	0	48.347	46	8	27	8	1	268	28.1	8.27	64.33	8	0	173.4	131.8	134.6	60.5	51.2	48.5	2.693	0.684168	75.65	145	55	15.79	13.33	High	High	High	High	High	High
FALSE	High	Master Protein	Q9UBS4	DnaJ homolog subfamily B member 11 OS=Homo sapiens OX=9606 GN=DNAJB11 PE=1 SV=1	0	48.296	25	8	37	8	1	358	40.5	6.18	74.84	8	0	138.8	143.5	143.9	66.7	56.9	50.2	2.596	0.783914	25.32	146.7	53.3	9.3	10.08	High	High	High	High	High	High
FALSE	High	Master Protein	Q7Z4V5	Hepatoma-derived growth factor-related protein 2 OS=Homo sapiens OX=9606 GN=HDGFL2 PE=1 SV=1	0	48.156	19	10	38	9	1	671	74.3	7.49	65.87	10	0	69.6	65.7	67.2	143.6	133	121	0.499	0.940562	7.48	63	137	3.14	6.72	High	High	High	High	High	High
FALSE	High	Master Protein	O95983	Methyl-CpG-binding domain protein 3 OS=Homo sapiens OX=9606 GN=MBD3 PE=1 SV=1	0	48.147	42	9	17	8	1	291	32.8	5.34	48.78	9	1	21	23.3	22.2	160.9	185.1	187.5	0.168	0.572219	0.6	21.5	178.5	5.15	8.19	High	Peak Found	Peak Found	High	High	High
FALSE	High	Master Protein	Q8TBA6	Golgin subfamily A member 5 OS=Homo sapiens OX=9606 GN=GOLGA5 PE=1 SV=3	0	48.143	22	12	26	12	1	731	83	5.83	51.13	12	0	127.3	115.1	114.5	75.6	79.7	87.9	1.18	0.953787	47.59	80.3	119.7	6.65	18.03	High	High	High	High	High	High
FALSE	High	Master Protein	Q6ZMU5	Tripartite motif-containing protein 72 OS=Homo sapiens OX=9606 GN=TRIM72 PE=1 SV=2	0	48.13	35	11	21	11	1	477	52.7	6.48	47.81	11	0	4.9	22.6	20.4	132.3	221.4	198.3	0.155	0.542206	0.46	6	194	59.86	21.86	Peak Found	Peak Found	Peak Found	High	High	High
FALSE	High	Master Protein	O14773	Tripeptidyl-peptidase 1 OS=Homo sapiens OX=9606 GN=TPP1 PE=1 SV=2	0	48.125	17	6	32	6	1	563	61.2	6.48	91.17	6	0	86.1	89.1	91.3	104.9	111.4	117.1	2.013	0.806545	126.38	85.1	114.9	4.01	5.89	High	High	High	High	High	High
FALSE	High	Master Protein	Q9Y3B9	RRP15-like protein OS=Homo sapiens OX=9606 GN=RRP15 PE=1 SV=2	0	48.061	30	9	36	9	1	282	31.5	5.52	68.26	9	0	40.4	45.9	42.8	171.2	137.3	162.3	0.317	0.868488	6.29	41.8	158.2	6.71	11.23	High	High	High	High	High	High
FALSE	High	Master Protein	Q15007	Pre-mRNA-splicing regulator WTAP OS=Homo sapiens OX=9606 GN=WTAP PE=1 SV=2	0	48.046	36	11	25	11	1	396	44.2	5.19	48.18	11	0	48.7	79	83.5	116.9	136.2	135.6	0.309	0.863103	6.56	60.9	139.1	16.87	12.85	High	High	High	High	High	High
FALSE	High	Master Protein	P16070	CD44 antigen OS=Homo sapiens OX=9606 GN=CD44 PE=1 SV=3	0	48.025	14	9	25	9	1	742	81.5	5.33	64.6	9	0	5	2.4	2.2	221.8	190.7	177.9	0.015	0.00102269	0.01	1	199	82.59	11.39	Peak Found	High	Peak Found	High	High	High
FALSE	High	Master Protein	O75937	DnaJ homolog subfamily C member 8 OS=Homo sapiens OX=9606 GN=DNAJC8 PE=1 SV=2	0	47.881	38	8	35	8	1	253	29.8	9.06	77.14	8	0	32.7	52.4	48.4	153.1	160.9	152.5	0.275	0.83887	3.89	46.1	153.9	25.13	3.13	High	High	High	High	High	High
FALSE	High	Master Protein	Q9BXK5	Bcl-2-like protein 13 OS=Homo sapiens OX=9606 GN=BCL2L13 PE=1 SV=1	0	47.854	26	9	32	9	1	485	52.7	4.44	62.96	9	0	100.2	94.3	140.8	71.9	83.9	109	1.113	0.977519	96.84	109.9	90.1	21.83	21.31	High	High	High	High	High	High
FALSE	High	Master Protein	P49755	Transmembrane emp24 domain-containing protein 10 OS=Homo sapiens OX=9606 GN=TMED10 PE=1 SV=2	0	47.822	42	8	56	8	1	219	25	7.44	148.91	8	0	135.3	138.3	139.3	62.9	61.6	62.7	1.967	0.786396	73.59	138.2	61.8	0.58	0.85	High	High	High	High	High	High
FALSE	High	Master Protein	Q9UK22	F-box only protein 2 OS=Homo sapiens OX=9606 GN=FBXO2 PE=1 SV=2	0	47.803	32	7	22	7	1	296	33.3	4.37	58.72	7	0	22.3	24.4	21.7	154.2	187.5	189.9	0.178	0.691992	0.8	21.2	178.8	6.42	11.15	Peak Found	High	High	High	High	High
FALSE	High	Master Protein	P26196	Probable ATP-dependent RNA helicase DDX6 OS=Homo sapiens OX=9606 GN=DDX6 PE=1 SV=2	0	47.786	29	11	31	10	1	483	54.4	8.66	61.35	11	0	61.9	30.3	77.8	192.4	125.9	111.7	0.77	0.979894	25.07	61.7	138.3	46.31	31.36	High	High	High	High	High	High
FALSE	High	Master Protein	P62633	Cellular nucleic acid-binding protein OS=Homo sapiens OX=9606 GN=CNBP PE=1 SV=1	0	47.738	39	5	19	5	1	177	19.5	7.71	55.34	5	0	27.4	29.3	26.8	190.8	172.5	153.1	0.188	0.715052	1.3	27.4	172.6	4.74	10.94	High	Peak Found	High	High	High	High
FALSE	High	Master Protein	Q96E39	RNA binding motif protein, X-linked-like-1 OS=Homo sapiens OX=9606 GN=RBMXL1 PE=1 SV=1	0	47.562	28	10	42	1	1	390	42.1	9.89	95.49	10	0	95.3			231.8	272.8									Peak Found	Peak Found	Peak Found	Peak Found	High	Not Found
FALSE	High	Master Protein	Q9NXG2	THUMP domain-containing protein 1 OS=Homo sapiens OX=9606 GN=THUMPD1 PE=1 SV=2	0	47.54	54	14	33	14	1	353	39.3	7.88	50.47	14	0	24.8	57.3	58.9	109.1	180.9	169	0.353	0.886156	9.56	54.8	145.2	46.04	25.81	High	High	High	High	High	High
FALSE	High	Master Protein	O75208	Ubiquinone biosynthesis protein COQ9, mitochondrial OS=Homo sapiens OX=9606 GN=COQ9 PE=1 SV=1	0	47.493	33	6	27	6	1	318	35.5	5.94	61.16	6	0	85.2	59	61.6	135.9	130.9	127.4	0.589	0.963802	31.18	65.8	134.2	20.52	3.35	High	High	High	High	High	High
FALSE	High	Master Protein	Q6ZNB6	NF-X1-type zinc finger protein NFXL1 OS=Homo sapiens OX=9606 GN=NFXL1 PE=1 SV=2	0	47.476	16	12	21	12	1	911	101.3	8.41	31.14	12	0	171.8	148	170.5	31.2	46.5	31.9	5.074	0.564167	113.8	166	34	8.16	23.64	High	High	High	Peak Found	Peak Found	Peak Found
FALSE	High	Master Protein	P18621	60S ribosomal protein L17 OS=Homo sapiens OX=9606 GN=RPL17 PE=1 SV=3	0	47.382	34	7	31	7	1	184	21.4	10.17	77.31	7	0	68.1	62.2	82.1	134.9	121.4	131.3	0.638	0.979894	28.61	68.4	131.6	14.44	5.44	High	High	High	High	High	High
FALSE	High	Master Protein	P27635	60S ribosomal protein L10 OS=Homo sapiens OX=9606 GN=RPL10 PE=1 SV=4	0	47.331	39	7	27	7	1	214	24.6	10.08	63.6	7	0	79.2	69.7	76.1	94.8	133.3	146.8	0.625	0.974541	8.57	71.1	128.9	8.6	19.45	High	High	High	High	High	High
FALSE	High	Master Protein	P62917	60S ribosomal protein L8 OS=Homo sapiens OX=9606 GN=RPL8 PE=1 SV=2	0	47.239	52	10	26	10	1	257	28	11.03	65.2	10	0	108.5	105.8	109.4	69.6	107.4	99.3	1.057	0.961648	63.42	102.8	97.2	1.72	13.64	High	High	High	High	High	High
FALSE	High	Master Protein	P10253	Lysosomal alpha-glucosidase OS=Homo sapiens OX=9606 GN=GAA PE=1 SV=4	0	47.234	14	11	40	11	1	952	105.3	6	71.85	11	0	178.5	179.4	181.5	21.7	23.3	15.6	4.959	0.521684	42.63	177.2	22.8	0.99	18.58	High	High	High	High	High	High
FALSE	High	Master Protein	O75340	Programmed cell death protein 6 OS=Homo sapiens OX=9606 GN=PDCD6 PE=1 SV=1	0	47.229	52	9	35	9	1	191	21.9	5.4	82.33	9	0	115.9	124.6	128.4	85.2	65.8	80	1.912	0.873541	61.35	121.9	78.1	4.77	13.08	High	High	High	High	High	High
FALSE	High	Master Protein	P53701	Holocytochrome c-type synthase OS=Homo sapiens OX=9606 GN=HCCS PE=1 SV=1	0	47.182	50	11	28	11	1	268	30.6	6.68	60.35	11	0	37.9	59.4	59.7	131.8	135.7	175.4	0.467	0.920282	16.77	57.6	142.4	17.69	16.83	High	High	High	High	High	High
FALSE	High	Master Protein	Q9NQ29	Putative RNA-binding protein Luc7-like 1 OS=Homo sapiens OX=9606 GN=LUC7L PE=1 SV=1	0	47.153	30	11	45	6	1	371	43.7	9.92	98.95	11	0	76.2	110.1	112.7	69.3	110.4	121.2	1.114	0.975681	103.77	99.9	100.1	20.83	27.21	High	High	High	High	High	High
FALSE	High	Master Protein	Q13547	Histone deacetylase 1 OS=Homo sapiens OX=9606 GN=HDAC1 PE=1 SV=1	0	47.13	31	11	33	7	1	482	55.1	5.48	58.98	11	3	217.8	62	162.6	46.9	59.8	50.9	1.548	0.89511	112.67	153.1	46.9	32.64	13.01	High	High	High	High	High	High
FALSE	High	Master Protein	Q5BKZ1	DBIRD complex subunit ZNF326 OS=Homo sapiens OX=9606 GN=ZNF326 PE=1 SV=2	0	47.123	24	9	24	9	1	582	65.6	5.15	56.15	9	0	129.1	111.7	111.9	73.4	91.9	82	2.351	0.860445	45.18	115.5	84.5	8.44	11.5	High	High	High	High	High	High	Acetyl [N-Term]
FALSE	High	Master Protein	O95782	AP-2 complex subunit alpha-1 OS=Homo sapiens OX=9606 GN=AP2A1 PE=1 SV=3	0	47.111	19	16	26	14	1	977	107.5	7.03	47.97	16	1	130.5	170.7	176.1	30.6	43.2	48.8	2.902	0.765191	82.83	160.3	39.7	13.59	22.72	High	High	High	High	High	High
FALSE	High	Master Protein	Q9Y5M8	Signal recognition particle receptor subunit beta OS=Homo sapiens OX=9606 GN=SRPRB PE=1 SV=3	0	47.083	46	11	38	11	1	271	29.7	9.04	92.31	11	0	138.2	149.8	156.8	54.4	57.5	43.3	2.912	0.679419	50.31	143.8	56.2	2.52	7.99	High	High	High	High	High	High
FALSE	High	Master Protein	O15126	Secretory carrier-associated membrane protein 1 OS=Homo sapiens OX=9606 GN=SCAMP1 PE=1 SV=2	0	47.013	32	7	22	7	1	338	37.9	7.42	69.36	7	0	17.7	35.3	36.2	200.1	167.3	143.5	0.196	0.658892	1.24	28	172	33.06	4.18	High	High	High	High	High	High
FALSE	High	Master Protein	P25398	40S ribosomal protein S12 OS=Homo sapiens OX=9606 GN=RPS12 PE=1 SV=3	0	46.975	54	6	58	6	1	132	14.5	7.21	150.35	6	0	45.5	49.8	50	146.9	147.7	160	0.238	0.776674	3.56	48.8	151.2	4.56	4.74	High	High	High	High	High	High
FALSE	High	Master Protein	Q9UKS6	Protein kinase C and casein kinase substrate in neurons protein 3 OS=Homo sapiens OX=9606 GN=PACSIN3 PE=1 SV=2	0	46.952	32	9	18	9	1	424	48.5	6.18	50.55	9	0	16.3	17.3	13.2	182.8	199.5	170.9	0.151	0.521684	0.75	16	184	44.9	13.28	Peak Found	High	High	High	High	High
FALSE	High	Master Protein	P62873	Guanine nucleotide-binding protein G(I)/G(S)/G(T) subunit beta-1 OS=Homo sapiens OX=9606 GN=GNB1 PE=1 SV=3	0	46.854	31	9	30	4	1	340	37.4	6	71.03	9	4	144	152.5	147.2	53	49.6	53.6	2.554	0.765191	99.4	144.3	55.7	2.51	20.64	High	High	High	Peak Found	High	High
FALSE	High	Master Protein	Q9UKJ3	G patch domain-containing protein 8 OS=Homo sapiens OX=9606 GN=GPATCH8 PE=1 SV=2	0	46.804	11	12	23	12	1	1502	164.1	8.66	34.93	12	0	58.9	101.6	90.5	119.2	105.4	124.5	0.833	0.991537	35.72	92.2	107.8	26.64	9.33	High	High	High	High	High	High
FALSE	High	Master Protein	Q9BVG4	Protein PBDC1 OS=Homo sapiens OX=9606 GN=PBDC1 PE=1 SV=1	0	46.787	40	10	27	10	1	233	26	4.79	65.34	10	0	10.1	11.2	8.9	135.6	227.9	206.4	0.155	0.650449	1.66	9.3	190.7	11.2	13.97	Peak Found	Peak Found	Peak Found	High	High	High
FALSE	High	Master Protein	Q9UIG0	Tyrosine-protein kinase BAZ1B OS=Homo sapiens OX=9606 GN=BAZ1B PE=1 SV=2	0	46.722	10	11	19	11	1	1483	170.8	8.48	32.56	11	0	74.4	80.9	50.3	115.7	119.8	159	0.771	0.979894	42.11	75.4	124.6	17.32	18.61	High	High	High	High	High	High
FALSE	High	Master Protein	O60568	Multifunctional procollagen lysine hydroxylase and glycosyltransferase LH3 OS=Homo sapiens OX=9606 GN=PLOD3 PE=1 SV=1	0	46.554	21	15	42	15	1	738	84.7	6.05	67.27	15	0	181.6	188.9	196.8	19.8	5.9	7	17.635	0.0613434	36.39	190.6	9.4	4.37	61.57	High	High	High	High	Peak Found	Peak Found
FALSE	High	Master Protein	P33993	DNA replication licensing factor MCM7 OS=Homo sapiens OX=9606 GN=MCM7 PE=1 SV=4	0	46.496	22	11	13	11	1	719	81.3	6.46	30.39	11	0		29.6		152.1	216.4	202	0.962	0.991537	14.23	25.1	174.9	3.34	17.67	Peak Found	Peak Found	Not Found	High	High	High
FALSE	High	Master Protein	Q9C004	Protein sprouty homolog 4 OS=Homo sapiens OX=9606 GN=SPRY4 PE=1 SV=2	0	46.465	40	7	24	7	1	299	32.5	7.88	65.74	7	0	49.4	52.4	43.6	169.8	150.6	134.1	0.332	0.870619	7.91	51.5	148.5	10.16	12.67	High	High	High	High	High	High	Acetyl [N-Term]
FALSE	High	Master Protein	P49711	Transcriptional repressor CTCF OS=Homo sapiens OX=9606 GN=CTCF PE=1 SV=1	0	46.44	18	9	17	9	1	727	82.7	6.96	50.45	9	0	88.9	76.8	77.7	143.4	117.2	96	0.404	0.892751	11.27	82.6	117.4	5.45	21.91	High	Peak Found	Peak Found	High	High	High	Acetyl [N-Term]
FALSE	High	Master Protein	P21127	Cyclin-dependent kinase 11B OS=Homo sapiens OX=9606 GN=CDK11B PE=1 SV=4	0	46.351	16	13	37	13	1	795	92.6	5.54	73.13	13	0	84.6	114.4	121	89.6	89.3	101	0.927	0.981343	67.98	107.9	92.1	6.14	5.92	High	High	High	High	High	High
FALSE	High	Master Protein	P49591	Serine--tRNA ligase, cytoplasmic OS=Homo sapiens OX=9606 GN=SARS1 PE=1 SV=3	0	46.308	21	9	23	9	1	514	58.7	6.43	48.37	9	0	90.1	106.6	105.6	87.8	101.9	108	0.823	0.996387	53.75	99.5	100.5	9.26	10.29	High	High	High	High	High	High
FALSE	High	Master Protein	P19013	Keratin, type II cytoskeletal 4 OS=Homo sapiens OX=9606 GN=KRT4 PE=1 SV=5	0	46.199	31	12	75	8	1	520	56.1	6.61	151.24	12	1	84.6	91.5	89.8	108	116.7	109.4	0.476	0.892751	15.73	87	113	0.98	14.06	High	High	High	High	High	High
FALSE	High	Master Protein	O94992	Protein HEXIM1 OS=Homo sapiens OX=9606 GN=HEXIM1 PE=1 SV=1	0	46.118	31	7	24	7	1	359	40.6	4.89	64.31	7	0	43.2	54.1	46.7	149.8	160.4	145.8	0.244	0.798147	5.27	47.3	152.7	11.65	4.9	High	High	High	High	High	High
FALSE	High	Master Protein	Q9UBQ7	Glyoxylate reductase/hydroxypyruvate reductase OS=Homo sapiens OX=9606 GN=GRHPR PE=1 SV=1	0	46.051	37	7	25	7	1	328	35.6	7.39	64.32	7	0	95.4	115.9	107.8	90.2	98	92.7	1.685	0.907305	121.37	109.4	90.6	4.69	12.36	High	High	High	High	High	High
FALSE	High	Master Protein	P68431	Histone H3.1 OS=Homo sapiens OX=9606 GN=H3C1 PE=1 SV=2	0	46.033	40	4	37	1	1	136	15.4	11.12	105.44	4	3	98.3	87.9	89	113.8	111.7	99.2	0.913	0.963107	32.64	88.7	111.3	6.14	7.38	High	High	Peak Found	High	High	High
FALSE	High	Master Protein	Q9NZB2	Constitutive coactivator of PPAR-gamma-like protein 1 OS=Homo sapiens OX=9606 GN=FAM120A PE=1 SV=2	0	45.986	13	10	29	10	1	1118	121.8	8.88	59.93	10	0	167.4	174.3	165.1	19.8	46.4	27	2.527	0.865092	32.91	157.3	42.7	2.84	36.22	High	High	High	High	High	High
FALSE	High	Master Protein	P30044	Peroxiredoxin-5, mitochondrial OS=Homo sapiens OX=9606 GN=PRDX5 PE=1 SV=4	0	45.98	56	9	39	9	1	214	22.1	8.7	86.52	9	0	136.7	139.5	131	63.4	57.4	71.9	4.385	0.456836	102.56	130.3	69.7	3.92	12.87	High	High	High	High	High	High
FALSE	High	Master Protein	Q03405	Urokinase plasminogen activator surface receptor OS=Homo sapiens OX=9606 GN=PLAUR PE=1 SV=1	0	45.927	30	6	17	6	1	335	37	6.65	48.05	6	0	68.1	77.3	71.6	118.6	120	144.5	0.614	0.953787	23	66.7	133.3	7.31	14.33	High	Peak Found	High	High	High	High
FALSE	High	Master Protein	P62195	26S proteasome regulatory subunit 8 OS=Homo sapiens OX=9606 GN=PSMC5 PE=1 SV=1	0	45.926	30	10	37	9	1	406	45.6	7.55	79.7	10	0	103.8	136.3	144.8	54.4	82.7	78	1.791	0.877505	63.84	124.5	75.5	16.8	57.78	High	High	High	High	High	High
FALSE	High	Master Protein	P53990	IST1 homolog OS=Homo sapiens OX=9606 GN=IST1 PE=1 SV=1	0	45.844	34	9	23	9	1	364	39.7	5.35	44.74	9	0	46.7	62.8	48.9	122.5	187.9	131.1	0.377	0.892751	4.67	49	151	21.59	24.12	Peak Found	Peak Found	High	High	High	High
FALSE	High	Master Protein	P42566	Epidermal growth factor receptor substrate 15 OS=Homo sapiens OX=9606 GN=EPS15 PE=1 SV=2	0	45.834	19	12	19	12	1	896	98.6	4.64	32.4	12	0	30.2	29	30.3	165.7	166.9	177.7	0.217	0.765191	3.53	21.5	178.5	24.39	6.38	High	Peak Found	Peak Found	High	High	High
FALSE	High	Master Protein	Q08257	Quinone oxidoreductase OS=Homo sapiens OX=9606 GN=CRYZ PE=1 SV=1	0	45.707	42	10	24	10	1	329	35.2	8.44	58.28	10	0	174.6	186.8	191.3	18.8	16.3	12.2	16.124	0.0397244	113.8	186.7	13.3	6.45	44.98	High	High	High	High	High	Peak Found
FALSE	High	Master Protein	Q6YN16	Hydroxysteroid dehydrogenase-like protein 2 OS=Homo sapiens OX=9606 GN=HSDL2 PE=1 SV=1	0	45.642	33	11	26	11	1	418	45.4	7.99	53.52	11	0	143.2	145.4	150	37.5	59.1	64.7	7.023	0.317387	56.22	159.4	40.6	2.45	13.4	High	High	High	High	Peak Found	High
FALSE	High	Master Protein	P61201	COP9 signalosome complex subunit 2 OS=Homo sapiens OX=9606 GN=COPS2 PE=1 SV=1	0	45.587	27	10	24	10	1	443	51.6	5.53	41.12	10	0	93.6	57.2	48.5	97.3	167.7	135.8	0.484	0.892751	15.42	72.1	127.9	25.05	26.32	High	High	High	High	High	High
FALSE	High	Master Protein	O95816	BAG family molecular chaperone regulator 2 OS=Homo sapiens OX=9606 GN=BAG2 PE=1 SV=1	0	45.58	51	8	25	8	1	211	23.8	6.7	63.92	8	0	69.7	56	63.2	149	124.5	137.6	0.257	0.802352	4.92	58.5	141.5	13.98	8.71	High	High	High	High	High	High
FALSE	High	Master Protein	Q9UDT6	CAP-Gly domain-containing linker protein 2 OS=Homo sapiens OX=9606 GN=CLIP2 PE=1 SV=1	0	45.565	11	10	24	7	1	1046	115.8	6.73	57.7	10	0	55.2	40.3	55.4	126.2	184.8	138.1	0.62	0.967904	11.35	54.4	145.6	15.8	20.7	High	High	High	High	High	High
FALSE	High	Master Protein	P18085	ADP-ribosylation factor 4 OS=Homo sapiens OX=9606 GN=ARF4 PE=1 SV=3	0	45.559	53	8	67	4	1	180	20.5	7.14	156.04	8	2	156	156.8	154.9	40.6	44.9	46.8	3.828	0.482219	65.86	155.4	44.6	0.62	2.28	High	High	High	High	High	High
FALSE	High	Master Protein	Q9Y6A5	Transforming acidic coiled-coil-containing protein 3 OS=Homo sapiens OX=9606 GN=TACC3 PE=1 SV=1	0	45.525	21	11	17	11	1	838	90.3	5.05	37.33	11	0	6.3	14.7	1.9	201.4	220.4	155.4	0.114	0.454575	0.9	6.6	193.4	74.73	18.59	Peak Found	Peak Found	Peak Found	High	High	High
FALSE	High	Master Protein	P46783	40S ribosomal protein S10 OS=Homo sapiens OX=9606 GN=RPS10 PE=1 SV=1	0	45.404	33	6	31	6	1	165	18.9	10.15	63.93	6	0	45	28.5	25.9	163.7	173.1	163.9	0.335	0.880882	5.49	30.2	169.8	18.72	3.45	Peak Found	High	High	High	High	High
FALSE	High	Master Protein	P36957	Dihydrolipoyllysine-residue succinyltransferase component of 2-oxoglutarate dehydrogenase complex, mitochondrial OS=Homo sapiens OX=9606 GN=DLST PE=1 SV=4	0	45.387	34	10	47	10	1	453	48.7	8.95	108.19	10	0	159	158.7	157.8	41.6	36.3	46.5	2.85	0.650449	55.52	159.1	40.9	0.97	11.91	High	High	High	High	High	High
FALSE	High	Master Protein	O14561	Acyl carrier protein, mitochondrial OS=Homo sapiens OX=9606 GN=NDUFAB1 PE=1 SV=3	0	45.384	24	5	41	5	1	156	17.4	4.93	103.18	5	0	52.3	45.8	53.3	166.1	143.7	138.9	0.342	0.882871	8.83	53	147	7.34	9.65	High	High	High	High	High	High
FALSE	High	Master Protein	Q9NZL4	Hsp70-binding protein 1 OS=Homo sapiens OX=9606 GN=HSPBP1 PE=1 SV=2	0	45.374	36	8	16	8	1	359	39.3	5.21	37.85	8	0	54.5	55.9	65.9	120	148.6	155.1	0.417	0.882484	12.02	9.4	190.6	61.74	13.1	High	Peak Found	High	High	High	High
FALSE	High	Master Protein	Q9UIJ7	GTP:AMP phosphotransferase AK3, mitochondrial OS=Homo sapiens OX=9606 GN=AK3 PE=1 SV=4	0	45.321	56	12	40	12	1	227	25.6	9.16	84.27	12	0	149.9	137.9	145.6	54.5	57.8	54.3	2.542	0.773917	36.28	143.1	56.9	9.7	10.3	High	High	High	High	High	High
FALSE	High	Master Protein	Q9BWM7	Sideroflexin-3 OS=Homo sapiens OX=9606 GN=SFXN3 PE=1 SV=3	0	45.316	38	9	31	7	1	321	35.5	9.1	68.91	9	0	164.2	195.9	187.9	5.4	27.4	19.2	7.7	0.312908	115.69	181.5	18.5	9.08	46.2	High	High	High	Peak Found	High	High
FALSE	High	Master Protein	P00387	NADH-cytochrome b5 reductase 3 OS=Homo sapiens OX=9606 GN=CYB5R3 PE=1 SV=3	0	45.268	52	10	44	10	1	301	34.2	7.59	98.69	10	0	167.1	192.3	185.8	20.5	17.7	16.6	3.102	0.737819	65.98	183.2	16.8	7.27	17.7	High	High	High	High	High	High
FALSE	High	Master Protein	P39023	60S ribosomal protein L3 OS=Homo sapiens OX=9606 GN=RPL3 PE=1 SV=2	0	45.233	31	10	21	10	1	403	46.1	10.18	51.61	10	0	66.2	65.3	58.7	61	171.3	177.6	1.006	0.949839	70.69	57.1	142.9	5.94	53.9	High	High	High	High	High	High
FALSE	High	Master Protein	Q9NVM6	DnaJ homolog subfamily C member 17 OS=Homo sapiens OX=9606 GN=DNAJC17 PE=1 SV=1	0	45.134	33	7	19	7	1	304	34.7	8.53	52.12	7	0	31.5	34.4	43.6	197.3	158.3	134.9	0.184	0.615158	2.1	35.8	164.2	17.3	19.39	High	Peak Found	Peak Found	High	High	High
FALSE	High	Master Protein	Q9UBQ5	Eukaryotic translation initiation factor 3 subunit K OS=Homo sapiens OX=9606 GN=EIF3K PE=1 SV=1	0	45.081	41	6	35	6	1	218	25	4.93	72.08	6	0	50.5	34.1	29.5	158.4	153.2	174.4	0.133	0.50875	1.45	36.4	163.6	7.75	7.87	High	High	High	High	High	High
FALSE	High	Master Protein	Q6ZRP7	Sulfhydryl oxidase 2 OS=Homo sapiens OX=9606 GN=QSOX2 PE=1 SV=3	0	45.08	18	10	23	10	1	698	77.5	7.72	34.72	10	0	124.4	124.9	124.8	71.5	76.3	78.2	1.978	0.863103	48.28	113.3	86.7	1.31	6.69	High	High	High	High	High	High
FALSE	High	Master Protein	Q9H7Z7	Prostaglandin E synthase 2 OS=Homo sapiens OX=9606 GN=PTGES2 PE=1 SV=1	0	45.054	30	8	26	8	1	377	41.9	9.16	64.9	8	0	85.6	91.5	85.2	113.5	92.3	131.9	1.243	0.940562	35.38	91.8	108.2	4.15	17.52	High	High	High	High	High	High
FALSE	High	Master Protein	Q9Y446	Plakophilin-3 OS=Homo sapiens OX=9606 GN=PKP3 PE=1 SV=1	0	45.015	18	11	25	11	1	797	87	9.32	48.97	11	0	101.9	74.3	81.5	123.8	105.6	113.1	0.889	0.992423	46.69	94.9	105.1	12.44	8.09	High	High	High	High	High	High
FALSE	High	Master Protein	Q16204	Coiled-coil domain-containing protein 6 OS=Homo sapiens OX=9606 GN=CCDC6 PE=1 SV=2	0	44.987	26	10	26	10	1	474	53.3	7.34	65.95	10	0	44.9	66.6	70	116.6	148.4	153.5	0.252	0.80835	7.25	67.3	132.7	21.63	20.41	High	High	High	High	High	High
FALSE	High	Master Protein	Q6P179	Endoplasmic reticulum aminopeptidase 2 OS=Homo sapiens OX=9606 GN=ERAP2 PE=1 SV=2	0	44.965	14	15	29	15	1	960	110.4	6.71	32.19	15	0	159.1	182.2	180.3	13.8	40.6	24	6.711	0.463173	96.14	185	15	7.46	49.86	High	High	High	Peak Found	Peak Found	Peak Found
FALSE	High	Master Protein	Q14118	Dystroglycan OS=Homo sapiens OX=9606 GN=DAG1 PE=1 SV=2	0	44.952	12	8	25	8	1	895	97.4	8.56	37.6	8	0	72.4	70.1	59.6	165.9	112.5	119.5	0.606	0.945601	23.48	69.6	130.4	10.86	16.66	High	High	Peak Found	High	High	High
FALSE	High	Master Protein	Q7Z3B4	Nucleoporin p54 OS=Homo sapiens OX=9606 GN=NUP54 PE=1 SV=2	0	44.935	25	10	20	10	1	507	55.4	7.02	38.51	10	0	107.8	92.1	106.6	103.1	104.3	86.1	1.081	0.988625	52.61	95.7	104.3	8.07	11.66	High	High	High	High	High	Peak Found
FALSE	High	Master Protein	P13861	cAMP-dependent protein kinase type II-alpha regulatory subunit OS=Homo sapiens OX=9606 GN=PRKAR2A PE=1 SV=2	0	44.855	31	10	25	10	1	404	45.5	5.07	49.83	10	0	154.1	143	140.1	49.7	63.7	49.4	3.081	0.743636	50.04	152.9	47.1	2.21	8.65	High	High	High	High	High	High
FALSE	High	Master Protein	P51148	Ras-related protein Rab-5C OS=Homo sapiens OX=9606 GN=RAB5C PE=1 SV=2	0	44.852	59	9	41	6	1	216	23.5	8.41	98.7	9	3	135.1	150.7	147.7	50.6	55.5	60.4	2.639	0.772879	26.14	144.2	55.8	8.69	8.86	High	High	High	High	High	High
FALSE	High	Master Protein	P15880	40S ribosomal protein S2 OS=Homo sapiens OX=9606 GN=RPS2 PE=1 SV=2	0	44.83	38	10	32	10	1	293	31.3	10.24	71.26	10	0	100.1	80.6	86.4	102.9	106.5	123.4	0.909	0.963568	34.2	92.8	107.2	7.99	15.06	High	High	High	High	High	High
FALSE	High	Master Protein	P62241	40S ribosomal protein S8 OS=Homo sapiens OX=9606 GN=RPS8 PE=1 SV=2	0	44.816	51	10	48	10	1	208	24.2	10.32	107.97	10	0	87.7	98.4	92.6	96.1	105.9	119.2	0.807	0.996387	36.71	91.7	108.3	5.95	10.67	High	High	High	High	High	High
FALSE	High	Master Protein	Q13247	Serine/arginine-rich splicing factor 6 OS=Homo sapiens OX=9606 GN=SRSF6 PE=1 SV=2	0	44.786	26	10	45	5	1	344	39.6	11.43	104.09	10	5	89	70.3	71.6	129.9	115	124.1	0.675	0.995906	14.66	73	127	14.68	6.89	High	High	High	High	High	High
FALSE	High	Master Protein	Q6NZI2	Caveolae-associated protein 1 OS=Homo sapiens OX=9606 GN=CAVIN1 PE=1 SV=1	0	44.696	21	7	21	7	1	390	43.5	5.6	59.09	7	0	54.4	64.2	71.7	135.5	127	147.2	0.015	0.00265285	0.01	2	198	9.12	8.06	Peak Found	Peak Found	Not Found	High	High	High
FALSE	High	Master Protein	O75822	Eukaryotic translation initiation factor 3 subunit J OS=Homo sapiens OX=9606 GN=EIF3J PE=1 SV=2	0	44.537	42	12	35	12	1	258	29	4.83	78.61	12	0	104.6	112.7	88.3	83.6	109	101.8	0.904	0.979894	44.07	99	101	11.91	6.84	High	High	High	High	High	High
FALSE	High	Master Protein	Q9BQ67	Glutamate-rich WD repeat-containing protein 1 OS=Homo sapiens OX=9606 GN=GRWD1 PE=1 SV=1	0	44.485	28	8	18	8	1	446	49.4	4.92	46.32	8	0	89	49.5	70.1	122.5	147.2	121.6	0.654	0.958992	19.91	70.8	129.2	28.12	11.6	Peak Found	Peak Found	High	High	High	High
FALSE	High	Master Protein	Q96QC0	Serine/threonine-protein phosphatase 1 regulatory subunit 10 OS=Homo sapiens OX=9606 GN=PPP1R10 PE=1 SV=1	0	44.436	15	10	38	10	1	940	99	9.17	78.61	10	0	73.5	61	80.6	126.4	128.1	130.3	0.323	0.866741	9.1	61.4	138.6	10.59	2.54	High	High	High	High	High	High
FALSE	High	Master Protein	P52788	Spermine synthase OS=Homo sapiens OX=9606 GN=SMS PE=1 SV=2	0	44.409	45	12	19	12	1	366	41.2	5.02	31.54	12	0	27.7	32.9	30.5	179	181.6	148.2	0.247	0.765191	3.25	29.2	170.8	6.95	9.09	Peak Found	High	High	High	High	High
FALSE	High	Master Protein	Q12846	Syntaxin-4 OS=Homo sapiens OX=9606 GN=STX4 PE=1 SV=2	0	44.378	41	10	35	10	1	297	34.2	6.28	66.01	10	0	96.1	95.3	116.1	88.8	107.5	96.2	1.24	0.94315	35.12	102.3	97.7	13.19	6.61	High	High	High	High	High	High
FALSE	High	Master Protein	P0C0S5	Histone H2A.Z OS=Homo sapiens OX=9606 GN=H2AZ1 PE=1 SV=2	0	44.37	54	5	86	3	1	128	13.5	10.58	225.24	5	0	55.2	57.9	49.3	112.1	189	136.4	0.412	0.907305	9.83	58	142	2.66	27.05	High	High	High	High	High	High
FALSE	High	Master Protein	Q6NYC8	Phostensin OS=Homo sapiens OX=9606 GN=PPP1R18 PE=1 SV=1	0	44.312	26	10	19	10	1	613	67.9	5.4	44.55	10	0	18.8	23.1	23.7	115.2	214	205.2	0.557	0.956949	34.33	30.1	169.9	9.32	33.66	High	Peak Found	High	High	High	High
FALSE	High	Master Protein	O75381	Peroxisomal membrane protein PEX14 OS=Homo sapiens OX=9606 GN=PEX14 PE=1 SV=1	0	44.248	36	8	40	8	1	377	41.2	4.94	86.32	8	0	77.4	85.9	84.6	135.7	110.9	105.5	0.742	0.991562	23.48	86.1	113.9	5.65	13.07	High	High	High	High	High	High
FALSE	High	Master Protein	O43504	Ragulator complex protein LAMTOR5 OS=Homo sapiens OX=9606 GN=LAMTOR5 PE=1 SV=1	0	44.19	97	6	20	6	1	91	9.6	4.87	74.29	6	0	65.4	51.3	50.2	173.8	112.1	147.2	0.232	0.706995	2.62	21.9	178.1	81.56	18.36	High	High	High	High	High	High	Acetyl [N-Term]
FALSE	High	Master Protein	Q9NX55	Huntingtin-interacting protein K OS=Homo sapiens OX=9606 GN=HYPK PE=1 SV=2	0	44.129	32	5	16	5	1	129	14.7	4.93	51.74	5	0	32	20.8	1.2	173	192.4	180.6	0.035	0.0236357	0.06	22.4	177.6	77.5	5.32	Peak Found	Peak Found	High	High	High	High
FALSE	High	Master Protein	Q71RC2	La-related protein 4 OS=Homo sapiens OX=9606 GN=LARP4 PE=1 SV=3	0	44.035	22	10	18	10	1	724	80.5	6.61	27.27	10	0	86.2	83.5	72.8	85.5	151.9	120.2	0.381	0.882484	13.91	22.8	177.2	42.73	18.63	Peak Found	High	Peak Found	High	High	High
FALSE	High	Master Protein	Q6YHK3	CD109 antigen OS=Homo sapiens OX=9606 GN=CD109 PE=1 SV=2	0	43.973	11	10	16	10	1	1445	161.6	5.85	37.29	10	0			2.3	181.8	200	215.9	0.091	0.3301	0.27	1.8	198.2	32.54	8.5	Not Found	Peak Found	Peak Found	High	High	High
FALSE	High	Master Protein	O60884	DnaJ homolog subfamily A member 2 OS=Homo sapiens OX=9606 GN=DNAJA2 PE=1 SV=1	0	43.921	33	11	19	11	1	412	45.7	6.48	43.54	11	0	98	116	112.2	84.3	104	85.4	1.266	0.936868	27.31	114.4	85.6	2.81	12.44	High	High	High	High	High	High
FALSE	High	Master Protein	P62834	Ras-related protein Rap-1A OS=Homo sapiens OX=9606 GN=RAP1A PE=1 SV=1	0	43.866	40	8	43	2	1	184	21	6.67	89.74	8	0	158.3	157.2	143.1	28.2	67.4	45.8	2.154	0.866741	8.88	155	45	5.5	41.67	High	High	High	High	High	High
FALSE	High	Master Protein	P62333	26S proteasome regulatory subunit 10B OS=Homo sapiens OX=9606 GN=PSMC6 PE=1 SV=1	0	43.82	33	11	32	11	1	389	44.1	7.49	56.97	11	0	94.1	111.6	103.1	95.4	75.9	120	0.839	0.992994	81.6	98.8	101.2	10.42	22.86	High	High	High	High	High	High
FALSE	High	Master Protein	Q15369	Elongin-C OS=Homo sapiens OX=9606 GN=ELOC PE=1 SV=1	0	43.739	65	6	38	6	1	112	12.5	4.78	84.39	6	0	66.9	83.2	74.8	114.9	131.9	128.3	0.47	0.942552	10.31	73.8	126.2	10.61	7.1	High	High	High	High	High	High
FALSE	High	Master Protein	P11166	Solute carrier family 2, facilitated glucose transporter member 1 OS=Homo sapiens OX=9606 GN=SLC2A1 PE=1 SV=2	0	43.716	13	7	45	7	1	492	54	8.72	105.1	7	0	107.8	146	139.1	75.4	62.7	69	1.676	0.88457	45.57	130.5	69.5	11.79	11.65	High	High	High	High	High	High
FALSE	High	Master Protein	P82979	SAP domain-containing ribonucleoprotein OS=Homo sapiens OX=9606 GN=SARNP PE=1 SV=3	0	43.672	55	7	43	7	1	210	23.7	6.42	103.19	7	0	68.2	64.6	64.9	129.3	140.7	132.3	0.517	0.957889	11.7	66.2	133.8	2.28	4.61	High	High	High	High	High	High
FALSE	High	Master Protein	P35250	Replication factor C subunit 2 OS=Homo sapiens OX=9606 GN=RFC2 PE=1 SV=3	0	43.6	32	8	20	8	1	354	39.1	6.44	46.93	8	0	29.9	108.4	61.2	111.9	152.7	135.8	0.612	0.956949	34.76	66	134	31.85	16.91	Peak Found	High	High	High	High	High
FALSE	High	Master Protein	O75506	Heat shock factor-binding protein 1 OS=Homo sapiens OX=9606 GN=HSBP1 PE=1 SV=1	0	43.552	72	4	17	4	1	76	8.5	4.36	58.51	4	0	14.9	7.8	13.6	169.4	159.7	234.6	0.074	0.196351	0.54	10.2	189.8	33.43	21.59	Peak Found	Peak Found	Peak Found	High	High	High
FALSE	High	Master Protein	O94888	UBX domain-containing protein 7 OS=Homo sapiens OX=9606 GN=UBXN7 PE=1 SV=2	0	43.524	25	10	27	10	1	489	54.8	5.16	59.65	10	0	39.6	47.6	47.9	123.5	158.3	183.1	0.25	0.785297	3.84	45.1	154.9	35.07	19.25	High	High	High	High	High	High
FALSE	High	Master Protein	P84090	Enhancer of rudimentary homolog OS=Homo sapiens OX=9606 GN=ERH PE=1 SV=1	0	43.496	74	7	64	7	1	104	12.3	5.92	178.79	7	0	112	108.4	99.7	99.2	90.8	89.9	0.918	0.963107	61.16	109	91	6.34	5.51	High	High	High	High	High	High
FALSE	High	Master Protein	P50851	Lipopolysaccharide-responsive and beige-like anchor protein OS=Homo sapiens OX=9606 GN=LRBA PE=1 SV=4	0	43.415	4	9	19	9	1	2863	318.9	5.6	41.29	9	0	65.5	57.3	66.2	128.3	138.1	144.7	0.463	0.910681	10.04	64.9	135.1	1.57	5.9	High	High	High	High	High	High
FALSE	High	Master Protein	Q9H2D6	TRIO and F-actin-binding protein OS=Homo sapiens OX=9606 GN=TRIOBP PE=1 SV=3	0	43.275	4	10	24	9	1	2365	261.2	8.48	49.25	10	0	83.2	50.6	65.3	124.2	155	121.7	0.371	0.85599	11.6	61.3	138.7	17.73	11.23	High	Peak Found	Peak Found	High	High	High
FALSE	High	Master Protein	P62495	Eukaryotic peptide chain release factor subunit 1 OS=Homo sapiens OX=9606 GN=ETF1 PE=1 SV=3	0	43.261	26	10	24	10	1	437	49	5.71	49.96	10	0	82.3	109.5	129.6	64.5	109.8	104.4	1.38	0.945585	93.01	96.8	103.2	17.92	26.58	High	High	High	High	High	High
FALSE	High	Master Protein	O60684	Importin subunit alpha-7 OS=Homo sapiens OX=9606 GN=KPNA6 PE=1 SV=1	0	43.235	23	9	22	4	1	536	60	4.98	40.55	9	5	94.4	56	54.2	172.2	101.2	122.1	0.748	0.977519	16.81	67.1	132.9	29.28	26.48	High	Peak Found	Peak Found	High	High	High
FALSE	High	Master Protein	O15144	Actin-related protein 2/3 complex subunit 2 OS=Homo sapiens OX=9606 GN=ARPC2 PE=1 SV=1	0	43.136	37	10	30	10	1	300	34.3	7.36	63.72	10	0	126.4	124.5	127.5	63.7	76.9	81.1	1.577	0.895487	42.62	120.8	79.2	7.42	6.76	High	High	High	High	High	High
FALSE	High	Master Protein	O95571	Persulfide dioxygenase ETHE1, mitochondrial OS=Homo sapiens OX=9606 GN=ETHE1 PE=1 SV=2	0	43.07	42	7	58	7	1	254	27.9	6.83	138.36	7	0	210.9	153	154.9	32.3	22.6	26.2	6.595	0.195798	40.95	172.1	27.9	1.14	6.4	High	High	High	High	High	High
FALSE	High	Master Protein	O43278	Kunitz-type protease inhibitor 1 OS=Homo sapiens OX=9606 GN=SPINT1 PE=1 SV=2	0	43.063	22	10	24	10	1	529	58.4	6.29	46.4	10	0	44.3	49.7	47.5	107.4	170.1	180.9	0.311	0.860445	6.97	43.7	156.3	7.3	11.1	High	High	High	High	High	High
FALSE	High	Master Protein	P35249	Replication factor C subunit 4 OS=Homo sapiens OX=9606 GN=RFC4 PE=1 SV=2	0	43.053	30	9	20	9	1	363	39.7	8.02	54.74	9	0	43.4	26.9	12.4	159.2	171.1	187	0.137	0.477601	0.43	12.2	187.8	85.21	7.96	Peak Found	High	Peak Found	High	High	High
FALSE	High	Master Protein	A0AVT1	Ubiquitin-like modifier-activating enzyme 6 OS=Homo sapiens OX=9606 GN=UBA6 PE=1 SV=1	0	43.032	15	11	21	11	1	1052	117.9	6.14	37.08	11	0	58.3	120.5	125.8	63.8	105.4	126.2	1.261	0.964504	38.84	109.6	90.4	39.48	39.36	High	High	High	High	High	High
FALSE	High	Master Protein	P55957	BH3-interacting domain death agonist OS=Homo sapiens OX=9606 GN=BID PE=1 SV=1	0	43.026	55	8	19	8	1	195	22	5.44	49.18	8	0	30.6	46.6	45.1	155.8	167.8	154.1	0.291	0.850871	8.36	44.9	155.1	21.78	4.72	High	Peak Found	High	High	High	High
FALSE	High	Master Protein	P12830	Cadherin-1 OS=Homo sapiens OX=9606 GN=CDH1 PE=1 SV=3	0	42.998	14	9	44	9	1	882	97.4	4.73	94.05	9	0	103.2	104.2	96.8	112.5	86.8	96.6	0.974	0.973343	35.22	102	98	3.57	3.67	High	High	High	High	High	High
FALSE	High	Master Protein	P09211	Glutathione S-transferase P OS=Homo sapiens OX=9606 GN=GSTP1 PE=1 SV=2	0	42.67	42	6	54	6	1	210	23.3	5.64	126.04	6	0	109.5	98.2	113.1	105.1	67.6	106.5	1.436	0.883611	49.78	103.1	96.9	4.88	23.76	High	High	High	High	High	High
FALSE	High	Master Protein	O00629	Importin subunit alpha-3 OS=Homo sapiens OX=9606 GN=KPNA4 PE=1 SV=1	0	42.646	28	8	25	6	1	521	57.9	4.96	53.14	8	0	133.6	113.1	118.3	78.5	75.4	81.1	1.9	0.889337	77.6	119.2	80.8	2.26	3.6	High	High	High	High	High	High
FALSE	High	Master Protein	P10515	Dihydrolipoyllysine-residue acetyltransferase component of pyruvate dehydrogenase complex, mitochondrial OS=Homo sapiens OX=9606 GN=DLAT PE=1 SV=3	0	42.636	20	10	44	10	1	647	69	7.84	88.74	10	0	133.3	153.6	151.7	50.6	53.3	57.5	2.109	0.848379	58.63	155.2	44.8	2.72	11.1	High	High	High	High	High	High
FALSE	High	Master Protein	P54886	Delta-1-pyrroline-5-carboxylate synthase OS=Homo sapiens OX=9606 GN=ALDH18A1 PE=1 SV=2	0	42.629	18	12	25	12	1	795	87.2	7.12	49.97	12	0	84.6	98.2	106.8	105	116	89.5	0.986	0.991562	92.42	93.7	106.3	12.49	6.34	High	High	High	High	High	High
FALSE	High	Master Protein	P62136	Serine/threonine-protein phosphatase PP1-alpha catalytic subunit OS=Homo sapiens OX=9606 GN=PPP1CA PE=1 SV=1	0	42.626	32	8	23	2	1	330	37.5	6.33	51.72	8	6	120.6	111.6	119.9	77.2	89.6	81.1	2.477	0.820131	64.46	133.5	66.5	12.64	7.89	High	High	High	High	Peak Found	Peak Found
FALSE	High	Master Protein	Q9H0H5	Rac GTPase-activating protein 1 OS=Homo sapiens OX=9606 GN=RACGAP1 PE=1 SV=1	0	42.602	19	9	19	9	1	632	71	8.88	45.43	9	0	18.4	25.7	15.5	158.4	197.4	184.6	0.198	0.661353	3.91	11.3	188.7	50.17	10.95	Peak Found	Peak Found	Peak Found	High	High	High	Acetyl [N-Term]
FALSE	High	Master Protein	P05114	Non-histone chromosomal protein HMG-14 OS=Homo sapiens OX=9606 GN=HMGN1 PE=1 SV=3	0	42.471	59	6	21	6	1	100	10.7	9.6	52.68	6	0	183.7	61.6	43.2	101.2	109.6	100.6	0.26	0.765191	1.69	75.7	124.3	79.32	4.84	High	High	High	High	High	High
FALSE	High	Master Protein	Q9H6Z4	Ran-binding protein 3 OS=Homo sapiens OX=9606 GN=RANBP3 PE=1 SV=1	0	42.421	23	10	26	10	1	567	60.2	4.78	50.44	10	0	77.9	68.5	73.1	131.7	144.3	104.5	0.793	0.999958	46.14	74.7	125.3	10.24	16.09	High	High	High	High	High	High
FALSE	High	Master Protein	Q86U42	Polyadenylate-binding protein 2 OS=Homo sapiens OX=9606 GN=PABPN1 PE=1 SV=3	0	42.405	32	9	26	9	1	306	32.7	5.06	55.43	9	0	102.4	81.3	76.7	122	110.4	107.3	0.628	0.975681	36.05	86	114	17.93	6.18	High	High	High	High	High	High
FALSE	High	Master Protein	P11216	Glycogen phosphorylase, brain form OS=Homo sapiens OX=9606 GN=PYGB PE=1 SV=5	0	42.355	17	12	24	8	1	843	96.6	6.86	34.15	12	0	59.9	52.3	82.5	79.7	152.3	173.2	0.869	0.992994	21.98	65.9	134.1	2.47	15.04	High	Peak Found	High	High	High	High
FALSE	High	Master Protein	O95793	Double-stranded RNA-binding protein Staufen homolog 1 OS=Homo sapiens OX=9606 GN=STAU1 PE=1 SV=2	0	42.222	20	10	21	10	1	577	63.1	9.44	51.87	10	0	10.6	6.3	5.6	176.3	203.5	197.8	0.061	0.121833	0.1	7.3	192.7	38.16	7.38	Peak Found	Peak Found	Peak Found	High	High	High
FALSE	High	Master Protein	P35237	Serpin B6 OS=Homo sapiens OX=9606 GN=SERPINB6 PE=1 SV=3	0	42.16	31	9	28	8	1	376	42.6	5.27	65.89	9	1	117.2	161	138.9	47	66.8	69.1	2.304	0.865769	57.67	138.8	61.2	7.36	19.8	High	High	High	High	High	High
FALSE	High	Master Protein	P36543	V-type proton ATPase subunit E 1 OS=Homo sapiens OX=9606 GN=ATP6V1E1 PE=1 SV=1	0	42.158	28	8	26	8	1	226	26.1	8	70.01	8	0	70.4	34.7	46	154.8	154.8	139.4	0.386	0.892751	11.53	45.8	154.2	36.19	6.06	High	High	High	High	High	High
FALSE	High	Master Protein	Q8TCS8	Polyribonucleotide nucleotidyltransferase 1, mitochondrial OS=Homo sapiens OX=9606 GN=PNPT1 PE=1 SV=2	0	42.131	19	12	25	12	1	783	85.9	7.77	41.85	12	0	140.7	186.2	181.1	42.9	17.4	31.6	3.532	0.748774	99.03	172.5	27.5	14.7	40.39	High	High	High	High	Peak Found	High
FALSE	High	Master Protein	Q02750	Dual specificity mitogen-activated protein kinase kinase 1 OS=Homo sapiens OX=9606 GN=MAP2K1 PE=1 SV=2	0	42.107	33	9	17	5	1	393	43.4	6.62	33.79	9	0	92.5	68.7	74.2	220.1	48.4	96	1.456	0.942552	52.62	103.1	96.9	16.79	13.52	High	Peak Found	High	High	High	High
FALSE	High	Master Protein	P36507	Dual specificity mitogen-activated protein kinase kinase 2 OS=Homo sapiens OX=9606 GN=MAP2K2 PE=1 SV=1	0	42.055	24	9	19	5	1	400	44.4	6.55	29.23	9	4	143.3	128.7	140.8	64.9	59.8	62.5	2.297	0.868327	25.22	137.4	62.6	4.51	3.63	High	High	High	High	High	Peak Found
FALSE	High	Master Protein	Q96C19	EF-hand domain-containing protein D2 OS=Homo sapiens OX=9606 GN=EFHD2 PE=1 SV=1	0	42.043	47	10	26	10	1	240	26.7	5.2	60.16	10	0	47.7	63.7	60.1	121.3	157.4	149.8	0.533	0.953787	21.09	57.4	142.6	6.41	11.34	High	High	High	High	High	High
FALSE	High	Master Protein	Q9H3P7	Golgi resident protein GCP60 OS=Homo sapiens OX=9606 GN=ACBD3 PE=1 SV=4	0	42.025	33	10	19	10	1	528	60.6	5.06	29.8	10	0	100.7	141.1	136.6	52.8	85.8	82.9	1.751	0.892751	47.09	124.6	75.4	17.73	21.14	High	High	High	High	High	High
FALSE	High	Master Protein	Q7L1Q6	Basic leucine zipper and W2 domain-containing protein 1 OS=Homo sapiens OX=9606 GN=BZW1 PE=1 SV=1	0	42.007	23	10	31	8	1	419	48	5.92	73.17	10	1	28	45.2	48	136.4	174.6	167.7	0.3	0.850871	2.88	42.6	157.4	26.81	9.38	High	High	High	High	High	High
FALSE	High	Master Protein	Q8N8S7	Protein enabled homolog OS=Homo sapiens OX=9606 GN=ENAH PE=1 SV=2	0	41.955	19	9	28	9	1	591	66.5	6.93	56.96	9	0	53.3	69.6	61.8	107.4	160.6	147.3	0.626	0.957889	11.54	62.8	137.2	13.59	14.1	High	High	High	High	High	High
FALSE	High	Master Protein	Q9NYL4	Peptidyl-prolyl cis-trans isomerase FKBP11 OS=Homo sapiens OX=9606 GN=FKBP11 PE=1 SV=1	0	41.95	41	6	28	6	1	201	22.2	9.39	80.51	6	0	76.1	77.4	73.3	125.8	129	118.5	0.605	0.979894	30.34	70.3	129.7	7.47	4.39	High	High	High	High	High	High
FALSE	High	Master Protein	Q96A26	Protein FAM162A OS=Homo sapiens OX=9606 GN=FAM162A PE=1 SV=2	0	41.926	32	5	34	5	1	154	17.3	9.77	71.38	5	0	47.3	52.1	52.6	145.9	157.9	144.1	0.38	0.892751	6.39	54	146	3.24	6.27	High	High	High	High	High	High
FALSE	High	Master Protein	P39019	40S ribosomal protein S19 OS=Homo sapiens OX=9606 GN=RPS19 PE=1 SV=2	0	41.915	43	10	36	10	1	145	16.1	10.32	73.82	10	0	35.4	35.5	38.5	170.7	145.5	174.4	0.211	0.748774	6.26	34.5	165.5	2.42	9.41	High	High	High	High	High	High
FALSE	High	Master Protein	P08183	ATP-dependent translocase ABCB1 OS=Homo sapiens OX=9606 GN=ABCB1 PE=1 SV=3	0	41.904	10	10	25	10	1	1280	141.4	9	48.61	10	0	146.1	207.9	204.4	20.2	9.5	11.9	4.716	0.637244	85.53	197.2	2.8	5.74	93.55	High	High	High	Peak Found	Peak Found	Peak Found
FALSE	High	Master Protein	P05362	Intercellular adhesion molecule 1 OS=Homo sapiens OX=9606 GN=ICAM1 PE=1 SV=2	0	41.902	29	10	29	10	1	532	57.8	7.99	57.7	10	0	102.5	174.5	179.5	40.3	50.7	52.5	3.382	0.743636	53.63	159.4	40.6	26.74	18.05	High	High	High	High	High	High
FALSE	High	Master Protein	O95218	Zinc finger Ran-binding domain-containing protein 2 OS=Homo sapiens OX=9606 GN=ZRANB2 PE=1 SV=2	0	41.811	30	9	34	9	1	330	37.4	10.01	73.87	9	0	42.4	56.5	60	139.4	153.6	148.1	0.397	0.898782	6.16	55.3	144.7	3.7	4.82	High	High	High	High	High	High
FALSE	High	Master Protein	Q9C005	Protein dpy-30 homolog OS=Homo sapiens OX=9606 GN=DPY30 PE=1 SV=1	0	41.771	77	5	25	5	1	99	11.2	4.88	77.64	5	0	39.3	49.1	51.8	141.2	159.3	159.2	0.45	0.921618	6.19	47.3	152.7	6.84	23.27	High	High	High	High	High	High	Acetyl [N-Term]
FALSE	High	Master Protein	Q8NC56	LEM domain-containing protein 2 OS=Homo sapiens OX=9606 GN=LEMD2 PE=1 SV=1	0	41.757	24	9	24	9	1	503	56.9	9	51.7	9	0	97.7	102.6	101.4	103	94.7	100.6	0.699	0.985223	50.74	101.1	98.9	2.94	5.04	High	High	High	High	High	High
FALSE	High	Master Protein	P07384	Calpain-1 catalytic subunit OS=Homo sapiens OX=9606 GN=CAPN1 PE=1 SV=1	0	41.543	19	13	23	13	1	714	81.8	5.67	40.06	13	0	117.5	150.5	146	50.5	68.5	67.1	3.088	0.761913	49.35	136.6	63.4	13.42	13.5	High	High	High	High	High	High
FALSE	High	Master Protein	Q9NTK5	Obg-like ATPase 1 OS=Homo sapiens OX=9606 GN=OLA1 PE=1 SV=2	0	41.528	29	8	21	8	1	396	44.7	7.81	43.57	8	0	129.7	145.2	138.9	43.2	81.9	61	2.749	0.776764	66.25	139	61	11.86	23.17	High	High	High	High	High	High
FALSE	High	Master Protein	P06703	Protein S100-A6 OS=Homo sapiens OX=9606 GN=S100A6 PE=1 SV=1	0	41.516	57	7	53	7	1	90	10.2	5.48	118.01	7	0	101	108	111.1	90.4	96.5	93.1	1.297	0.892751	21.28	107.4	92.6	5.34	4.03	High	High	High	High	High	High
FALSE	High	Master Protein	Q96SI9	Spermatid perinuclear RNA-binding protein OS=Homo sapiens OX=9606 GN=STRBP PE=1 SV=1	0	41.441	11	8	43	2	1	672	73.6	8.72	89.92	8	0	30	33.4	33.7	167.5	163.7	171.7	0.183	0.661542	0.82	32.9	167.1	8.33	5.03	High	High	High	High	High	High
FALSE	High	Master Protein	Q5VYK3	Proteasome adapter and scaffold protein ECM29 OS=Homo sapiens OX=9606 GN=ECPAS PE=1 SV=2	0	41.395	7	10	13	10	1	1845	204.2	7.12	24.87	10	0	74.7	72.8	87.6	109	130.9	125.1	0.827	0.999958	42.56	59.5	140.5	37.87	18.99	Peak Found	Peak Found	Peak Found	High	High	High
FALSE	High	Master Protein	Q9Y2U8	Inner nuclear membrane protein Man1 OS=Homo sapiens OX=9606 GN=LEMD3 PE=1 SV=2	0	41.387	15	9	24	9	1	911	99.9	7.55	46	9	0	87.2	104.8	104.3	113.4	80.1	110.2	0.843	0.993563	46.86	100.9	99.1	16.66	18.36	High	High	High	High	High	High
FALSE	High	Master Protein	Q8TEM1	Nuclear pore membrane glycoprotein 210 OS=Homo sapiens OX=9606 GN=NUP210 PE=1 SV=3	0	41.346	7	9	20	9	1	1887	205	6.81	35.37	9	0	115.1	83.8	83.8	102.4	97.9	117	0.91	0.999958	59.11	86.1	113.9	24.35	6.25	High	High	High	High	High	High
FALSE	High	Master Protein	O95302	Peptidyl-prolyl cis-trans isomerase FKBP9 OS=Homo sapiens OX=9606 GN=FKBP9 PE=1 SV=2	0	41.331	21	11	48	11	1	570	63	5.08	95.15	11	0	156.6	208.6	181.2	14.2	9.6	29.8	5.852	0.311432	29.46	182	18	14.06	39.26	High	High	High	High	High	High
FALSE	High	Master Protein	P04181	Ornithine aminotransferase, mitochondrial OS=Homo sapiens OX=9606 GN=OAT PE=1 SV=1	0	41.266	32	9	24	9	1	439	48.5	7.03	49.31	9	0	88.3	83.1	90.3	84	122.9	131.5	0.617	0.945585	19.35	85.2	114.8	7.11	6.57	High	High	High	High	High	High
FALSE	High	Master Protein	Q9NRY5	Protein FAM114A2 OS=Homo sapiens OX=9606 GN=FAM114A2 PE=1 SV=4	0	41.19	36	12	20	12	1	505	55.4	4.88	35.41	12	0	47.2	66.5	91.1	128.3	153.1	113.8	0.711	0.963107	16.4	62.9	137.1	32.29	13.78	Peak Found	High	High	High	High	High
FALSE	High	Master Protein	Q9BXW7	Haloacid dehalogenase-like hydrolase domain-containing 5 OS=Homo sapiens OX=9606 GN=HDHD5 PE=1 SV=1	0	41.163	27	7	22	7	1	423	46.3	8.13	50.71	7	0	107.5	174.6	169.7	27.8	71.9	48.5	2.001	0.891577	38.67	149.5	50.5	25.33	42.76	High	High	High	Peak Found	High	High
FALSE	High	Master Protein	Q9H3P2	Negative elongation factor A OS=Homo sapiens OX=9606 GN=NELFA PE=1 SV=3	0	41.142	30	10	24	10	1	528	57.2	9.03	52.42	10	0	44.4	67.9	73.9	107.4	151.3	155.1	0.331	0.827512	6.15	40	160	35.31	19.9	High	High	High	High	High	High
FALSE	High	Master Protein	Q92917	G-patch domain and KOW motifs-containing protein OS=Homo sapiens OX=9606 GN=GPKOW PE=1 SV=2	0	41.127	31	10	24	10	1	476	52.2	6.15	47.73	10	0	55	69.8	65.4	118.9	149.6	141.4	0.699	0.963107	23.55	83.9	116.1	24.83	6.17	High	High	High	High	High	High
FALSE	High	Master Protein	P21926	CD9 antigen OS=Homo sapiens OX=9606 GN=CD9 PE=1 SV=4	0	41.069	21	5	38	5	1	228	25.4	7.15	125.12	5	0	27.9	36	33.4	151.9	176.9	173.8	0.219	0.765191	2.4	32.3	167.7	10.6	8.97	High	High	High	High	High	High
FALSE	High	Master Protein	P22059	Oxysterol-binding protein 1 OS=Homo sapiens OX=9606 GN=OSBP PE=1 SV=1	0	40.998	22	12	23	12	1	807	89.4	7.3	38.22	12	0	110.6	136.5	141.4	59.7	63	88.8	1.786	0.90811	70.57	138.4	61.6	12.88	23.23	High	High	High	Peak Found	High	High
FALSE	High	Master Protein	P29034	Protein S100-A2 OS=Homo sapiens OX=9606 GN=S100A2 PE=1 SV=3	0	40.987	47	6	36	6	1	98	11.1	4.78	85.92	6	0	2.1	2.1	2.1	189	210	194.8	0.012	0.000444954	0.01	2.2	197.8	14.44	5.52	High	High	High	High	High	High	Acetyl [N-Term]
FALSE	High	Master Protein	Q00796	Sorbitol dehydrogenase OS=Homo sapiens OX=9606 GN=SORD PE=1 SV=4	0	40.972	28	7	18	7	1	357	38.3	7.97	39.03	7	0	136.3	135	125.6	57.8	67.9	77.5	1.759	0.887446	105.66	139.9	60.1	4.93	7.78	High	High	High	High	High	High
FALSE	High	Master Protein	Q9H3Z4	DnaJ homolog subfamily C member 5 OS=Homo sapiens OX=9606 GN=DNAJC5 PE=1 SV=1	0	40.961	33	5	17	5	1	198	22.1	5.07	44	5	0	48	53.7	60.3	75.2	205.8	157	0.409	0.898779	9.66	51.1	148.9	10.54	38.9	High	High	Peak Found	High	High	High
FALSE	High	Master Protein	Q00059	Transcription factor A, mitochondrial OS=Homo sapiens OX=9606 GN=TFAM PE=1 SV=1	0	40.835	35	8	23	8	1	246	29.1	9.72	61.12	8	0	20	17.3	14.6	153	196.6	198.5	0.082	0.2772	0.55	16.2	183.8	15.5	13.98	High	High	Peak Found	High	High	High
FALSE	High	Master Protein	P22223	Cadherin-3 OS=Homo sapiens OX=9606 GN=CDH3 PE=1 SV=2	0	40.818	17	8	19	8	1	829	91.4	4.75	44.04	8	0	18.9	19	16.4	160	186	199.8	0.216	0.67355	4.73	23.1	176.9	25.03	11.07	High	Peak Found	Peak Found	High	High	High
FALSE	High	Master Protein	P62491	Ras-related protein Rab-11A OS=Homo sapiens OX=9606 GN=RAB11A PE=1 SV=3	0	40.744	55	10	54	1	1	216	24.4	6.57	104.4	10	0	77	65.8	120.5	52	139.2	145.5	0.564	0.936868	7.91	72.2	127.8	31	4.04	High	High	High	High	High	High
FALSE	High	Master Protein	Q96GQ7	Probable ATP-dependent RNA helicase DDX27 OS=Homo sapiens OX=9606 GN=DDX27 PE=1 SV=2	0	40.662	17	13	22	13	1	796	89.8	9.28	33.6	13	0	150.4	177	163.6	36	27.7	45.3	3.182	0.741493	71.46	163.9	36.1	13.29	24.21	High	High	High	High	High	High
FALSE	High	Master Protein	Q9Y3D0	Cytosolic iron-sulfur assembly component 2B OS=Homo sapiens OX=9606 GN=CIAO2B PE=1 SV=1	0	40.654	74	6	19	6	1	163	17.7	5.19	46.57	6	0	11.9	9.6	2.8	161.4	205.9	208.5	0.092	0.321684	0.47	8.9	191.1	57.95	13.7	High	Peak Found	Peak Found	High	High	High
FALSE	High	Master Protein	Q16718	NADH dehydrogenase [ubiquinone] 1 alpha subcomplex subunit 5 OS=Homo sapiens OX=9606 GN=NDUFA5 PE=1 SV=3	0	40.61	66	6	18	6	1	116	13.5	5.99	51.45	6	0	60.5	59.7	60.6	124.9	146.3	148	0.643	0.979894	37.42	58.5	141.5	0.74	9.09	High	High	Peak Found	High	High	High
FALSE	High	Master Protein	Q13510	Acid ceramidase OS=Homo sapiens OX=9606 GN=ASAH1 PE=1 SV=5	0	40.599	26	8	18	8	1	395	44.6	7.62	39.86	8	0	66.6	60.2	60.3	133.2	127.5	152.2	1.16	0.974541	38.45	59.9	140.1	9.17	9.29	High	High	High	High	High	High
FALSE	High	Master Protein	Q5SSJ5	Heterochromatin protein 1-binding protein 3 OS=Homo sapiens OX=9606 GN=HP1BP3 PE=1 SV=1	0	40.597	22	11	24	11	1	553	61.2	9.67	33.01	11	0	113.1	134.1	130.4	75.5	73.2	73.7	1.71	0.882484	85.99	128.6	71.4	17.33	2.32	High	High	High	High	High	High
FALSE	High	Master Protein	O15067	Phosphoribosylformylglycinamidine synthase OS=Homo sapiens OX=9606 GN=PFAS PE=1 SV=4	0	40.585	13	9	14	9	1	1338	144.6	5.76	29.26	9	0	29.5			167.1	226.2	177.2	0.584	0.945585	5.88	23.7	176.3	28.09	7.44	Peak Found	Peak Found	Peak Found	High	High	High
FALSE	High	Master Protein	Q13439	Golgin subfamily A member 4 OS=Homo sapiens OX=9606 GN=GOLGA4 PE=1 SV=1	0	40.573	5	10	20	10	1	2230	261	5.39	31.68	10	0	101.1	43.6	60	250	80.2	65.1	0.692	0.957889	26.09	77.7	122.3	15.92	81.42	Peak Found	High	High	High	High	High
FALSE	High	Master Protein	Q14694	Ubiquitin carboxyl-terminal hydrolase 10 OS=Homo sapiens OX=9606 GN=USP10 PE=1 SV=2	0	40.571	16	8	16	8	1	798	87.1	5.31	45	8	0	30.2	11.7	10	173.4	172.6	202.2	0.198	0.726325	2.82	17.6	182.4	48.86	9.13	High	Peak Found	Peak Found	High	High	High
FALSE	High	Master Protein	P62280	40S ribosomal protein S11 OS=Homo sapiens OX=9606 GN=RPS11 PE=1 SV=3	0	40.56	53	10	29	10	1	158	18.4	10.3	52.77	10	0	70.3	87.4	89.4	122.8	114.4	115.7	0.791	0.985223	30.94	86.1	113.9	6.13	4.97	High	High	High	High	High	High
FALSE	High	Master Protein	P60953	Cell division control protein 42 homolog OS=Homo sapiens OX=9606 GN=CDC42 PE=1 SV=2	0	40.509	44	7	31	6	1	191	21.2	6.55	59.52	7	0	150.8	144.4	148.2	29.7	43.3	83.6	0.729	0.991537	12.52	154.4	45.6	4.09	52.67	High	High	High	High	High	High
FALSE	High	Master Protein	Q15836	Vesicle-associated membrane protein 3 OS=Homo sapiens OX=9606 GN=VAMP3 PE=1 SV=3	0	40.477	41	5	22	2	1	100	11.3	8.79	69.04	5	3	70.7	71.2	69.2	143.7	124.1	121.1	0.318	0.874804	8.04	72.4	127.6	1.46	12.06	High	High	High	High	High	High
FALSE	High	Master Protein	Q8N7H5	RNA polymerase II-associated factor 1 homolog OS=Homo sapiens OX=9606 GN=PAF1 PE=1 SV=2	0	40.447	22	9	17	9	1	531	59.9	4.63	47.07	9	0	84.8	47.7	42.7	150	143.6	131.1	0.554	0.945585	13.64	66.7	133.3	20.22	6	High	High	Peak Found	High	High	High
FALSE	High	Master Protein	P62277	40S ribosomal protein S13 OS=Homo sapiens OX=9606 GN=RPS13 PE=1 SV=2	0	40.407	38	6	27	6	1	151	17.2	10.54	67.29	6	0	63.1	55.8	59.9	131.6	137.9	151.7	0.622	0.977519	26.09	60.7	139.3	6.12	7.23	High	High	High	High	High	High
FALSE	High	Master Protein	Q9Y6M1	Insulin-like growth factor 2 mRNA-binding protein 2 OS=Homo sapiens OX=9606 GN=IGF2BP2 PE=1 SV=2	0	40.37	24	10	21	8	1	599	66.1	8.46	38.93	10	2	156.8	123.4	140.1	53.8	99.7	26.2	1.66	0.892751	46.91	142.8	57.2	9.68	55.35	High	High	High	High	High	High
FALSE	High	Master Protein	Q99543	DnaJ homolog subfamily C member 2 OS=Homo sapiens OX=9606 GN=DNAJC2 PE=1 SV=4	0	40.293	17	9	23	9	1	621	72	8.7	45.05	9	0	22.3	98	89.3	72.8	164	153.6	0.804	0.982241	48.28	76.6	123.4	49.54	37.63	High	High	High	High	High	High
FALSE	High	Master Protein	Q6ZRV2	Protein FAM83H OS=Homo sapiens OX=9606 GN=FAM83H PE=1 SV=3	0	40.278	12	9	17	9	1	1179	127	6.98	38.87	9	0	36.1	84.1	72.5	78.3	165.1	163.8	0.632	0.953787	38.25	61.5	138.5	22.78	36.55	High	High	High	High	High	High
FALSE	High	Master Protein	Q13620	Cullin-4B OS=Homo sapiens OX=9606 GN=CUL4B PE=1 SV=4	0	40.248	15	12	21	7	1	913	103.9	7.37	35.21	12	4	132.7	160.1	176.1	68.4	32.8	29.9	2.434	0.858457	87.27	167.6	32.4	4.38	57.21	High	High	High	High	Peak Found	High
FALSE	High	Master Protein	O75150	E3 ubiquitin-protein ligase BRE1B OS=Homo sapiens OX=9606 GN=RNF40 PE=1 SV=5	0	40.23	14	11	25	11	1	1001	113.6	6.29	41.16	11	0	75.6	57.2	47.8	135.6	146.8	137.1	0.567	0.921618	15.11	60.7	139.3	3.15	6.58	High	High	High	High	High	High
FALSE	High	Master Protein	Q6NVY1	3-hydroxyisobutyryl-CoA hydrolase, mitochondrial OS=Homo sapiens OX=9606 GN=HIBCH PE=1 SV=2	0	40.088	22	8	25	8	1	386	43.5	8.19	38.21	8	0	156.6	140.8	131	42.4	59.3	69.9	2.892	0.786396	76.05	156.4	43.6	14.18	20.03	High	High	High	High	High	High
FALSE	High	Master Protein	O43396	Thioredoxin-like protein 1 OS=Homo sapiens OX=9606 GN=TXNL1 PE=1 SV=3	0	40.063	35	8	31	8	1	289	32.2	4.96	54	8	0	121.1	117.6	131.9	73.3	79.3	76.8	1.785	0.87572	67.29	118.1	81.9	11.71	3.81	High	High	High	High	High	High
FALSE	High	Master Protein	Q96E11	Ribosome-recycling factor, mitochondrial OS=Homo sapiens OX=9606 GN=MRRF PE=1 SV=1	0	40.017	35	8	17	8	1	262	29.3	9.79	46.12	8	0	30.4	23.8	25.5	183.5	163.8	173	0.172	0.674669	0.5	22	178	16.18	2.94	Peak Found	Peak Found	High	High	High	High
FALSE	High	Master Protein	Q8TD16	Protein bicaudal D homolog 2 OS=Homo sapiens OX=9606 GN=BICD2 PE=1 SV=1	0	40.004	15	9	15	9	1	824	93.5	5.44	32.21	9	0	3.1	19.6		69.4	321.8	186.2	0.153	0.620655	1.01	17.1	182.9	16.75	65.63	Peak Found	Peak Found	Peak Found	High	High	High
FALSE	High	Master Protein	Q9Y3B3	Transmembrane emp24 domain-containing protein 7 OS=Homo sapiens OX=9606 GN=TMED7 PE=1 SV=2	0	39.947	38	7	40	7	1	224	25.2	6.89	82.01	7	0	99.7	103	102	101.7	92	101.7	0.853	0.991537	73.33	99	101	2.34	5.36	High	High	High	High	High	High
FALSE	High	Master Protein	Q15185	Prostaglandin E synthase 3 OS=Homo sapiens OX=9606 GN=PTGES3 PE=1 SV=1	0	39.814	41	6	46	6	1	160	18.7	4.54	143.61	6	0	49.2	51	53.2	157.7	143.9	144.9	0.295	0.860445	2.37	52.1	147.9	3.95	5.06	High	High	High	High	High	High
FALSE	High	Master Protein	P30050	60S ribosomal protein L12 OS=Homo sapiens OX=9606 GN=RPL12 PE=1 SV=1	0	39.732	59	7	36	7	1	165	17.8	9.42	94.75	7	0	74.2	76.4	73.2	133	119.5	123.7	0.672	0.993563	26.27	75	125	0.47	5.58	High	High	High	High	High	High
FALSE	High	Master Protein	Q8NBX0	Saccharopine dehydrogenase-like oxidoreductase OS=Homo sapiens OX=9606 GN=SCCPDH PE=1 SV=1	0	39.717	29	8	20	8	1	429	47.1	9.14	48.15	8	0	173.5	182.3	228.2	11.3	1.8	2.9	16.467	0.0449657	136.44	132.9	67.1	14.74	21.45	High	High	High	Peak Found	Peak Found	Peak Found
FALSE	High	Master Protein	P62879	Guanine nucleotide-binding protein G(I)/G(S)/G(T) subunit beta-2 OS=Homo sapiens OX=9606 GN=GNB2 PE=1 SV=3	0	39.714	33	8	25	3	1	340	37.3	6	60.42	8	0	196.3	148.6	171.8	1.6	42	39.6	4.909	0.620146	64.57	162.6	37.4	13.77	81.72	High	High	High	Peak Found	High	High
FALSE	High	Master Protein	Q9BTV4	Transmembrane protein 43 OS=Homo sapiens OX=9606 GN=TMEM43 PE=1 SV=1	0	39.702	27	9	33	9	1	400	44.8	8.13	62.05	9	0	114.6	174	149.5	41.5	52.8	67.7	4.969	0.324994	96.62	147.5	52.5	20.19	24.21	High	High	High	High	High	High
FALSE	High	Master Protein	P19404	NADH dehydrogenase [ubiquinone] flavoprotein 2, mitochondrial OS=Homo sapiens OX=9606 GN=NDUFV2 PE=1 SV=2	0	39.677	39	9	28	9	1	249	27.4	8.06	45.24	9	0	95.6	91	84.5	123.3	100.6	105	0.966	0.996387	45.8	91.6	108.4	7.14	11.07	High	High	High	High	High	High
FALSE	High	Master Protein	Q96FW1	Ubiquitin thioesterase OTUB1 OS=Homo sapiens OX=9606 GN=OTUB1 PE=1 SV=2	0	39.655	38	9	40	9	1	271	31.3	4.94	84.05	9	0	113.1	116.5	125.6	76.7	84.8	83.2	1.544	0.896078	19.38	121.8	78.2	3.1	5.17	High	High	High	High	High	High
FALSE	High	Master Protein	O00170	AH receptor-interacting protein OS=Homo sapiens OX=9606 GN=AIP PE=1 SV=2	0	39.607	35	9	18	9	1	330	37.6	6.29	44	9	0	12	26.9	17	159	205.3	179.8	0.194	0.617709	2.89	24.3	175.7	36.11	8.55	Peak Found	Peak Found	Peak Found	High	High	High
FALSE	High	Master Protein	O15347	High mobility group protein B3 OS=Homo sapiens OX=9606 GN=HMGB3 PE=1 SV=4	0	39.576	35	8	18	8	1	200	23	8.37	49	8	0	12.9	22.6	16.8	176.3	180.8	190.6	0.115	0.456174	0.86	17.1	182.9	26.54	3.89	Peak Found	High	High	High	High	High
FALSE	High	Master Protein	O75607	Nucleoplasmin-3 OS=Homo sapiens OX=9606 GN=NPM3 PE=1 SV=3	0	39.573	38	4	19	4	1	178	19.3	4.63	77.92	4	0	66.3	76.2	86.3	126.1	153.6	91.5	0.386	0.892751	12.8	50.4	149.6	29.72	28.28	Peak Found	High	High	High	High	High
FALSE	High	Master Protein	Q9BVL2	Nucleoporin p58/p45 OS=Homo sapiens OX=9606 GN=NUP58 PE=1 SV=1	0	39.57	15	7	23	7	1	599	60.9	9.33	56.26	7	0	60.9	61.2	59.3	134.5	150.8	133.2	0.094	0.399902	0.48	61.2	138.8	7.64	7.03	Peak Found	High	High	High	High	High
FALSE	High	Master Protein	O75153	Clustered mitochondria protein homolog OS=Homo sapiens OX=9606 GN=CLUH PE=1 SV=2	0	39.563	11	11	19	11	1	1309	146.6	6.13	39.76	11	0	19.4	55.2	32.2	118.1	165.4	209.7	0.096	0.33625	0.65	5.2	194.8	119.72	19.05	High	Peak Found	Peak Found	High	High	High
FALSE	High	Master Protein	Q9BRJ6	Uncharacterized protein C7orf50 OS=Homo sapiens OX=9606 GN=C7orf50 PE=1 SV=1	0	39.559	42	6	26	6	1	194	22.1	9.64	63.42	6	0	85.2	58.4	59.2	109.9	130.9	156.3	0.474	0.897069	23.65	62.3	137.7	26	15.17	High	High	High	High	High	High
FALSE	High	Master Protein	Q8N183	NADH dehydrogenase [ubiquinone] 1 alpha subcomplex assembly factor 2 OS=Homo sapiens OX=9606 GN=NDUFAF2 PE=1 SV=1	0	39.432	57	8	25	8	1	169	19.8	8.97	56.97	8	0	46.4	38.1	31.8	170.8	165.9	147	0.405	0.894492	7.58	40.6	159.4	17.82	11.11	High	High	High	High	High	High
FALSE	High	Master Protein	Q9UI09	NADH dehydrogenase [ubiquinone] 1 alpha subcomplex subunit 12 OS=Homo sapiens OX=9606 GN=NDUFA12 PE=1 SV=1	0	39.409	67	7	24	7	1	145	17.1	9.63	55.42	7	0	28.8	71.5	45.3	150.7	162.6	141.1	0.477	0.931942	23.3	50.6	149.4	30.61	9.16	High	High	High	High	High	High	Acetyl [N-Term]
FALSE	High	Master Protein	O00571	ATP-dependent RNA helicase DDX3X OS=Homo sapiens OX=9606 GN=DDX3X PE=1 SV=3	0	39.405	21	12	21	11	1	662	73.2	7.18	39.47	12	0	151.2	138.4	122.2	50.1	64.6	73.6	1.984	0.892751	100.1	146.4	53.6	3.16	17.93	High	High	High	High	High	High
FALSE	High	Master Protein	Q8NCW5	NAD(P)H-hydrate epimerase OS=Homo sapiens OX=9606 GN=NAXE PE=1 SV=2	0	39.377	47	9	38	9	1	288	31.7	7.66	62.47	9	0	110.4	143.8	135	50.1	82.6	78.2	0.549	0.953787	35.08	132	68	14.36	25.28	High	High	High	High	High	High
FALSE	High	Master Protein	P05198	Eukaryotic translation initiation factor 2 subunit 1 OS=Homo sapiens OX=9606 GN=EIF2S1 PE=1 SV=3	0	39.295	40	10	40	10	1	315	36.1	5.08	72.45	10	0	137.5	130.5	143.8	46.3	69	72.8	2.312	0.817314	29.37	135	65	4.84	21.2	High	High	High	High	High	High
FALSE	High	Master Protein	O96008	Mitochondrial import receptor subunit TOM40 homolog OS=Homo sapiens OX=9606 GN=TOMM40 PE=1 SV=1	0	39.292	33	7	29	7	1	361	37.9	7.25	69.68	7	0	94.9	167.6	166.5	51.9	44.9	74.2	2.05	0.877505	77.74	148.3	51.7	25.17	28.04	High	High	High	High	High	High
FALSE	High	Master Protein	O15371	Eukaryotic translation initiation factor 3 subunit D OS=Homo sapiens OX=9606 GN=EIF3D PE=1 SV=1	0	39.244	26	8	12	8	1	548	63.9	6.05	25.83	8	0	138	86.7	129.2	106.6	85	54.5	1.598	0.935849	35.07	95.6	104.4	23.21	23.99	High	High	Peak Found	High	High	Peak Found
FALSE	High	Master Protein	P68400	Casein kinase II subunit alpha OS=Homo sapiens OX=9606 GN=CSNK2A1 PE=1 SV=1	0	39.239	23	8	23	7	1	391	45.1	7.74	41.14	8	1	113.6	125.8	121	81.6	78.8	79.2	0.976	0.989365	87.51	119.1	80.9	3.73	20.85	High	High	High	High	High	High
FALSE	High	Master Protein	Q6DD87	Zinc finger protein 787 OS=Homo sapiens OX=9606 GN=ZNF787 PE=1 SV=4	0	39.223	31	7	13	7	1	382	40.4	7.96	29.97	7	0	38.9	45.6	56.1	71.2	214.5	173.7	0.228	0.711998	4.48	47	153	25.46	33.46	Peak Found	High	Peak Found	High	High	High
FALSE	High	Master Protein	Q6P597	Kinesin light chain 3 OS=Homo sapiens OX=9606 GN=KLC3 PE=1 SV=2	0	39.202	27	10	20	9	1	504	55.3	6.49	46.39	10	0				222.6	198.4	179	0.01	9.51745e-17			200		11.05	Peak Found	Peak Found	Peak Found	High	High	High
FALSE	High	Master Protein	Q8WUD4	Coiled-coil domain-containing protein 12 OS=Homo sapiens OX=9606 GN=CCDC12 PE=1 SV=1	0	39.17	49	7	15	7	1	166	19.2	7.34	40.2	7	0	64.8	31.6	30.4	246.7	96	130.5	0.192	0.637244	3.16	33.8	166.2	15.57	37.07	High	Peak Found	Peak Found	High	High	High	Acetyl [N-Term]
FALSE	High	Master Protein	P52799	Ephrin-B2 OS=Homo sapiens OX=9606 GN=EFNB2 PE=1 SV=1	0	39.155	39	9	15	8	1	333	36.9	8.85	40.14	9	1	19.8	28.2	17	174.2	178.8	182	0.27	0.760319	2.94	25.7	174.3	40.1	2.08	Peak Found	High	High	High	High	High
FALSE	High	Master Protein	Q9Y624	Junctional adhesion molecule A OS=Homo sapiens OX=9606 GN=F11R PE=1 SV=1	0	39.129	35	7	21	7	1	299	32.6	7.9	52.92	7	0	32	36	35.2	195.7	149.3	151.9	0.192	0.722382	3.23	41.1	158.9	5.81	4.51	Peak Found	High	High	High	High	High
FALSE	High	Master Protein	P38606	V-type proton ATPase catalytic subunit A OS=Homo sapiens OX=9606 GN=ATP6V1A PE=1 SV=2	0	39.127	22	10	26	10	1	617	68.3	5.52	48.17	10	0	137.5	107.2	114.3	69.9	89.6	81.5	1.455	0.90783	101.89	116.6	83.4	14.41	5.13	High	High	High	High	High	High
FALSE	High	Master Protein	O00541	Pescadillo homolog OS=Homo sapiens OX=9606 GN=PES1 PE=1 SV=1	0	39.109	22	12	27	12	1	588	68	7.33	50.82	12	0	136.8	147.3	140.9	42.8	60.6	71.6	1.89	0.882484	68.45	139.9	60.1	7.29	21.04	High	High	High	High	High	High
FALSE	High	Master Protein	Q56VL3	OCIA domain-containing protein 2 OS=Homo sapiens OX=9606 GN=OCIAD2 PE=1 SV=1	0	39.08	56	8	40	8	1	154	16.9	9.03	88.27	8	0	68.3	85.5	91.1	128.7	114.8	111.8	0.78	0.996387	18.08	81	119	1.46	11.32	High	High	High	High	High	High
FALSE	High	Master Protein	P23497	Nuclear autoantigen Sp-100 OS=Homo sapiens OX=9606 GN=SP100 PE=1 SV=3	0	39.066	12	10	28	8	1	879	100.4	8.22	50.37	10	0	80.1	83.7	80.5	129	110.3	116.4	1.043	0.963107	50.52	81.9	118.1	24.54	8.32	High	High	High	High	High	High
FALSE	High	Master Protein	Q12959	Disks large homolog 1 OS=Homo sapiens OX=9606 GN=DLG1 PE=1 SV=2	0	39.059	19	9	13	9	1	904	100.4	5.76	24.91	9	0	68.3	60.2	62.8	143.9	143.8	121	0.593	0.963107	34.3	30.9	169.1	56.5	8.82	High	High	High	High	High	High
FALSE	High	Master Protein	P60900	Proteasome subunit alpha type-6 OS=Homo sapiens OX=9606 GN=PSMA6 PE=1 SV=1	0	39.049	42	9	30	9	1	246	27.4	6.76	71.18	9	0	161.1	156.1	156.6	42.3	45	38.9	2.784	0.765191	98.01	159.4	40.6	6.35	8.08	High	High	High	High	High	High
FALSE	High	Master Protein	P61163	Alpha-centractin OS=Homo sapiens OX=9606 GN=ACTR1A PE=1 SV=1	0	39.04	40	8	23	8	1	376	42.6	6.64	41.52	8	0	84.1	95.5	99.9	118.4	113.3	88.8	0.723	0.963107	50.83	94.7	105.3	8.31	19.59	High	High	Peak Found	High	High	High	Acetyl [N-Term]
FALSE	High	Master Protein	Q9HCY8	Protein S100-A14 OS=Homo sapiens OX=9606 GN=S100A14 PE=1 SV=1	0	39.011	81	8	33	8	1	104	11.7	5.24	84.69	8	0	127.6	103.7	104.9	60.2	97.1	106.6	1.547	0.868488	76.02	103.5	96.5	0.57	19.4	High	High	High	High	High	High
FALSE	High	Master Protein	Q96RN5	Mediator of RNA polymerase II transcription subunit 15 OS=Homo sapiens OX=9606 GN=MED15 PE=1 SV=2	0	39.009	13	6	15	6	1	788	86.7	9.42	37.31	6	0	24	20.5	20.2	213.4	165.3	156.6	0.301	0.862899	3.11	26.6	173.4	10.03	27.47	Peak Found	Peak Found	High	High	High	High
FALSE	High	Master Protein	O15372	Eukaryotic translation initiation factor 3 subunit H OS=Homo sapiens OX=9606 GN=EIF3H PE=1 SV=1	0	38.938	35	10	27	10	1	352	39.9	6.54	51.89	10	0	86.2	109.6	131.8	69.3	108.3	94.8	1.103	0.962469	55.18	106.8	93.2	20.84	21.8	High	High	High	High	High	High
FALSE	High	Master Protein	Q9Y6I3	Epsin-1 OS=Homo sapiens OX=9606 GN=EPN1 PE=1 SV=2	0	38.934	20	7	19	7	1	576	60.3	4.83	45.03	7	0	50.9	52	61.2	138.7	135.8	161.4	0.433	0.88053	10.23	53.9	146.1	10.44	9.22	High	High	Peak Found	High	High	High
FALSE	High	Master Protein	Q8IVT2	Mitotic interactor and substrate of PLK1 OS=Homo sapiens OX=9606 GN=MISP PE=1 SV=1	0	38.905	18	9	25	9	1	679	75.3	6.83	50.77	9	0	74.8	55.3	59.9	126.2	142.9	141	2.744	0.765191	46.03	60.9	139.1	16	6.23	High	High	High	Peak Found	High	High
FALSE	High	Master Protein	O75521	Enoyl-CoA delta isomerase 2 OS=Homo sapiens OX=9606 GN=ECI2 PE=1 SV=4	0	38.851	34	9	14	9	1	394	43.6	9	34.28	9	0	202.1	170.2	173.4	14.9	24.3	15.1	2.327	0.870063	44.46	176.2	23.8	7.59	25.05	High	High	High	Peak Found	High	Peak Found
FALSE	High	Master Protein	O00154	Cytosolic acyl coenzyme A thioester hydrolase OS=Homo sapiens OX=9606 GN=ACOT7 PE=1 SV=3	0	38.847	25	7	15	7	1	380	41.8	8.54	38.78	7	0	85.5	77.4	74.1	129.4	104.5	129.1	0.839	0.981343	22.1	75.1	124.9	7.36	11.79	High	High	High	High	High	High
FALSE	High	Master Protein	P09543	2',3'-cyclic-nucleotide 3'-phosphodiesterase OS=Homo sapiens OX=9606 GN=CNP PE=1 SV=2	0	38.836	24	8	22	8	1	421	47.5	9.07	40.47	8	0	210	175.5	160.9	23.9	14.8	14.8	5.368	0.589093	73.16	186.2	13.8	1.92	12.54	High	High	High	Peak Found	Peak Found	High
FALSE	High	Master Protein	P36873	Serine/threonine-protein phosphatase PP1-gamma catalytic subunit OS=Homo sapiens OX=9606 GN=PPP1CC PE=1 SV=1	0	38.831	33	8	19	2	1	323	37	6.54	51.15	8	0	184.8	166.7	167.4	26.5	28.4	26.3	4.955	0.650449	2.03	171.9	28.1	8.13	4.26	High	High	High	Peak Found	Peak Found	Peak Found
FALSE	High	Master Protein	P35658	Nuclear pore complex protein Nup214 OS=Homo sapiens OX=9606 GN=NUP214 PE=1 SV=2	0	38.799	9	12	23	12	1	2090	213.5	7.47	24.83	12	0	82.2	67.5	67.9	106.7	138.6	137	0.899	0.990082	77.37	89	111	13.23	15.56	High	High	High	High	High	High
FALSE	High	Master Protein	Q96G03	Phosphoglucomutase-2 OS=Homo sapiens OX=9606 GN=PGM2 PE=1 SV=4	0	38.789	20	10	26	9	1	612	68.2	6.73	34.96	10	0	119.2	125.2	112.8	92.1	71.4	79.3	1.539	0.940312	43.03	116	84	6.05	8.05	High	High	High	High	High	High
FALSE	High	Master Protein	O00505	Importin subunit alpha-4 OS=Homo sapiens OX=9606 GN=KPNA3 PE=1 SV=2	0	38.767	23	8	20	6	1	521	57.8	4.94	46.99	8	2	129.6	117.4	117.7	77.9	79.9	77.5	0.869	0.991537	78.7	120.4	79.6	11.05	1.63	High	High	High	High	High	High
FALSE	High	Master Protein	Q7Z4W1	L-xylulose reductase OS=Homo sapiens OX=9606 GN=DCXR PE=1 SV=2	0	38.755	52	9	23	9	1	244	25.9	8.1	51.19	9	0	132.1	130.4	134.1	56.1	65.3	82	1.841	0.892751	40.71	138.1	61.9	1.4	23.05	High	High	High	High	High	High	Acetyl [N-Term]
FALSE	High	Master Protein	P61026	Ras-related protein Rab-10 OS=Homo sapiens OX=9606 GN=RAB10 PE=1 SV=1	0	38.738	38	7	47	4	1	200	22.5	8.38	98.6	7	1	183.2	163.8	165.2	28.5	30.3	29.1	4.984	0.48151	47.19	170	30	6.19	2.45	High	High	High	High	High	High
FALSE	High	Master Protein	Q96T51	RUN and FYVE domain-containing protein 1 OS=Homo sapiens OX=9606 GN=RUFY1 PE=1 SV=2	0	38.708	17	9	20	8	1	708	79.8	5.74	39.43	9	1	97	68.8	70.3	137	114.2	112.7	0.882	0.991537	45.26	73.8	126.2	20.08	13.84	High	Peak Found	High	High	High	High
FALSE	High	Master Protein	O00116	Alkyldihydroxyacetonephosphate synthase, peroxisomal OS=Homo sapiens OX=9606 GN=AGPS PE=1 SV=1	0	38.705	23	11	28	11	1	658	72.9	7.34	40.5	11	0	154.3	125.9	124.2	70.2	69.1	56.4	1.256	0.965283	53.42	132.2	67.8	11.78	12.35	High	High	High	High	High	High
FALSE	High	Master Protein	P50995	Annexin A11 OS=Homo sapiens OX=9606 GN=ANXA11 PE=1 SV=1	0	38.527	25	12	35	12	1	505	54.4	7.65	58.41	12	0	142.3	127	137.9	60.5	57.6	74.8	2.067	0.858775	96.34	129.5	70.5	5.41	8.95	High	High	High	High	High	High
FALSE	High	Master Protein	Q9NW13	RNA-binding protein 28 OS=Homo sapiens OX=9606 GN=RBM28 PE=1 SV=3	0	38.513	15	9	23	9	1	759	85.7	9.22	49.13	9	0	138.5	168.5	165.5	23.3	66.6	37.5	1.944	0.892751	84.48	158.7	41.3	5.66	40.54	High	High	High	Peak Found	High	High
FALSE	High	Master Protein	Q9GZY8	Mitochondrial fission factor OS=Homo sapiens OX=9606 GN=MFF PE=1 SV=1	0	38.471	44	7	17	7	1	342	38.4	8.95	31.61	7	0	87.6	146.4	154.3	78.8	99.3	33.6	1.6	0.89798	82.99	146.9	53.1	35.57	64.76	High	High	High	High	High	High
FALSE	High	Master Protein	P05026	Sodium/potassium-transporting ATPase subunit beta-1 OS=Homo sapiens OX=9606 GN=ATP1B1 PE=1 SV=1	0	38.371	37	9	40	9	1	303	35	8.53	85.11	9	0	98.4	104.4	99.5	86.3	112.4	99.1	1.036	0.957889	22.01	100.3	99.7	4.21	13.08	High	High	High	High	High	High
FALSE	High	Master Protein	Q9H1B7	Probable E3 ubiquitin-protein ligase IRF2BPL OS=Homo sapiens OX=9606 GN=IRF2BPL PE=1 SV=1	0	38.327	15	7	14	7	1	796	82.6	8.24	39.16	7	0	44.7		7.2	168.7	162.3	217.1	0.128	0.516541	0.41	6.9	193.1	25.93	16.32	Peak Found	Not Found	Peak Found	High	High	High
FALSE	High	Master Protein	Q3LXA3	Triokinase/FMN cyclase OS=Homo sapiens OX=9606 GN=TKFC PE=1 SV=2	0	38.317	21	8	20	8	1	575	58.9	7.49	42.88	8	0	68.3	58.1	90.8	123.4	125.8	133.6	0.41	0.892751	11.15	63.3	136.7	20.9	4.07	High	High	High	High	High	High
FALSE	High	Master Protein	Q9HC35	Echinoderm microtubule-associated protein-like 4 OS=Homo sapiens OX=9606 GN=EML4 PE=1 SV=3	0	38.307	12	10	20	10	1	981	108.8	6.4	35.74	10	0	90.2	179.4	172	33.9	60.3	64.2	1.263	0.966014	39.73	157.3	42.7	49.05	62.66	High	High	High	High	High	High
FALSE	High	Master Protein	Q9UMD9	Collagen alpha-1(XVII) chain OS=Homo sapiens OX=9606 GN=COL17A1 PE=1 SV=3	0	38.157	6	8	20	8	1	1497	150.3	8.79	33.34	8	0	187.1	175.6	163.6	28.5	26.7	18.5	5.059	0.615158	81.98	182.8	17.2	9.35	39.29	High	High	High	Peak Found	Peak Found	Peak Found
FALSE	High	Master Protein	O75718	Cartilage-associated protein OS=Homo sapiens OX=9606 GN=CRTAP PE=1 SV=1	0	38.154	28	10	31	10	1	401	46.5	5.73	59.66	10	0	150.4	191.7	165	7.1	41.7	44.1	3.832	0.742003	68.99	158.7	41.3	13.3	66.75	High	High	High	High	High	High
FALSE	High	Master Protein	Q99471	Prefoldin subunit 5 OS=Homo sapiens OX=9606 GN=PFDN5 PE=1 SV=2	0	38.135	59	8	31	8	1	154	17.3	6.33	74.05	8	0	61.6	70.5	74	116.1	141.5	136.3	0.671	0.985223	26.38	61	139	10.1	3.54	High	High	High	High	High	High
FALSE	High	Master Protein	O14497	AT-rich interactive domain-containing protein 1A OS=Homo sapiens OX=9606 GN=ARID1A PE=1 SV=3	0	37.992	7	9	9	9	1	2285	241.9	6.7	18.28	9	0	86.1	66.1	75.7	145.6	109.2	117.2	0.259	0.781152	5.55	78.7	121.3	16.06	15.43	High	Peak Found	Peak Found	High	High	High
FALSE	High	Master Protein	P63098	Calcineurin subunit B type 1 OS=Homo sapiens OX=9606 GN=PPP3R1 PE=1 SV=2	0	37.968	62	7	20	7	1	170	19.3	4.81	51.2	7	0	23	29.9	31.8	192.1	159.3	163.8	0.114	0.477601	0.4	24.2	175.8	1.22	11.14	High	Peak Found	High	High	High	High
FALSE	High	Master Protein	Q8IVL5	Prolyl 3-hydroxylase 2 OS=Homo sapiens OX=9606 GN=P3H2 PE=1 SV=1	0	37.948	16	9	21	8	1	708	80.9	5.71	30.49	9	0	179	196.5	195.8	7	9.2	12.5	3.883	0.759113	34.38	189.9	10.1	2.89	28.82	High	High	High	Peak Found	Peak Found	Peak Found
FALSE	High	Master Protein	Q03701	CCAAT/enhancer-binding protein zeta OS=Homo sapiens OX=9606 GN=CEBPZ PE=1 SV=3	0	37.935	13	11	17	11	1	1054	120.9	5.94	28.02	11	0	97.4	137.6	135	5.9	110	114.1	1.952	0.868327	97.69	111.6	88.4	15.73	75.59	High	High	High	High	High	High
FALSE	High	Master Protein	Q9H4M9	EH domain-containing protein 1 OS=Homo sapiens OX=9606 GN=EHD1 PE=1 SV=2	0	37.856	26	10	20	10	1	534	60.6	6.83	37.82	10	0	73.1	110.4	108.3	92.1	129.8	86.4	1.064	0.985223	67.63	106.9	93.1	24.62	22.93	High	High	High	High	High	High
FALSE	High	Master Protein	Q9NS69	Mitochondrial import receptor subunit TOM22 homolog OS=Homo sapiens OX=9606 GN=TOMM22 PE=1 SV=3	0	37.827	51	5	42	5	1	142	15.5	4.34	100.35	5	0	117.4	100.1	115	88.6	91.1	87.8	0.979	0.966841	60.02	113	87	1.19	1.97	High	High	High	High	High	High
FALSE	High	Master Protein	Q99747	Gamma-soluble NSF attachment protein OS=Homo sapiens OX=9606 GN=NAPG PE=1 SV=1	0	37.824	36	9	24	9	1	312	34.7	5.41	41.01	9	0	58.7	103.6	104.3	104.5	117.6	111.3	0.853	0.991562	44.97	95	105	4.19	7.77	High	High	High	High	High	High
FALSE	High	Master Protein	Q9NR28	Diablo homolog, mitochondrial OS=Homo sapiens OX=9606 GN=DIABLO PE=1 SV=1	0	37.817	40	6	32	6	1	239	27.1	5.9	79.47	6	0	127.4	156	152.3	50	67.4	46.8	2.988	0.748774	27.71	152.2	47.8	4.79	20.97	High	High	High	High	High	High
FALSE	High	Master Protein	O75955	Flotillin-1 OS=Homo sapiens OX=9606 GN=FLOT1 PE=1 SV=3	0	37.807	26	9	20	9	1	427	47.3	7.49	48.47	9	0	168.3	201.1	197.7	13.9	9.8	9.2	5.77	0.553988	75.75	192	8	15.55	14.52	High	High	High	Peak Found	High	Peak Found
FALSE	High	Master Protein	P30038	Delta-1-pyrroline-5-carboxylate dehydrogenase, mitochondrial OS=Homo sapiens OX=9606 GN=ALDH4A1 PE=1 SV=3	0	37.742	22	9	19	9	1	563	61.7	8.07	43.87	9	0	175.5	197.2	193.6	13.5	16.9	3.3	3.784	0.743636	56.26	181.1	18.9	6.22	88.91	High	High	High	Peak Found	High	Peak Found
FALSE	High	Master Protein	Q6IBS0	Twinfilin-2 OS=Homo sapiens OX=9606 GN=TWF2 PE=1 SV=2	0	37.723	26	6	17	6	1	349	39.5	6.84	39.83	6	0	117.1	118.9	107.7	79.5	83.8	93	1.588	0.913285	74.5	110.6	89.4	4.46	7.58	High	High	High	High	High	High
FALSE	High	Master Protein	Q7L0Y3	tRNA methyltransferase 10 homolog C OS=Homo sapiens OX=9606 GN=TRMT10C PE=1 SV=2	0	37.663	31	12	26	12	1	403	47.3	9.36	48.91	12	0	107.5	170.5	150.2	44.3	65	62.5	1.996	0.865653	43.64	145.1	54.9	20.04	17.47	High	High	High	High	High	High
FALSE	High	Master Protein	Q8NHH9	Atlastin-2 OS=Homo sapiens OX=9606 GN=ATL2 PE=1 SV=2	0	37.585	21	8	23	8	1	583	66.2	5.48	35.86	8	0	59.8	89.1	80.6	124	131	115.6	0.692	0.963107	10.31	73.9	126.1	15.59	6.3	Peak Found	High	High	High	High	High
FALSE	High	Master Protein	Q14258	E3 ubiquitin/ISG15 ligase TRIM25 OS=Homo sapiens OX=9606 GN=TRIM25 PE=1 SV=2	0	37.585	20	9	22	9	1	630	70.9	8.09	48.98	9	0	92.5	112.8	83.9	66.9	139.2	104.8	0.594	0.940562	34.29	94	106	29.13	22.11	High	High	High	High	High	High
FALSE	High	Master Protein	O94842	TOX high mobility group box family member 4 OS=Homo sapiens OX=9606 GN=TOX4 PE=1 SV=1	0	37.583	23	9	22	9	1	621	66.2	5.06	51.17	9	0	87.4	75.4	75.1	130.1	110.2	121.7	0.732	0.991537	22.7	84.9	115.1	2.65	6.91	High	High	High	High	High	High
FALSE	High	Master Protein	O00764	Pyridoxal kinase OS=Homo sapiens OX=9606 GN=PDXK PE=1 SV=1	0	37.573	33	8	13	8	1	312	35.1	6.13	28.6	8	0	82.6	124.8	79.3	108	89.9	115.5	1.261	0.945585	21.6	83.7	116.3	26.59	10.42	High	High	High	High	High	High
FALSE	High	Master Protein	P21964	Catechol O-methyltransferase OS=Homo sapiens OX=9606 GN=COMT PE=1 SV=2	0	37.5	32	7	24	7	1	271	30	5.47	57.5	7	0	117.7	85.3	102.4	103.5	92.1	99.1	1.023	0.969171	111.26	102.3	97.7	18.08	23.68	High	High	High	High	High	High
FALSE	High	Master Protein	Q13442	28 kDa heat- and acid-stable phosphoprotein OS=Homo sapiens OX=9606 GN=PDAP1 PE=1 SV=1	0	37.406	38	6	25	6	1	181	20.6	8.87	62.95	6	0	14.9	13.7	11.7	188.1	177.4	194.2	0.077	0.197047	0.17	13.8	186.2	4.58	4.52	High	High	High	High	High	High
FALSE	High	Master Protein	Q5T4S7	E3 ubiquitin-protein ligase UBR4 OS=Homo sapiens OX=9606 GN=UBR4 PE=1 SV=1	0	37.387	3	11	14	11	1	5183	573.5	6.04	19.64	11	0	203.7	110.1	104.5	48.3	68.2	65.2	2.447	0.863103	49.59	139.1	60.9	38.88	15.82	High	High	High	Peak Found	High	High
FALSE	High	Master Protein	P62820	Ras-related protein Rab-1A OS=Homo sapiens OX=9606 GN=RAB1A PE=1 SV=3	0	37.375	40	7	47	2	1	205	22.7	6.21	102.24	7	0	212.2	129.3	119.2	44	43	52.3	0.088	0.370188	0.25	115.9	84.1	56.74	10.94	High	High	High	High	High	High
FALSE	High	Master Protein	P52789	Hexokinase-2 OS=Homo sapiens OX=9606 GN=HK2 PE=1 SV=2	0	37.367	15	12	29	9	1	917	102.3	6.05	38.71	12	0	125.9	121.6	119.3	85.4	88.7	59.2	1.15	0.973379	58.34	124.4	75.6	3.47	39.72	High	High	High	High	High	Peak Found
FALSE	High	Master Protein	O00161	Synaptosomal-associated protein 23 OS=Homo sapiens OX=9606 GN=SNAP23 PE=1 SV=1	0	37.314	45	7	22	7	1	211	23.3	5.01	62.09	7	0	66.3	100.7	101.8	100.4	124.3	106.5	0.807	0.999958	40.77	95.5	104.5	22.6	8.29	High	High	High	High	High	High	Acetyl [N-Term]
FALSE	High	Master Protein	Q9Y305	Acyl-coenzyme A thioesterase 9, mitochondrial OS=Homo sapiens OX=9606 GN=ACOT9 PE=1 SV=2	0	37.3	24	10	18	10	1	439	49.9	8.6	38.87	10	0	120.6	146.7	139.9	57.5	66.1	69.3	4.53	0.528811	44.33	135.9	64.1	10.03	5.45	High	High	High	High	High	High
FALSE	High	Master Protein	Q9NT62	Ubiquitin-like-conjugating enzyme ATG3 OS=Homo sapiens OX=9606 GN=ATG3 PE=1 SV=1	0	37.291	30	9	25	9	1	314	35.8	4.74	48.96	9	0	71.7	61.5	63.6	150.9	121.8	130.5	0.619	0.974541	16.96	66.8	133.2	8.09	11.2	High	High	High	High	High	High	Acetyl [N-Term]
FALSE	High	Master Protein	Q5ZPR3	CD276 antigen OS=Homo sapiens OX=9606 GN=CD276 PE=1 SV=1	0	37.254	28	6	15	6	1	534	57.2	4.91	43.18	6	0	37.3	35.5	28.1	141.3	174.3	183.5	0.376	0.869319	11.29	30.9	169.1	20.83	12.63	Peak Found	Peak Found	Peak Found	High	High	High
FALSE	High	Master Protein	Q9Y639	Neuroplastin OS=Homo sapiens OX=9606 GN=NPTN PE=1 SV=2	0	37.25	17	6	23	6	1	398	44.4	7.99	49.82	6	0	51.6	55.6	67.8	111	155.7	158.3	0.532	0.949839	14.08	51.5	148.5	14.56	19.51	High	High	High	High	High	High
FALSE	High	Master Protein	P21266	Glutathione S-transferase Mu 3 OS=Homo sapiens OX=9606 GN=GSTM3 PE=1 SV=3	0	37.096	51	12	36	11	1	225	26.5	5.54	64.4	12	1	188.1	196.7	203.4	2.9	3.5	5.4	18.445	0.0334698	74.84	193.8	6.2	4.1	9.87	High	High	High	Peak Found	Peak Found	Peak Found
FALSE	High	Master Protein	P27105	Stomatin OS=Homo sapiens OX=9606 GN=STOM PE=1 SV=3	0	36.826	32	7	23	7	1	288	31.7	7.88	55.93	7	0	176.5	209.1	203.3	2.8	3.1	5.2	15.967	0.0523838	61.96	196.5	3.5	8.92	35.94	High	High	High	Peak Found	Peak Found	Peak Found
FALSE	High	Master Protein	Q71DI3	Histone H3.2 OS=Homo sapiens OX=9606 GN=H3C15 PE=1 SV=3	0	36.779	40	4	37	1	1	136	15.4	11.27	113.55	4	0				312.6	136.9	150.4	0.01	9.51745e-17			200		49	Not Found	Not Found	Not Found	High	High	High
FALSE	High	Master Protein	Q14320	Protein FAM50A OS=Homo sapiens OX=9606 GN=FAM50A PE=1 SV=2	0	36.741	19	5	23	5	1	339	40.2	6.83	53.16	5	0	64.4	89.5	103.8	93.8	127.6	121	0.507	0.944596	27.83	85.9	114.1	22.84	15.61	High	High	High	High	High	High
FALSE	High	Master Protein	P60033	CD81 antigen OS=Homo sapiens OX=9606 GN=CD81 PE=1 SV=1	0	36.737	28	4	26	4	1	236	25.8	5.29	74.28	4	0	14.6	8.7	9.2	172.8	198.7	195.9	0.014	0.00203692	0.02	7.8	192.2	19.8	8.64	High	High	High	High	High	High
FALSE	High	Master Protein	Q5JWF2	Guanine nucleotide-binding protein G(s) subunit alpha isoforms XLas OS=Homo sapiens OX=9606 GN=GNAS PE=1 SV=2	0	36.699	11	10	37	9	1	1037	111	5.03	69.61	10	0	130.7	150.6	157.2	50.4	52	59.3	2.999	0.746517	57.6	154.3	45.7	9.51	10.67	High	High	High	High	High	High
FALSE	High	Master Protein	P24539	ATP synthase F(0) complex subunit B1, mitochondrial OS=Homo sapiens OX=9606 GN=ATP5PB PE=1 SV=2	0	36.698	25	6	25	6	1	256	28.9	9.36	80.38	6	0	151	142.7	128.2	69.4	50.4	58.2	2.226	0.765191	79.94	148	52	8.15	5.7	High	High	High	High	High	High
FALSE	High	Master Protein	Q9C0B1	Alpha-ketoglutarate-dependent dioxygenase FTO OS=Homo sapiens OX=9606 GN=FTO PE=1 SV=3	0	36.662	22	9	15	9	1	505	58.2	5.22	33.43	9	0	41.3	39.7	42.8	199.6	112.9	163.6	0.153	0.622185	0.12	10.4	189.6		25.5	Peak Found	Not Found	Not Found	High	High	High
FALSE	High	Master Protein	Q92600	CCR4-NOT transcription complex subunit 9 OS=Homo sapiens OX=9606 GN=CNOT9 PE=1 SV=1	0	36.571	32	7	13	7	1	299	33.6	8.03	34.18	7	0	16.2	21.6	38.4	168.4	154	201.4	0.203	0.708478	4.15	22.1	177.9	56.22	10.78	High	Peak Found	Peak Found	High	High	High	Acetyl [N-Term]
FALSE	High	Master Protein	Q16881	Thioredoxin reductase 1, cytoplasmic OS=Homo sapiens OX=9606 GN=TXNRD1 PE=1 SV=3	0	36.552	14	7	25	6	1	649	70.9	7.39	72.85	7	1	150.7	135.4	150.5	57.3	58.2	47.8	3	0.743636	32.47	147.8	52.2	8.08	4.16	High	High	High	High	High	High
FALSE	High	Master Protein	E9PAV3	Nascent polypeptide-associated complex subunit alpha, muscle-specific form OS=Homo sapiens OX=9606 GN=NACA PE=1 SV=1	0	36.489	3	5	49	4	1	2078	205.3	9.58	136.14	5	1	33.1	38.6	39.5	165	157.9	166	0.243	0.783483	0.86	37.9	162.1	10.4	2.61	High	High	High	High	High	High
FALSE	High	Master Protein	Q92499	ATP-dependent RNA helicase DDX1 OS=Homo sapiens OX=9606 GN=DDX1 PE=1 SV=2	0	36.485	19	10	16	10	1	740	82.4	7.23	32.17	10	0	139.8	168.6	162.5	52.2	44.2	32.7	2.94	0.791917	138.32	157.3	42.7	9.74	21.59	High	High	High	High	Peak Found	High
FALSE	High	Master Protein	Q8N3X1	Formin-binding protein 4 OS=Homo sapiens OX=9606 GN=FNBP4 PE=1 SV=3	0	36.432	12	9	15	9	1	1017	110.2	4.74	33.35	9	0	14.2	39.5	35.3	147.4	181.2	182.4	0.126	0.521684	0.73	32.6	167.4	33.82	11.58	Peak Found	Peak Found	Peak Found	High	High	High
FALSE	High	Master Protein	P39656	Dolichyl-diphosphooligosaccharide--protein glycosyltransferase 48 kDa subunit OS=Homo sapiens OX=9606 GN=DDOST PE=1 SV=4	0	36.417	29	9	45	9	1	456	50.8	6.55	94.44	9	0	149.4	174.2	161.5	34.8	36.8	43.2	3.972	0.60419	44.28	162.9	37.1	7.81	11.06	High	High	High	High	High	High
FALSE	High	Master Protein	Q6NZY4	Zinc finger CCHC domain-containing protein 8 OS=Homo sapiens OX=9606 GN=ZCCHC8 PE=1 SV=2	0	36.379	20	8	15	8	1	707	78.5	4.87	36.28	8	0	14.2	46.5		174.9	223.1	141.2	0.236	0.765191	5.27	29.3	170.7	75.27	26.23	Peak Found	Peak Found	Not Found	High	High	High
FALSE	High	Master Protein	P84103	Serine/arginine-rich splicing factor 3 OS=Homo sapiens OX=9606 GN=SRSF3 PE=1 SV=1	0	36.361	37	7	29	6	1	164	19.3	11.65	70.97	7	0	47.3	50.6	51	145.9	155.4	149.7	0.302	0.863103	4.03	47.2	152.8	1.6	1.92	High	High	High	High	High	High
FALSE	High	Master Protein	Q14669	E3 ubiquitin-protein ligase TRIP12 OS=Homo sapiens OX=9606 GN=TRIP12 PE=1 SV=1	0	36.221	6	8	19	8	1	1992	220.3	8.48	31.76	8	0	112.2	130	126.6	52.1	93.7	85.3	1.52	0.907305	46.47	127.4	72.6	15.78	23.15	High	High	High	High	High	High
FALSE	High	Master Protein	Q9H8Y8	Golgi reassembly-stacking protein 2 OS=Homo sapiens OX=9606 GN=GORASP2 PE=1 SV=3	0	36.14	22	6	33	6	1	452	47.1	4.82	73.9	6	0	74.1	112.6	114.3	72.4	118.3	108.4	1.358	0.916053	77.57	108	92	27.68	24.14	High	High	High	High	High	High
FALSE	High	Master Protein	Q15287	RNA-binding protein with serine-rich domain 1 OS=Homo sapiens OX=9606 GN=RNPS1 PE=1 SV=1	0	36.079	26	6	44	6	1	305	34.2	11.84	90.63	6	0	50.6	78.3	75.1	121.8	129.2	145	0.49	0.952326	21.19	73	127	21.77	8.86	High	High	High	High	High	High	Acetyl [N-Term]
FALSE	High	Master Protein	P26358	DNA (cytosine-5)-methyltransferase 1 OS=Homo sapiens OX=9606 GN=DNMT1 PE=1 SV=2	0	36.049	8	10	16	10	1	1616	183.1	7.75	17.74	10	0		8.2	7	211.7	166.6	206.5	0.119	0.491591	0.79	16.1	183.9	43.05	25.81	Peak Found	Peak Found	Peak Found	High	High	High
FALSE	High	Master Protein	P08582	Melanotransferrin OS=Homo sapiens OX=9606 GN=MELTF PE=1 SV=2	0	36.009	17	8	16	8	1	738	80.2	5.94	25.01	8	0	43.3	64.7	50.5	136.7	184.9	120	0.457	0.895487	5.77	53.9	146.1	20.61	22.9	High	High	High	High	High	High
FALSE	High	Master Protein	Q13423	NAD(P) transhydrogenase, mitochondrial OS=Homo sapiens OX=9606 GN=NNT PE=1 SV=3	0	35.993	11	9	18	9	1	1086	113.8	8.09	36.25	9	0	123.1	166.3	156.4	51	50.9	52.2	2.621	0.850871	109.1	150	50	7.48	4.92	High	High	High	Peak Found	Peak Found	Peak Found
FALSE	High	Master Protein	Q08J23	RNA cytosine C(5)-methyltransferase NSUN2 OS=Homo sapiens OX=9606 GN=NSUN2 PE=1 SV=2	0	35.97	17	10	19	10	1	767	86.4	6.77	26.83	10	0	114.9	106.3	107.5	63.4	112.8	95.2	1.263	0.953787	103.38	109.4	90.6	0.35	23.67	High	High	High	High	High	High
FALSE	High	Master Protein	Q07812	Apoptosis regulator BAX OS=Homo sapiens OX=9606 GN=BAX PE=1 SV=1	0	35.961	44	7	41	7	1	192	21.2	5.22	104.25	7	0	90.5	114.3	122.3	81.9	99.4	91.6	0.979	0.961648	77.15	93	107	14.55	14.49	High	High	High	High	High	High
FALSE	High	Master Protein	P06396	Gelsolin OS=Homo sapiens OX=9606 GN=GSN PE=1 SV=1	0	35.952	17	8	25	8	1	782	85.6	6.28	47.66	8	0	127.9	147.3	137.9	79	58.8	49.1	2.287	0.865653	72.92	141.6	58.4	4.75	24.78	High	High	High	High	High	High
FALSE	High	Master Protein	P61160	Actin-related protein 2 OS=Homo sapiens OX=9606 GN=ACTR2 PE=1 SV=1	0	35.941	22	7	40	7	1	394	44.7	6.74	60.55	7	0	196	77.7	141.1	85.6	57.4	42.1	0.986	0.988625	118.18	138.3	61.7	43.37	39.72	High	High	High	High	High	High
FALSE	High	Master Protein	Q15436	Protein transport protein Sec23A OS=Homo sapiens OX=9606 GN=SEC23A PE=1 SV=2	0	35.894	16	9	13	7	1	765	86.1	7.08	28.71	9	2	240.2	142.4	142.6	24.9	26.9	23.1	3.849	0.650449	105.94	171.5	28.5	16.82	74.69	High	High	High	High	Peak Found	Peak Found
FALSE	High	Master Protein	Q14498	RNA-binding protein 39 OS=Homo sapiens OX=9606 GN=RBM39 PE=1 SV=2	0	35.716	17	7	32	7	1	530	59.3	10.1	73.69	7	0	153.6	131.8	127.6	50.5	72.3	64.2	1.366	0.921618	63.02	133.2	66.8	14.31	30.08	High	High	High	High	High	High
FALSE	High	Master Protein	P29083	General transcription factor IIE subunit 1 OS=Homo sapiens OX=9606 GN=GTF2E1 PE=1 SV=2	0	35.714	18	6	13	6	1	439	49.4	4.82	41.55	6	0	44.3	57.6	50.4	141.9	156.9	149	0.414	0.882484	6.13	101.8	98.2	49.88	8.04	High	High	High	High	High	High
FALSE	High	Master Protein	Q07020	60S ribosomal protein L18 OS=Homo sapiens OX=9606 GN=RPL18 PE=1 SV=2	0	35.68	38	6	45	6	1	188	21.6	11.72	119.3	6	0	87.9	72.9	75.8	136.4	116.2	110.9	1.019	0.945988	82.21	78.6	121.4	12.86	11.12	High	High	High	High	High	High
FALSE	High	Master Protein	P07339	Cathepsin D OS=Homo sapiens OX=9606 GN=CTSD PE=1 SV=1	0	35.667	28	8	33	8	1	412	44.5	6.54	57.78	8	0	132.6	123.4	126.8	43.2	79.3	94.6	1.661	0.910024	106.41	131.7	68.3	2.97	19.71	High	High	High	High	High	High
FALSE	High	Master Protein	P59998	Actin-related protein 2/3 complex subunit 4 OS=Homo sapiens OX=9606 GN=ARPC4 PE=1 SV=3	0	35.649	46	6	22	6	1	168	19.7	8.43	51.02	6	0	110.6	118.7	121.2	87.6	74.8	87	1.495	0.93725	35.24	115.5	84.5	4.83	8.68	High	High	High	High	High	High
FALSE	High	Master Protein	Q14108	Lysosome membrane protein 2 OS=Homo sapiens OX=9606 GN=SCARB2 PE=1 SV=2	0	35.616	19	7	23	7	1	478	54.3	5.14	68.43	7	0	114.7	115.3	109.3	112.6	70.5	77.6	1.268	0.940312	101.13	118.5	81.5	2.91	25.74	High	High	High	High	High	High
FALSE	High	Master Protein	Q9H0A0	RNA cytidine acetyltransferase OS=Homo sapiens OX=9606 GN=NAT10 PE=1 SV=2	0	35.556	16	10	20	10	1	1025	115.7	8.27	30.65	10	0	92.6	129.5	123	85.1	75.7	94	1.606	0.921618	55.9	114.7	85.3	17.2	5	High	High	High	High	High	High
FALSE	High	Master Protein	Q96HD1	Protein disulfide isomerase CRELD1 OS=Homo sapiens OX=9606 GN=CRELD1 PE=1 SV=3	0	35.552	38	9	19	9	1	420	45.4	4.87	29.08	9	0	106.3	133.1	131.8	65.4	87.2	76.3	2.032	0.882484	85.84	123.8	76.2	12.3	14.38	High	High	High	High	High	High
FALSE	High	Master Protein	Q13243	Serine/arginine-rich splicing factor 5 OS=Homo sapiens OX=9606 GN=SRSF5 PE=1 SV=1	0	35.547	25	6	41	5	1	272	31.2	11.59	105.82	6	0	50.1	61.1	48	135.9	161.6	143.2	0.364	0.892751	5.78	50.7	149.3	18.76	11.5	High	High	High	High	High	High
FALSE	High	Master Protein	P52815	39S ribosomal protein L12, mitochondrial OS=Homo sapiens OX=9606 GN=MRPL12 PE=1 SV=2	0	35.522	47	6	28	6	1	198	21.3	8.87	69.78	6	0	21.5	18.3	23.5	180.4	184.6	171.8	0.138	0.525148	0.37	23.1	176.9	14.41	3.6	High	High	High	High	High	High
FALSE	High	Master Protein	Q9UNS2	COP9 signalosome complex subunit 3 OS=Homo sapiens OX=9606 GN=COPS3 PE=1 SV=3	0	35.477	26	7	22	7	1	423	47.8	6.65	42.99	7	0	82.3	143.2	124.3	67.7	86.1	96.3	1.761	0.90811	44.45	118.2	81.8	26.78	14.32	High	High	High	High	High	High
FALSE	High	Master Protein	P57721	Poly(rC)-binding protein 3 OS=Homo sapiens OX=9606 GN=PCBP3 PE=1 SV=2	0	35.465	18	5	70	1	1	371	39.4	8.07	141	5	0														Not Found	Not Found	Not Found	Not Found	Not Found	High
FALSE	High	Master Protein	P11441	Ubiquitin-like protein 4A OS=Homo sapiens OX=9606 GN=UBL4A PE=1 SV=1	0	35.454	52	7	17	7	1	157	17.8	8.66	43.75	7	0	12.3	18.2	20.5	187.8	211	150.2	0.061	0.134048	0.3	19.1	180.9	23.29	17.54	Peak Found	Peak Found	Peak Found	High	High	High
FALSE	High	Master Protein	Q96C57	Protein CUSTOS OS=Homo sapiens OX=9606 GN=CUSTOS PE=1 SV=2	0	35.414	47	7	14	7	1	262	28.2	9.42	31.9	7	0	66.8	88.8	65.1	110.8	151	117.5	0.558	0.942552	9.34	72.2	127.8	17.17	14.88	High	High	Peak Found	High	High	High
FALSE	High	Master Protein	Q9Y6G9	Cytoplasmic dynein 1 light intermediate chain 1 OS=Homo sapiens OX=9606 GN=DYNC1LI1 PE=1 SV=3	0	35.376	23	8	15	8	1	523	56.5	6.42	40.84	8	0	75.5	59.9	69.3	139.1	128.9	127.3	0.389	0.872441	14.47	73.8	126.2	11.69	4.97	Peak Found	High	High	High	High	High
FALSE	High	Master Protein	Q02809	Procollagen-lysine,2-oxoglutarate 5-dioxygenase 1 OS=Homo sapiens OX=9606 GN=PLOD1 PE=1 SV=2	0	35.253	17	10	18	10	1	727	83.5	6.95	36.22	10	0	170.5	119.3	151.8	56	55.8	46.7	2	0.880882	62.26	142.6	57.4	20.35	24.63	High	High	High	Peak Found	High	High
FALSE	High	Master Protein	P61970	Nuclear transport factor 2 OS=Homo sapiens OX=9606 GN=NUTF2 PE=1 SV=1	0	35.169	51	4	14	4	1	127	14.5	5.38	45.95	4	0	41.3	43.8	50	166.3	147.5	151.1	0.152	0.615158	2.71	45	155	10.07	6.51	Peak Found	High	High	High	High	High
FALSE	High	Master Protein	P22061	Protein-L-isoaspartate(D-aspartate) O-methyltransferase OS=Homo sapiens OX=9606 GN=PCMT1 PE=1 SV=4	0	35.168	52	8	17	8	1	227	24.6	7.21	29.47	8	0	77.5	102.1	94.7	115	101	109.6	0.789	0.985223	43.03	121.4	78.6	69.83	15.31	High	High	High	High	High	High
FALSE	High	Master Protein	P42224	Signal transducer and activator of transcription 1-alpha/beta OS=Homo sapiens OX=9606 GN=STAT1 PE=1 SV=2	0	35.165	14	8	18	8	1	750	87.3	6.05	32.06	8	0	87.8	154.4	152	51.8	74.1	80.1	3.166	0.772879	68.94	140.3	59.7	29.17	30.32	High	High	High	Peak Found	High	High
FALSE	High	Master Protein	P08754	Guanine nucleotide-binding protein G(i) subunit alpha-3 OS=Homo sapiens OX=9606 GN=GNAI3 PE=1 SV=3	0	35.143	26	7	40	3	1	354	40.5	5.69	89.67	7	0	157.4	137.5	143.8	54.3	46.3	60.7	2.782	0.777303	65.8	142	58	6.73	18.55	High	High	High	High	High	High
FALSE	High	Master Protein	P61006	Ras-related protein Rab-8A OS=Homo sapiens OX=9606 GN=RAB8A PE=1 SV=1	0	35.112	27	6	43	3	1	207	23.7	9.07	97.21	6	0	117.4	174.1	166.7	37.8	54.4	49.6	2.31	0.869124	58.62	154.3	45.7	20.24	18.08	High	High	High	Peak Found	High	High
FALSE	High	Master Protein	Q09161	Nuclear cap-binding protein subunit 1 OS=Homo sapiens OX=9606 GN=NCBP1 PE=1 SV=1	0	35.065	12	8	20	8	1	790	91.8	6.43	37.32	8	0	86	110	115.5	71.9	104.7	111.9	1.289	0.953787	78.47	102.5	97.5	15.2	22.06	High	High	High	High	High	High
FALSE	High	Master Protein	Q9P0J1	[Pyruvate dehydrogenase [acetyl-transferring]]-phosphatase 1, mitochondrial OS=Homo sapiens OX=9606 GN=PDP1 PE=1 SV=3	0	35.06	22	8	17	8	1	537	61	6.67	35.69	8	0	82.9	103.7	121.5	89.5	93.2	109.3	0.794	0.979894	58.55	138.6	61.4	45.84	7.15	High	High	High	High	High	High
FALSE	High	Master Protein	P84095	Rho-related GTP-binding protein RhoG OS=Homo sapiens OX=9606 GN=RHOG PE=1 SV=1	0	35.015	47	7	33	6	1	191	21.3	8.12	78.47	7	0	162.3	175.2	162.7	20.8	33.4	45.7	4.085	0.708478	50.75	168.5	31.5	4.38	22.61	High	High	High	High	High	High
FALSE	High	Master Protein	Q96D71	RalBP1-associated Eps domain-containing protein 1 OS=Homo sapiens OX=9606 GN=REPS1 PE=1 SV=3	0	34.98	16	8	16	8	1	796	86.6	5.69	29.19	8	0	43.6	71.9	63	99.7	199.3	122.6	0.729	0.989365	16.53	68	132	24.35	21.54	High	High	High	High	High	High
FALSE	High	Master Protein	Q16658	Fascin OS=Homo sapiens OX=9606 GN=FSCN1 PE=1 SV=3	0	34.976	22	8	20	8	1	493	54.5	7.24	38.89	8	0	22.7	64.4	61.1	149.6	164.2	138	0.41	0.898779	10.53	53.7	146.3	42.56	8.76	High	High	High	High	High	High
FALSE	High	Master Protein	Q14914	Prostaglandin reductase 1 OS=Homo sapiens OX=9606 GN=PTGR1 PE=1 SV=2	0	34.971	36	7	9	7	1	329	35.8	8.29	18.53	7	0	74.4	47.5	43.5	167.1	157.5	110	0.356	0.86763	1.74	32.7	167.3	13.29	21.19	Not Found	High	Peak Found	High	High	High
FALSE	High	Master Protein	Q92797	Symplekin OS=Homo sapiens OX=9606 GN=SYMPK PE=1 SV=2	0	34.93	9	8	17	8	1	1274	141.1	6.13	31.69	8	0	119.1	122.8	115.3	124	63.8	55	0.631	0.973379	15.24	136.3	63.7	6.11	27.33	High	High	High	High	High	High
FALSE	High	Master Protein	Q9UKD2	mRNA turnover protein 4 homolog OS=Homo sapiens OX=9606 GN=MRTO4 PE=1 SV=2	0	34.905	45	9	20	9	1	239	27.5	8.29	40.39	9	0	105	126	113.3	68.3	83.9	103.5	1.193	0.964649	45.73	114.9	85.1	16.64	17.35	High	High	High	High	High	High
FALSE	High	Master Protein	P18615	Negative elongation factor E OS=Homo sapiens OX=9606 GN=NELFE PE=1 SV=3	0	34.889	26	7	20	7	1	380	43.2	9.33	40.04	7	0	36.5	85	29.2	135.9	154.2	159.2	0.376	0.860445	18.22	38.3	161.7	54.47	25.04	High	High	High	High	High	High
FALSE	High	Master Protein	Q96IZ0	PRKC apoptosis WT1 regulator protein OS=Homo sapiens OX=9606 GN=PAWR PE=1 SV=1	0	34.877	37	7	18	7	1	340	36.5	5.41	47.51	7	0	55.6	73	67.7	108.1	161.7	134	0.316	0.856879	5.19	69	131	12.11	19.85	Peak Found	High	High	High	High	High
FALSE	High	Master Protein	P33992	DNA replication licensing factor MCM5 OS=Homo sapiens OX=9606 GN=MCM5 PE=1 SV=5	0	34.868	16	9	11	9	1	734	82.2	8.37	24.67	9	0	61.2	75.8	67.1	119.4	143.6	132.8	0.484	0.939084	16.65	61.8	138.2	9.95	16.74	Peak Found	Peak Found	Peak Found	High	High	High
FALSE	High	Master Protein	Q92820	Gamma-glutamyl hydrolase OS=Homo sapiens OX=9606 GN=GGH PE=1 SV=2	0	34.808	28	8	19	8	1	318	35.9	7.11	43.1	8	0	4	4.8	5.2	202.5	204.3	179.3	0.067	0.239617	0.12	7	193	18.38	7.34	Peak Found	Peak Found	Peak Found	High	High	High
FALSE	High	Master Protein	P43246	DNA mismatch repair protein Msh2 OS=Homo sapiens OX=9606 GN=MSH2 PE=1 SV=1	0	34.717	14	10	13	10	1	934	104.7	5.77	18.94	10	0	3.9	89.7	80.3	84.7	185.7	155.7	0.242	0.765191	5	84.5	115.5	18.9	12.72	Peak Found	Peak Found	High	High	High	High
FALSE	High	Master Protein	P47813	Eukaryotic translation initiation factor 1A, X-chromosomal OS=Homo sapiens OX=9606 GN=EIF1AX PE=1 SV=2	0	34.662	44	5	20	5	1	144	16.5	5.24	43.55	5	0	40.5	59.7	56.4	118.2	163.2	162	0.313	0.868327	5.65	47.5	152.5	25.81	16.01	High	Peak Found	High	High	High	High
FALSE	High	Master Protein	P31350	Ribonucleoside-diphosphate reductase subunit M2 OS=Homo sapiens OX=9606 GN=RRM2 PE=1 SV=1	0	34.661	34	9	15	9	1	389	44.8	5.38	33.43	9	0	15	24.4	21.3	151.4	180.6	207.2	0.258	0.78213	5.13	21	179	47.03	15.41	High	Peak Found	Peak Found	High	High	High
FALSE	High	Master Protein	Q16698	2,4-dienoyl-CoA reductase [(3E)-enoyl-CoA-producing], mitochondrial OS=Homo sapiens OX=9606 GN=DECR1 PE=1 SV=1	0	34.661	29	7	12	7	1	335	36	9.28	29.86	7	0	48.4	48.4	51.8	139.1	158.2	154.1	0.307	0.867844	2.54	46.5	153.5	34.7	14.64	Peak Found	Peak Found	Peak Found	High	High	High
FALSE	High	Master Protein	O75152	Zinc finger CCCH domain-containing protein 11A OS=Homo sapiens OX=9606 GN=ZC3H11A PE=1 SV=3	0	34.635	16	8	19	8	1	810	89.1	8.37	42.58	8	0	100	65.5	76.3	132.5	129.6	96.1	0.536	0.953787	14.82	73.2	126.8	21.95	17.56	High	High	High	High	High	High
FALSE	High	Master Protein	P19971	Thymidine phosphorylase OS=Homo sapiens OX=9606 GN=TYMP PE=1 SV=2	0	34.59	19	7	11	7	1	482	49.9	5.53	27.32	7	0	89.6	11.9	29.8	82	251.4	135.2	0.273	0.828473	1.41	8	192	77.34	34.65	Peak Found	Peak Found	Not Found	High	High	High
FALSE	High	Master Protein	P15586	N-acetylglucosamine-6-sulfatase OS=Homo sapiens OX=9606 GN=GNS PE=1 SV=3	0	34.576	18	9	36	9	1	552	62	8.31	66.38	9	0	85.9	89.2	88.3	111.1	104.9	120.5	0.883	0.993563	44.54	87.4	112.6	4.28	6.94	High	High	High	High	High	High
FALSE	High	Master Protein	Q01081	Splicing factor U2AF 35 kDa subunit OS=Homo sapiens OX=9606 GN=U2AF1 PE=1 SV=3	0	34.563	34	7	29	7	1	240	27.9	8.81	72.75	7	0	74.4	80.7	77.2	112.3	136	119.2	0.715	0.991537	31.06	77.9	122.1	3.84	10.01	High	High	High	High	High	High
FALSE	High	Master Protein	P52948	Nuclear pore complex protein Nup98-Nup96 OS=Homo sapiens OX=9606 GN=NUP98 PE=1 SV=4	0	34.488	6	9	21	9	1	1817	197.5	6.4	40.76	9	0	123.6	105.3	103.4	66.4	97.1	104.2	1.041	0.989365	100.46	113.2	86.8	8.62	18.53	High	High	High	High	High	Peak Found
FALSE	High	Master Protein	Q9BT09	Protein canopy homolog 3 OS=Homo sapiens OX=9606 GN=CNPY3 PE=1 SV=1	0	34.474	32	8	32	8	1	278	30.7	5.49	76.28	8	0	99.9	115.2	116.9	89.5	93.8	84.6	1.44	0.91656	36.73	112.6	87.4	8.57	5.24	High	High	High	High	High	High
FALSE	High	Master Protein	Q9BTT6	Leucine-rich repeat-containing protein 1 OS=Homo sapiens OX=9606 GN=LRRC1 PE=1 SV=1	0	34.469	21	7	8	5	1	524	59.2	5.02	22.03	7	0		16.7	23.2	284.4	126.6	149.1	0.142	0.530283	0.46	13	187	22.91	16.32	Not Found	Peak Found	Peak Found	High	High	Peak Found
FALSE	High	Master Protein	Q15102	Platelet-activating factor acetylhydrolase IB subunit alpha1 OS=Homo sapiens OX=9606 GN=PAFAH1B3 PE=1 SV=1	0	34.441	41	8	23	8	1	231	25.7	6.84	53.9	8	0	13.2	45.3	47.8	150.5	177.9	165.2	0.276	0.827402	5.72	43.1	156.9	54.49	8.3	High	High	High	High	High	High
FALSE	High	Master Protein	Q9Y2T3	Guanine deaminase OS=Homo sapiens OX=9606 GN=GDA PE=1 SV=1	0	34.405	21	9	22	9	1	454	51	5.68	33.97	9	0	189.1	179.3	177.6	13.6	22.5	18	5.22	0.590654	58.85	178.4	21.6	3.34	25.28	High	High	High	Peak Found	Peak Found	Peak Found
FALSE	High	Master Protein	P51648	Aldehyde dehydrogenase family 3 member A2 OS=Homo sapiens OX=9606 GN=ALDH3A2 PE=1 SV=1	0	34.333	21	9	17	9	1	485	54.8	7.88	26.73	9	0	151.7	163.4	170.3	30.1	47.8	36.7	5.348	0.634433	70.12	162.7	37.3	12.36	18.92	High	High	High	High	High	High	Acetyl [N-Term]
FALSE	High	Master Protein	Q9NPH2	Inositol-3-phosphate synthase 1 OS=Homo sapiens OX=9606 GN=ISYNA1 PE=1 SV=1	0	34.322	24	9	26	9	1	558	61	5.76	52.22	9	0	25.7	57	54.6	130	156.3	176.4	0.545	0.928106	9.99	48.3	151.7	52.41	19.07	Peak Found	High	High	High	High	High
FALSE	High	Master Protein	Q9BZF1	Oxysterol-binding protein-related protein 8 OS=Homo sapiens OX=9606 GN=OSBPL8 PE=1 SV=3	0	34.298	12	8	17	8	1	889	101.1	6.96	36.8	8	0	113.6	113.7	128.2	75.6	67.4	101.6	0.726	0.975681	53.66	121.9	78.1	6.22	21.84	High	High	High	High	High	High
FALSE	High	Master Protein	Q76FK4	Nucleolar protein 8 OS=Homo sapiens OX=9606 GN=NOL8 PE=1 SV=1	0	34.28	11	10	17	10	1	1167	131.5	7.09	30.98	10	0	85.1	60.5	60.3	72.3	153.9	168	0.31	0.860445	3.74	40.7	159.3	57.88	39.26	Peak Found	Peak Found	Peak Found	High	High	High
FALSE	High	Master Protein	P62081	40S ribosomal protein S7 OS=Homo sapiens OX=9606 GN=RPS7 PE=1 SV=1	0	34.249	55	8	16	8	1	194	22.1	10.1	43.05	8	0	35.3	119.4	31.6	92.3	161.3	160.1	0.441	0.91656	6.66	35.7	164.3	79.25	28.56	Peak Found	High	Peak Found	High	High	High
FALSE	High	Master Protein	O95573	Long-chain-fatty-acid--CoA ligase 3 OS=Homo sapiens OX=9606 GN=ACSL3 PE=1 SV=3	0	34.245	21	11	15	10	1	720	80.4	8.38	26.4	11	1	161.7	121.8	129.4	43.3	72.9	70.9	1.907	0.868327	89.64	129	71	15.95	16.78	High	High	High	High	High	High	Acetyl [N-Term]
FALSE	High	Master Protein	P49189	4-trimethylaminobutyraldehyde dehydrogenase OS=Homo sapiens OX=9606 GN=ALDH9A1 PE=1 SV=3	0	34.236	20	8	23	8	1	494	53.8	5.87	44.69	8	0	138.4	194.3	173.9	16.3	52.6	24.5	4.071	0.650449	45.57	175.3	24.7	16.82	61.08	High	High	High	Peak Found	High	High
FALSE	High	Master Protein	P16401	Histone H1.5 OS=Homo sapiens OX=9606 GN=H1-5 PE=1 SV=3	0	34.223	15	6	62	6	1	226	22.6	10.92	191.72	6	0	66.2	66.3	70.9	128.9	132.6	134.9	0.489	0.949839	5.77	65.8	134.2	3.8	2.18	High	High	High	High	High	High
FALSE	High	Master Protein	Q9NX62	Golgi-resident adenosine 3',5'-bisphosphate 3'-phosphatase OS=Homo sapiens OX=9606 GN=BPNT2 PE=1 SV=1	0	34.189	24	9	21	9	1	359	38.7	6.86	42.87	9	0	190.1	124.2	130.9	40.9	57	57	1.961	0.873055	56.84	139.5	60.5	24.35	18.3	High	High	High	High	High	High
FALSE	High	Master Protein	Q9BXS6	Nucleolar and spindle-associated protein 1 OS=Homo sapiens OX=9606 GN=NUSAP1 PE=1 SV=1	0	34.168	20	7	16	7	1	441	49.4	9.91	35.08	7	0	13.6	51.2	53.7	173	188.4	120.2	0.589	0.93069	9.59	12.6	187.4	19.05	22.2	Peak Found	Peak Found	Peak Found	High	High	High
FALSE	High	Master Protein	O95602	DNA-directed RNA polymerase I subunit RPA1 OS=Homo sapiens OX=9606 GN=POLR1A PE=1 SV=2	0	34.148	6	9	14	9	1	1720	194.7	7.03	20.59	9	0	154.5	146.5	164.3	16.4	76.5	41.8	3.793	0.691992	62.05	146.2	53.8	21.49	67.02	High	High	High	Peak Found	Peak Found	Peak Found
FALSE	High	Master Protein	P08174	Complement decay-accelerating factor OS=Homo sapiens OX=9606 GN=CD55 PE=1 SV=4	0	34.106	19	7	45	7	1	381	41.4	7.59	84.24	7	0	161.9	159.9	172.4	31.4	34.1	40.3	4.909	0.541982	37.24	169.6	30.4	4.4	6.2	High	High	High	High	High	High
FALSE	High	Master Protein	Q9UGV2	Protein NDRG3 OS=Homo sapiens OX=9606 GN=NDRG3 PE=1 SV=2	0	34.089	31	7	12	7	1	375	41.4	5.31	33.51	7	0	11.8	26.5	27.7	170.4	174.9	188.7	0.172	0.633979	0.92	25.4	174.6	39.67	5.24	Peak Found	Peak Found	Peak Found	High	High	High
FALSE	High	Master Protein	P11177	Pyruvate dehydrogenase E1 component subunit beta, mitochondrial OS=Homo sapiens OX=9606 GN=PDHB PE=1 SV=3	0	34.067	30	9	26	9	1	359	39.2	6.65	44.62	9	0	186.6	156.8	156.9	42.7	28.3	28.8	3.534	0.76055	34.61	169.7	30.3	9.23	27.63	High	High	High	High	High	High
FALSE	High	Master Protein	Q9Y6X4	Soluble lamin-associated protein of 75 kDa OS=Homo sapiens OX=9606 GN=FAM169A PE=1 SV=2	0	34.039	16	6	17	6	1	670	74.9	4.6	31.33	6	0	139.3	174	171.7	28.4	54.3	32.4	5.937	0.520869	50.45	168.3	31.7	12.02	55.1	High	High	High	High	High	Peak Found
FALSE	High	Master Protein	P30626	Sorcin OS=Homo sapiens OX=9606 GN=SRI PE=1 SV=1	0	34.031	61	10	32	10	1	198	21.7	5.59	73.83	10	0	46.9	64.1	64.1	137.4	137.4	150.2	0.287	0.838964	7.47	64.3	135.7	17.96	5.13	High	High	High	High	High	High
FALSE	High	Master Protein	P62269	40S ribosomal protein S18 OS=Homo sapiens OX=9606 GN=RPS18 PE=1 SV=3	0	34.017	48	10	39	10	1	152	17.7	10.99	84.82	10	0	37.3	38.4	41.7	151.3	170.1	161.2	0.365	0.892751	7.77	36.2	163.8	15.93	5.79	High	High	High	High	High	High
FALSE	High	Master Protein	Q8NBJ5	Procollagen galactosyltransferase 1 OS=Homo sapiens OX=9606 GN=COLGALT1 PE=1 SV=1	0	33.97	18	12	29	12	1	622	71.6	7.31	41.77	12	0	135.8	263.9	138.5	18.2	20.4	23.2	4.931	0.583179	49.04	170.4	29.6	40.82	17.15	High	High	High	High	High	High
FALSE	High	Master Protein	P83916	Chromobox protein homolog 1 OS=Homo sapiens OX=9606 GN=CBX1 PE=1 SV=1	0	33.893	44	5	28	4	1	185	21.4	4.93	72.14	5	0	27.7	41.8	39.8	77.5	216.7	196.5	0.338	0.882217	2.74	33.8	166.2	21.05	45.96	Peak Found	High	High	High	High	High
FALSE	High	Master Protein	Q99417	c-Myc-binding protein OS=Homo sapiens OX=9606 GN=MYCBP PE=1 SV=3	0	33.827	54	6	17	6	1	103	12	5.91	40.75	6	0	11.6	49.3	51.3	95.4	201.8	190.6	0.199	0.720777	4.37	41.2	158.8	59.78	35.9	Peak Found	High	Peak Found	High	High	High
FALSE	High	Master Protein	Q9Y5X1	Sorting nexin-9 OS=Homo sapiens OX=9606 GN=SNX9 PE=1 SV=1	0	33.791	20	8	11	8	1	595	66.6	5.58	23.67	8	0	48.8	83.7	80.6	139.5	104.2	143.3	1.005	0.979608	40.18	73.3	126.7	5.67	16.69	High	Peak Found	High	High	High	High
FALSE	High	Master Protein	O75694	Nuclear pore complex protein Nup155 OS=Homo sapiens OX=9606 GN=NUP155 PE=1 SV=1	0	33.781	11	10	16	10	1	1391	155.1	6.16	25.1	10	0	157.8	141.6	176	37.4	41	46.2	3.245	0.743636	22.02	158.8	41.2	10.89	10.6	High	High	High	Peak Found	High	High
FALSE	High	Master Protein	Q9NWU2	Glucose-induced degradation protein 8 homolog OS=Homo sapiens OX=9606 GN=GID8 PE=1 SV=1	0	33.738	38	6	15	6	1	228	26.7	4.97	34.85	6	0	8.7	13.9	20.4	165.9	191.2	200	0.367	0.873055	3.29	13.5	186.5	29.79	9.41	Peak Found	Peak Found	Peak Found	High	High	High
FALSE	High	Master Protein	Q8N5K1	CDGSH iron-sulfur domain-containing protein 2 OS=Homo sapiens OX=9606 GN=CISD2 PE=1 SV=1	0	33.585	42	6	50	6	1	135	15.3	9.61	131.96	6	0	76.1	85.7	79	149.3	100.7	109.2	0.374	0.892751	16.66	82.7	117.3	6.76	21.79	High	High	High	High	High	High
FALSE	High	Master Protein	Q13751	Laminin subunit beta-3 OS=Homo sapiens OX=9606 GN=LAMB3 PE=1 SV=1	0	33.584	10	10	18	10	1	1172	129.5	7.21	28.72	10	0	121.9	160.7	161.5	54.8	63.6	37.5	4.343	0.6399	50.36	149.7	50.3	15.35	28.27	High	High	High	Peak Found	Peak Found	High
FALSE	High	Master Protein	P69905	Hemoglobin subunit alpha OS=Homo sapiens OX=9606 GN=HBA1 PE=1 SV=2	0	33.526	55	6	36	6	1	142	15.2	8.68	81.38	6	0	126.9	130.3	147.7	64	64.6	66.5	2.045	0.860445	38	129.1	70.9	8.16	7.12	High	High	High	High	High	High
FALSE	High	Master Protein	Q9H0D6	5'-3' exoribonuclease 2 OS=Homo sapiens OX=9606 GN=XRN2 PE=1 SV=1	0	33.512	14	9	21	9	1	950	108.5	7.47	41.07	9	0	86.6	145.8	125.6	55.5	104	82.6	1.173	0.955335	54.09	132.5	67.5	25.36	36.57	High	High	High	High	High	High
FALSE	High	Master Protein	P13747	HLA class I histocompatibility antigen, alpha chain E OS=Homo sapiens OX=9606 GN=HLA-E PE=1 SV=4	0	33.503	19	5	26	2	1	358	40	5.83	64.34	5	0	12.6		14.9	125.9	103.5	343.2	0.01	9.51745e-17			200		75.84	Not Found	Not Found	Not Found	Not Found	High	High
FALSE	High	Master Protein	Q03154	Aminoacylase-1 OS=Homo sapiens OX=9606 GN=ACY1 PE=1 SV=1	0	33.467	32	10	20	10	1	408	45.9	6.18	28.66	10	0	153.6	149.7	143.4	46	52.5	54.8	2.563	0.863103	68.84	153.9	46.1	2.9	6.13	High	High	High	High	High	High
FALSE	High	Master Protein	Q5T200	Zinc finger CCCH domain-containing protein 13 OS=Homo sapiens OX=9606 GN=ZC3H13 PE=1 SV=1	0	33.462	6	8	13	8	1	1668	196.5	9.42	24.64	8	0	24.3	81.3	73.9	62.4	171.8	186.4	0.426	0.892751	18.57	60.3	139.7	51.87	37.21	High	Peak Found	Peak Found	High	High	High
FALSE	High	Master Protein	Q8IYB8	ATP-dependent RNA helicase SUPV3L1, mitochondrial OS=Homo sapiens OX=9606 GN=SUPV3L1 PE=1 SV=1	0	33.446	16	10	17	10	1	786	87.9	7.99	29.06	10	0	127.1	152.9	128.3	89.6	32.5	69.6	3.226	0.783914	54.68	157.8	42.2	8.93	36.47	High	High	High	Peak Found	Peak Found	Peak Found
FALSE	High	Master Protein	P61204	ADP-ribosylation factor 3 OS=Homo sapiens OX=9606 GN=ARF3 PE=1 SV=2	0	33.441	51	7	43	3	1	181	20.6	7.43	113.8	7	0	115.7	120.7	118.5	84.5	77	83.6	1.753	0.870063	37.15	121.3	78.7	2.16	13.66	High	High	High	High	High	High
FALSE	High	Master Protein	P07741	Adenine phosphoribosyltransferase OS=Homo sapiens OX=9606 GN=APRT PE=1 SV=2	0	33.406	53	7	24	7	1	180	19.6	6.02	67.07	7	0	148.8	139.9	138.9	68.9	47.5	56	2.948	0.765191	37.82	145.3	54.7	7.56	8.34	High	High	High	High	High	High
FALSE	High	Master Protein	P55268	Laminin subunit beta-2 OS=Homo sapiens OX=9606 GN=LAMB2 PE=1 SV=2	0	33.298	7	9	12	9	1	1798	195.9	6.52	18.28	9	0	106.1	218	225.6			50.3	1.328	0.953787	16.39	153.6	46.4	36.58	7.98	High	High	High	Peak Found	Peak Found	Peak Found
FALSE	High	Master Protein	O75531	Barrier-to-autointegration factor OS=Homo sapiens OX=9606 GN=BANF1 PE=1 SV=1	0	33.258	58	5	22	5	1	89	10.1	6.09	63.38	5	0	57.5	60.4	63.4	140.6	148.2	129.8	0.642	0.979891	32.36	61.5	138.5	19.21	6.71	High	High	High	High	High	High
FALSE	High	Master Protein	P28799	Progranulin OS=Homo sapiens OX=9606 GN=GRN PE=1 SV=2	0	33.211	19	7	19	7	1	593	63.5	6.83	46.14	7	0	107.1	103.4	102.4	80.6	123.2	83.3	0.917	0.998713	74.87	91.3	108.7	2.32	21.21	High	High	High	High	High	High
FALSE	High	Master Protein	P20020	Plasma membrane calcium-transporting ATPase 1 OS=Homo sapiens OX=9606 GN=ATP2B1 PE=1 SV=4	0	33.208	10	9	14	3	1	1220	134.6	5.91	24.63	9	6	100.1	142	138.5	53.5	88.3	77.7	2.834	0.76836	80.69	180.4	19.6	18.84	21.93	High	High	High	Peak Found	Peak Found	Peak Found
FALSE	High	Master Protein	Q9GZR7	ATP-dependent RNA helicase DDX24 OS=Homo sapiens OX=9606 GN=DDX24 PE=1 SV=1	0	33.194	18	11	21	11	1	859	96.3	9.06	18.94	11	0	110	188.4	191.2	45.3	37.2	27.9	4.469	0.61546	70.11	174.3	25.7	28.31	61.21	High	High	High	High	High	High
FALSE	High	Master Protein	O00330	Pyruvate dehydrogenase protein X component, mitochondrial OS=Homo sapiens OX=9606 GN=PDHX PE=1 SV=3	0	33.143	18	7	24	7	1	501	54.1	8.66	45.58	7	0	111.8	112.5	109.2	81.2	93.6	91.7	1.182	0.975681	67.78	127.2	72.8	1.52	4.81	High	High	High	High	High	High
FALSE	High	Master Protein	Q96FV9	THO complex subunit 1 OS=Homo sapiens OX=9606 GN=THOC1 PE=1 SV=1	0	33.107	16	9	16	9	1	657	75.6	4.98	24.56	9	0	55.8	60.9	61.2	91.7	202.2	128.1	0.543	0.935764	9.3	64.6	135.4	7.76	28.06	High	High	High	High	High	High
FALSE	High	Master Protein	Q16222	UDP-N-acetylhexosamine pyrophosphorylase OS=Homo sapiens OX=9606 GN=UAP1 PE=1 SV=3	0	33.101	18	7	14	7	1	522	58.7	6.33	32.49	7	0	27.5	10.2	23.4	171.4	204.4	163.1	0.243	0.765191	2.61	32.9	167.1	29.01	12.58	Peak Found	Peak Found	Peak Found	High	High	High
FALSE	High	Master Protein	Q9BQ61	Telomerase RNA component interacting RNase OS=Homo sapiens OX=9606 GN=TRIR PE=1 SV=1	0	33.039	37	4	12	4	1	176	18.4	9.44	30.36	4	0	79.9	77.1	93.8	113	119.7	116.5	0.294	0.850871	3.16	77.2	122.8	10.77	12.48	High	Peak Found	High	High	High	High
FALSE	High	Master Protein	O00151	PDZ and LIM domain protein 1 OS=Homo sapiens OX=9606 GN=PDLIM1 PE=1 SV=4	0	33.032	33	7	12	7	1	329	36	7.02	34.08	7	0	97.7	151.4	121.2	137.1	41.9	50.8	3.001	0.807589	37.55	148.1	51.9	5.68	5.8	High	High	High	Peak Found	High	High
FALSE	High	Master Protein	A0FGR8	Extended synaptotagmin-2 OS=Homo sapiens OX=9606 GN=ESYT2 PE=1 SV=1	0	32.992	12	7	15	7	1	921	102.3	9.26	21.53	7	0	68.5	219.3	202.9	27.8	34.6	46.9	2.826	0.771239	110.73	175.7	24.3	28.78	18.21	High	High	High	Peak Found	High	High
FALSE	High	Master Protein	Q9UKL0	REST corepressor 1 OS=Homo sapiens OX=9606 GN=RCOR1 PE=1 SV=2	0	32.969	22	7	13	7	1	485	53.3	7.03	25.83	7	0	87.1	56.7	52.5	120.7	140.3	142.7	0.748	0.991537	20.7	56.1	143.9	31.13	8.99	High	High	High	High	High	High
FALSE	High	Master Protein	Q7Z460	CLIP-associating protein 1 OS=Homo sapiens OX=9606 GN=CLASP1 PE=1 SV=1	0	32.968	7	7	12	5	1	1538	169.3	9.03	24.89	7	2	184.2		68.5	94.6	118.8	133.8	4.231	0.735927	3.92	70.6	129.4	3.8	9.79	Peak Found	Not Found	Peak Found	Peak Found	High	High
FALSE	High	Master Protein	P84085	ADP-ribosylation factor 5 OS=Homo sapiens OX=9606 GN=ARF5 PE=1 SV=2	0	32.96	49	7	35	2	1	180	20.5	6.79	91.77	7	1	30.9	73.6	64	98.5	182.9	150.2	0.521	0.945585	11.34	51.9	148.1	35.38	11	High	Peak Found	Peak Found	High	High	High
FALSE	High	Master Protein	P54725	UV excision repair protein RAD23 homolog A OS=Homo sapiens OX=9606 GN=RAD23A PE=1 SV=1	0	32.861	42	8	24	6	1	363	39.6	4.58	50.69	8	0	66.7	80.3	91.4	110	126.8	124.6	1.046	0.985223	25	77.2	122.8	15.8	7.49	High	High	High	High	High	High
FALSE	High	Master Protein	Q14137	Ribosome biogenesis protein BOP1 OS=Homo sapiens OX=9606 GN=BOP1 PE=1 SV=2	0	32.851	15	8	18	8	1	746	83.6	6.19	38.16	8	0	100.9	134	127.6	80.8	80.5	76.2	1.602	0.917807	125.48	125	75	14.61	9.55	High	High	High	High	High	High
FALSE	High	Master Protein	Q04323	UBX domain-containing protein 1 OS=Homo sapiens OX=9606 GN=UBXN1 PE=1 SV=2	0	32.845	36	6	26	6	1	297	33.3	5.25	52.11	6	0	60.8	53.8	62.8	165	153.5	104.1	0.397	0.895487	10.98	52.8	147.2	5.9	23.99	High	High	High	High	High	High
FALSE	High	Master Protein	O00203	AP-3 complex subunit beta-1 OS=Homo sapiens OX=9606 GN=AP3B1 PE=1 SV=3	0	32.84	11	10	16	10	1	1094	121.2	6.04	19.65	10	0	135.5	114.9	124.4	85.5	95.6	44.2	1.72	0.892751	25.8	118.5	81.5	8.18	50.47	Peak Found	High	High	High	High	High
FALSE	High	Master Protein	Q16762	Thiosulfate sulfurtransferase OS=Homo sapiens OX=9606 GN=TST PE=1 SV=4	0	32.801	27	6	20	6	1	297	33.4	7.25	41.04	6	0	68.2	147.2	131.4	80.1	79.1	94.1	1.496	0.928106	60.97	124.9	75.1	37.39	1.29	High	High	High	High	High	High
FALSE	High	Master Protein	Q9BY43	Charged multivesicular body protein 4a OS=Homo sapiens OX=9606 GN=CHMP4A PE=1 SV=3	0	32.801	36	6	15	6	1	222	25.1	4.7	33.11	6	0	17	19.8	23.1	166.6	183.2	190.4	0.165	0.615158	2.1	27.4	172.6	21.28	6.65	Peak Found	High	High	High	High	High
FALSE	High	Master Protein	Q9BQA1	Methylosome protein 50 OS=Homo sapiens OX=9606 GN=WDR77 PE=1 SV=1	0	32.799	18	4	20	4	1	342	36.7	5.17	51.76	4	0	115.1	158	106.2	78	71.9	70.9	1.256	0.94315	120.72	123.1	76.9	9.05	5.35	High	High	High	High	High	High
FALSE	High	Master Protein	Q9NX24	H/ACA ribonucleoprotein complex subunit 2 OS=Homo sapiens OX=9606 GN=NHP2 PE=1 SV=1	0	32.79	31	4	41	4	1	153	17.2	8.22	108.17	4	0	71.3	39.3	39.6	131.7	228.4	89.8	0.457	0.921618	5.37	49.2	150.8	4.5	47.96	High	High	High	High	High	High
FALSE	High	Master Protein	P51114	Fragile X mental retardation syndrome-related protein 1 OS=Homo sapiens OX=9606 GN=FXR1 PE=1 SV=3	0	32.784	20	8	11	7	1	621	69.7	6.15	27.2	8	1	55	88.7	81.2	110.3	122.5	142.3	0.191	0.684168	2.55	79.8	120.2	23.69	13.33	Peak Found	High	High	High	High	High
FALSE	High	Master Protein	P50570	Dynamin-2 OS=Homo sapiens OX=9606 GN=DNM2 PE=1 SV=2	0	32.77	16	10	13	10	1	870	98	7.44	23.89	10	0	235.1	80.1	96.6	74.1	72	42.1	1.933	0.892751	90.93	134.7	65.3	37.65	22.92	High	High	High	High	High	High
FALSE	High	Master Protein	Q96SQ9	Cytochrome P450 2S1 OS=Homo sapiens OX=9606 GN=CYP2S1 PE=1 SV=2	0	32.763	19	8	16	8	1	504	55.8	8.62	43.51	8	0	182.4	182.1	201.2	9.7	21	3.6	12.603	0.169405	65.31	189.9	10.1	5.84	77.5	High	High	High	Peak Found	Peak Found	Peak Found
FALSE	High	Master Protein	Q9BRT6	Protein LLP homolog OS=Homo sapiens OX=9606 GN=LLPH PE=1 SV=1	0	32.749	40	4	17	4	1	129	15.2	10.37	47.27	4	0	14.7	17.6	11.8	170.6	192.6	192.7	0.116	0.453662	0.65	16.7	183.3	22.18	6.78	High	Peak Found	Peak Found	High	High	High
FALSE	High	Master Protein	O60232	Protein ZNRD2 OS=Homo sapiens OX=9606 GN=ZNRD2 PE=1 SV=1	0	32.708	42	5	12	5	1	199	21.5	5.24	35	5	0	9.7	22	19.7	160	187.4	201.2	0.153	0.505522	1.44	19	181	36.74	4.93	High	High	Peak Found	High	High	High
FALSE	High	Master Protein	P00966	Argininosuccinate synthase OS=Homo sapiens OX=9606 GN=ASS1 PE=1 SV=2	0	32.692	23	11	22	11	1	412	46.5	8.02	46.59	11	0	189.5	191.1	183.8	18.3	8.8	8.5	12.103	0.117396	85.65	183.6	16.4	1.84	18.09	High	High	High	Peak Found	Peak Found	Peak Found
FALSE	High	Master Protein	Q00688	Peptidyl-prolyl cis-trans isomerase FKBP3 OS=Homo sapiens OX=9606 GN=FKBP3 PE=1 SV=1	0	32.661	41	6	11	6	1	224	25.2	9.28	32.29	6	0	7.9	45.7	54.2	161	163.3	168	0.244	0.748774	6.57	43.3	156.7	55.21	1.38	Peak Found	Peak Found	High	High	High	High
FALSE	High	Master Protein	Q8IWS0	PHD finger protein 6 OS=Homo sapiens OX=9606 GN=PHF6 PE=1 SV=1	0	32.658	22	6	20	6	1	365	41.3	8.68	39.63	6	0	118.2	60	130.9	121.3	98	71.5	1.064	0.983363	53.98	111.2	88.8	35.88	25.88	High	High	High	High	High	High
FALSE	High	Master Protein	Q6KB66	Keratin, type II cytoskeletal 80 OS=Homo sapiens OX=9606 GN=KRT80 PE=1 SV=2	0	32.643	23	9	26	8	1	452	50.5	5.67	58.9	9	0	151.2	173.5	148.8	32.2	52.2	42.1	2.721	0.837002	97.53	114.3	85.7	6.66	21.38	High	High	High	Peak Found	Peak Found	Peak Found
FALSE	High	Master Protein	Q6PIU2	Neutral cholesterol ester hydrolase 1 OS=Homo sapiens OX=9606 GN=NCEH1 PE=1 SV=3	0	32.614	22	6	21	6	1	408	45.8	7.23	48.48	6	0	174.1	206.7	196.9	3.2	10.1	9	14.624	0.0736716	38.92	191.3	8.7	8.75	12.45	High	High	High	High	High	Peak Found
FALSE	High	Master Protein	P42285	Exosome RNA helicase MTR4 OS=Homo sapiens OX=9606 GN=MTREX PE=1 SV=3	0	32.565	10	9	13	8	1	1042	117.7	6.52	23.37	9	0	109.1	130.4	124.9	79.3	84.1	72.3	1.096	0.963107	40.73	126.8	73.2	9.18	11.19	High	High	High	Peak Found	High	High
FALSE	High	Master Protein	Q9NX40	OCIA domain-containing protein 1 OS=Homo sapiens OX=9606 GN=OCIAD1 PE=1 SV=1	0	32.552	29	7	33	7	1	245	27.6	7.49	81.88	7	0	51.9	85.5	86.6	108.9	145.4	121.7	0.666	0.992322	28.93	82.6	117.4	4.04	14.74	High	High	High	High	High	High
FALSE	High	Master Protein	Q13426	DNA repair protein XRCC4 OS=Homo sapiens OX=9606 GN=XRCC4 PE=1 SV=2	0	32.536	28	7	15	7	1	336	38.3	4.98	27.13	7	0	72.3	76.8	67.7	170.6	120.1	92.5	0.647	0.978899	19.99	74.2	125.8	12.27	15.04	High	High	High	High	High	High
FALSE	High	Master Protein	Q9UHG3	Prenylcysteine oxidase 1 OS=Homo sapiens OX=9606 GN=PCYOX1 PE=1 SV=3	0	32.535	21	10	23	10	1	505	56.6	6.18	35.84	10	0	148.5	176.7	166	30.2	43.6	35	4.563	0.578393	55.28	164.3	35.7	13.5	22.59	High	High	High	High	High	Peak Found
FALSE	High	Master Protein	Q8NFZ8	Cell adhesion molecule 4 OS=Homo sapiens OX=9606 GN=CADM4 PE=1 SV=1	0	32.533	22	5	13	5	1	388	42.8	6.3	36.44	5	0	43.1	33.9	37.1	140.8	154.3	190.8	0.278	0.786822	2.16	36	164	6.72	35.96	Peak Found	Peak Found	High	High	High	High
FALSE	High	Master Protein	Q8NFH5	Nucleoporin NUP35 OS=Homo sapiens OX=9606 GN=NUP35 PE=1 SV=1	0	32.507	31	7	17	7	1	326	34.8	9.09	42.65	7	0	129.4	117.5	123.3	60.9	78	90.9	1.534	0.908838	39.65	122.6	77.4	11.22	21.6	High	High	High	High	High	High
FALSE	High	Master Protein	Q13153	Serine/threonine-protein kinase PAK 1 OS=Homo sapiens OX=9606 GN=PAK1 PE=1 SV=2	0	32.5	19	7	13	3	1	545	60.6	5.76	27.11	7	0	110.9	137.9	130.7	59.4	74.9	86.2	3.165	0.748774	14.1	127.2	72.8	11.12	18.2	Peak Found	Peak Found	Peak Found	High	High	High
FALSE	High	Master Protein	Q15370	Elongin-B OS=Homo sapiens OX=9606 GN=ELOB PE=1 SV=1	0	32.493	91	7	33	7	1	118	13.1	4.88	65.38	7	0	57.8	59.2	67.5	134	143	138.5	0.496	0.953787	4.45	60	140	8.57	3.18	High	High	High	High	High	High	Acetyl [N-Term]
FALSE	High	Master Protein	P13798	Acylamino-acid-releasing enzyme OS=Homo sapiens OX=9606 GN=APEH PE=1 SV=4	0	32.478	16	9	17	9	1	732	81.2	5.48	34.1	9	0	40.3	80.4	71.8	124.5	136.5	146.5	0.534	0.931942	32.39	59.7	140.3	26.8	6.38	High	High	Peak Found	High	High	High
FALSE	High	Master Protein	P00403	Cytochrome c oxidase subunit 2 OS=Homo sapiens OX=9606 GN=MT-CO2 PE=1 SV=1	0	32.445	23	4	31	4	1	227	25.5	4.82	78.71	4	0	131.7	129.5	133	61.8	70.1	73.8	1.733	0.877505	79.7	133.1	66.9	0.18	9.61	High	High	High	High	High	High
FALSE	High	Master Protein	P46063	ATP-dependent DNA helicase Q1 OS=Homo sapiens OX=9606 GN=RECQL PE=1 SV=3	0	32.238	17	10	24	9	1	649	73.4	7.88	32.36	10	1	111.9	117.1	120.6	111.6	49.2	89.6	1.729	0.892751	30.8	111.6	88.4	1.3	25.46	High	High	High	High	High	High
FALSE	High	Master Protein	Q9Y512	Sorting and assembly machinery component 50 homolog OS=Homo sapiens OX=9606 GN=SAMM50 PE=1 SV=3	0	32.187	26	9	20	9	1	469	51.9	6.9	35.97	9	0	197.9	123.7	134.6	84.1	22.1	37.7	2.161	0.870063	86.27	155.8	44.2	25.11	23.95	High	High	High	High	Peak Found	High
FALSE	High	Master Protein	Q9P2B4	CTTNBP2 N-terminal-like protein OS=Homo sapiens OX=9606 GN=CTTNBP2NL PE=1 SV=2	0	32.119	22	9	14	9	1	639	70.1	8.06	28.51	9	0	6.4	73.1	36.2	100.9	209.4	174	0.314	0.852863	5.77	35.2	164.8	77.35	32.56	Peak Found	Peak Found	Peak Found	High	High	High
FALSE	High	Master Protein	O00159	Unconventional myosin-Ic OS=Homo sapiens OX=9606 GN=MYO1C PE=1 SV=4	0	32.103	13	10	14	10	1	1063	121.6	9.41	16.95	10	0	162.6	180.7	139.9	39.4	50.3	27	1.664	0.908838	42.62	147.4	52.6	11.35	27.39	High	High	High	Peak Found	High	High
FALSE	High	Master Protein	P0CG39	POTE ankyrin domain family member J OS=Homo sapiens OX=9606 GN=POTEJ PE=3 SV=1	0	32.079	5	4	103	1	1	1038	117.3	5.97	249.8	4	0														High	Not Found	High	High	High	High
FALSE	High	Master Protein	Q9NWV8	BRISC and BRCA1-A complex member 1 OS=Homo sapiens OX=9606 GN=BABAM1 PE=1 SV=1	0	32.035	25	5	11	5	1	329	36.5	4.64	24.93	5	0	71.1	48	44.1	164	127.1	145.8	0.275	0.795475	7.88	49.7	150.3	26.69	12.75	High	High	Peak Found	High	High	High
FALSE	High	Master Protein	P46976	Glycogenin-1 OS=Homo sapiens OX=9606 GN=GYG1 PE=1 SV=4	0	31.923	16	6	18	6	1	350	39.4	5.53	48.84	6	0	67.7	58.5	55.7	144.5	129.5	144.1	0.451	0.925026	10.23	57.9	142.1	11.5	6.15	High	High	High	High	High	High
FALSE	High	Master Protein	O00233	26S proteasome non-ATPase regulatory subunit 9 OS=Homo sapiens OX=9606 GN=PSMD9 PE=1 SV=3	0	31.922	37	7	17	7	1	223	24.7	6.95	35.03	7	0	75.6	72.8	81.1	106.9	144.9	118.7	0.679	0.986562	57.52	141.6	58.4	1.62	55.23	High	High	High	High	High	High
FALSE	High	Master Protein	Q9Y4G6	Talin-2 OS=Homo sapiens OX=9606 GN=TLN2 PE=1 SV=4	0	31.907	6	11	23	6	1	2542	271.4	5.57	39.61	11	0	63.6	81.8	17	93.9	179.7	163.9	2.557	0.83887	54.59	84.1	115.9	31.44	18.08	High	High	Peak Found	Peak Found	High	High
FALSE	High	Master Protein	P52926	High mobility group protein HMGI-C OS=Homo sapiens OX=9606 GN=HMGA2 PE=1 SV=1	0	31.902	41	4	40	4	1	109	11.8	10.62	106.03	4	0	32.6	42.3	38	157.5	187.9	141.7	0.226	0.767188	2.3	38.1	161.9	12.93	14.21	High	High	High	High	High	High
FALSE	High	Master Protein	P98172	Ephrin-B1 OS=Homo sapiens OX=9606 GN=EFNB1 PE=1 SV=1	0	31.889	38	7	15	6	1	346	38	8.94	33.23	7	0	119.8	145.5	147.3	58.4	71.2	57.9	0.517	0.928106	19.64	143.1	56.9	11.85	16.27	High	High	High	High	High	High
FALSE	High	Master Protein	Q7Z5K2	Wings apart-like protein homolog OS=Homo sapiens OX=9606 GN=WAPL PE=1 SV=1	0	31.865	9	7	12	7	1	1190	132.9	5.44	23	7	0				162.8	244.6	192.6	1.045	0.985223	58.72	40	160	63.95	11.47	Peak Found	Not Found	High	High	High	High
FALSE	High	Master Protein	Q01130	Serine/arginine-rich splicing factor 2 OS=Homo sapiens OX=9606 GN=SRSF2 PE=1 SV=4	0	31.835	19	4	41	2	1	221	25.5	11.85	102.86	4	0	85.5	85.2	74.5	128.3	105.2	121.3	0.595	0.965283	11.45	82.8	117.2	7.87	10.03	High	High	High	High	High	High
FALSE	High	Master Protein	Q15847	Adipogenesis regulatory factor OS=Homo sapiens OX=9606 GN=ADIRF PE=1 SV=1	0	31.761	71	4	14	4	1	76	7.9	5.31	72.92	4	0	135.9	91.9	87.9	131.8	70.6	82	1.125	0.957889	64.78	104.9	95.1	19.01	34.48	High	High	High	High	High	High
FALSE	High	Master Protein	Q9H2J4	Phosducin-like protein 3 OS=Homo sapiens OX=9606 GN=PDCL3 PE=1 SV=1	0	31.641	35	7	14	7	1	239	27.6	4.84	29.29	7	0	19	41.8	43.2	154.6	156.1	185.3	0.227	0.765191	3.32	40.4	159.6	36.8	10.36	Peak Found	Peak Found	Peak Found	High	High	High
FALSE	High	Master Protein	P25445	Tumor necrosis factor receptor superfamily member 6 OS=Homo sapiens OX=9606 GN=FAS PE=1 SV=1	0	31.634	26	7	17	7	1	335	37.7	7.94	30.99	7	0	122.5	158.7	159	45.3	55.5	59	2.541	0.834466	49.91	148.2	51.8	14.37	10.21	High	High	High	High	High	High
FALSE	High	Master Protein	P47755	F-actin-capping protein subunit alpha-2 OS=Homo sapiens OX=9606 GN=CAPZA2 PE=1 SV=3	0	31.608	28	5	18	4	1	286	32.9	5.85	38.42	5	0	81	66.1	68.1	118.4	130.8	135.6	0.366	0.88457	8.22	71.7	128.3	10.12	6.83	High	High	High	High	High	Peak Found
FALSE	High	Master Protein	Q92522	Histone H1.10 OS=Homo sapiens OX=9606 GN=H1-10 PE=1 SV=1	0	31.592	18	4	23	4	1	213	22.5	10.76	66.07	4	0	30.3	27.2	27.1	185.3	168.2	161.9	0.135	0.51784	0.8	27.8	172.2	6.27	7.14	High	High	High	High	High	High
FALSE	High	Master Protein	Q9NPI1	Bromodomain-containing protein 7 OS=Homo sapiens OX=9606 GN=BRD7 PE=1 SV=1	0	31.583	19	7	11	7	1	651	74.1	6.39	27.62	7	0	54.3	16.6	25.7	196.5	194	113	0.227	0.767	4.68	23.4	176.6	69.97	28.39	Peak Found	Peak Found	High	High	High	High
FALSE	High	Master Protein	P14550	Aldo-keto reductase family 1 member A1 OS=Homo sapiens OX=9606 GN=AKR1A1 PE=1 SV=3	0	31.53	35	9	23	9	1	325	36.6	6.79	46.87	9	0	118.4	125.8	132.3	76.8	73.3	73.4	1.699	0.910024	60.28	124.9	75.1	4.94	5.76	High	High	High	High	High	High
FALSE	High	Master Protein	P04004	Vitronectin OS=Homo sapiens OX=9606 GN=VTN PE=1 SV=1	0	31.405	22	8	21	8	1	478	54.3	5.8	51.49	8	0	145.8	137.5	156.5	54.3	52.7	53.3	45.747	0.00505645	9.85	136.4	63.6	3.31	1.66	High	High	High	High	High	High
FALSE	High	Master Protein	Q9Y6M9	NADH dehydrogenase [ubiquinone] 1 beta subcomplex subunit 9 OS=Homo sapiens OX=9606 GN=NDUFB9 PE=1 SV=3	0	31.368	49	7	14	7	1	179	21.8	8.38	29.64	7	0	40.4	56.8	71.3	121.7	158	151.9	0.452	0.892751	11.08	54.5	145.5	27.57	10.87	High	High	Peak Found	High	High	High
FALSE	High	Master Protein	P15151	Poliovirus receptor OS=Homo sapiens OX=9606 GN=PVR PE=1 SV=2	0	31.335	15	5	21	5	1	417	45.3	6.52	47.12	5	0	102.3	93.7	91.3	111.6	104.4	96.7	0.917	0.985223	20.82	90	110	12.5	5.37	High	High	High	High	High	High
FALSE	High	Master Protein	Q9Y608	Leucine-rich repeat flightless-interacting protein 2 OS=Homo sapiens OX=9606 GN=LRRFIP2 PE=1 SV=1	0	31.332	14	7	13	6	1	721	82.1	6.95	31.43	7	0	30.8	52.6	39.6	137.3	200	139.7	0.418	0.892751	7.45	44.3	155.7	26.75	7.81	High	Peak Found	Peak Found	High	Peak Found	High
FALSE	High	Master Protein	P0DJD1	RANBP2-like and GRIP domain-containing protein 2 OS=Homo sapiens OX=9606 GN=RGPD2 PE=2 SV=1	0	31.302	7	10	17	1	1	1756	197.2	6.2	23.2	10	0	63.8	99.5	132		187.4	117.3	0.775	0.988762	18.3	87.3	112.7	19.83	32.59	Not Found	High	Peak Found	Not Found	High	High
FALSE	High	Master Protein	P49589	Cysteine--tRNA ligase, cytoplasmic OS=Homo sapiens OX=9606 GN=CARS1 PE=1 SV=3	0	31.287	15	9	17	9	1	748	85.4	6.76	32.28	9	0	186.8	62.9	66.4	104.5	91.1	88.2	0.867	0.992994	28.65	89.8	110.2	52.32	16.98	Peak Found	High	High	High	High	High
FALSE	High	Master Protein	P62826	GTP-binding nuclear protein Ran OS=Homo sapiens OX=9606 GN=RAN PE=1 SV=3	0	31.255	25	7	40	7	1	216	24.4	7.49	90.54	7	0	147.3	149	166	53.9	49	34.9	2.366	0.743636	15.96	150.8	49.2	6.59	21.25	High	High	High	High	High	High
FALSE	High	Master Protein	P62750	60S ribosomal protein L23a OS=Homo sapiens OX=9606 GN=RPL23A PE=1 SV=1	0	31.168	35	7	43	7	1	156	17.7	10.45	92.49	7	0	77.9	70.9	73.1	137.1	125.1	115.9	0.551	0.967904	27.33	68.8	131.2	3.5	7.78	High	High	High	High	High	High
FALSE	High	Master Protein	Q9Y6W5	Wiskott-Aldrich syndrome protein family member 2 OS=Homo sapiens OX=9606 GN=WASF2 PE=1 SV=3	0	31.147	23	7	18	7	1	498	54.3	5.53	37.6	7	0	32.9	48.8	18.4	197.3	150	152.6	0.332	0.873546	4.38	21.8	178.2	26.7	16.82	High	High	Peak Found	High	High	High
FALSE	High	Master Protein	Q8NBJ7	Inactive C-alpha-formylglycine-generating enzyme 2 OS=Homo sapiens OX=9606 GN=SUMF2 PE=1 SV=2	0	31.126	28	7	22	7	1	301	33.8	8	58.1	7	0	146.3	147.1	150	51	54.2	51.4	2.557	0.786396	29.18	148.5	51.5	1.03	3.3	High	High	High	High	High	High
FALSE	High	Master Protein	P23434	Glycine cleavage system H protein, mitochondrial OS=Homo sapiens OX=9606 GN=GCSH PE=1 SV=2	0	31.103	47	4	20	4	1	173	18.9	4.88	40.23	4	0	77.6	35.8	70.6	166.8	101.8	147.4	0.519	0.945601	9.64	68.5	131.5	8.2	22.22	High	High	High	High	High	High
FALSE	High	Master Protein	P61313	60S ribosomal protein L15 OS=Homo sapiens OX=9606 GN=RPL15 PE=1 SV=2	0	30.981	29	6	27	6	1	204	24.1	11.62	45.16	6	0	83.5	93.5	94	144.6	99.3	85.1	0.746	0.991267	28.27	97	103	6.88	28.42	High	High	High	High	High	High
FALSE	High	Master Protein	Q9NYV4	Cyclin-dependent kinase 12 OS=Homo sapiens OX=9606 GN=CDK12 PE=1 SV=2	0	30.963	9	7	13	6	1	1490	164.1	9.44	26.88	7	1	123.7	147.2	141.2	62.1	58.4	67.4	0.432	0.910024	11.91	137.1	62.9	8.49	6.79	High	High	Peak Found	High	High	High
FALSE	High	Master Protein	O00220	Tumor necrosis factor receptor superfamily member 10A OS=Homo sapiens OX=9606 GN=TNFRSF10A PE=1 SV=3	0	30.956	15	5	14	5	1	468	50.1	7.03	32.43	5	0	22	26.9	24.3	198.9	160.9	167	0.295	0.860445	0.66	23.9	176.1	11.21	11.73	Peak Found	High	Peak Found	High	High	High
FALSE	High	Master Protein	P49821	NADH dehydrogenase [ubiquinone] flavoprotein 1, mitochondrial OS=Homo sapiens OX=9606 GN=NDUFV1 PE=1 SV=4	0	30.921	29	10	21	10	1	464	50.8	8.21	34.46	10	0	122.2	134.3	117.3	67.9	75.8	82.6	2.444	0.868327	42.54	122.4	77.6	7.06	9.72	High	High	High	High	High	High
FALSE	High	Master Protein	Q9H444	Charged multivesicular body protein 4b OS=Homo sapiens OX=9606 GN=CHMP4B PE=1 SV=1	0	30.904	39	7	23	7	1	224	24.9	4.82	64.55	7	0	27	24.7	26.9	191.7	163.7	166	0.194	0.708478	0.75	28	172	4.97	9.02	High	High	High	High	High	High
FALSE	High	Master Protein	Q96HQ2	CDKN2AIP N-terminal-like protein OS=Homo sapiens OX=9606 GN=CDKN2AIPNL PE=1 SV=1	0	30.895	58	5	10	5	1	116	13.2	5	30.95	5	0	25.8	5.5	5.9	197.1	204	161.7	0.081	0.249621	0.36	6.1	193.9	94.29	4.41	Peak Found	Peak Found	Peak Found	High	High	High	Acetyl [N-Term]
FALSE	High	Master Protein	Q9C0J8	pre-mRNA 3' end processing protein WDR33 OS=Homo sapiens OX=9606 GN=WDR33 PE=1 SV=2	0	30.894	7	6	13	6	1	1336	145.8	9.17	15.86	6	0	15.2	71.3	67	170.8	148.7	126.9	0.358	0.868327	13.53	47.5	152.5	22.92	13.95	Peak Found	Peak Found	Peak Found	High	High	High
FALSE	High	Master Protein	Q9UIQ6	Leucyl-cystinyl aminopeptidase OS=Homo sapiens OX=9606 GN=LNPEP PE=1 SV=3	0	30.863	12	11	22	10	1	1025	117.3	5.73	31.27	11	1	86.8	113.3	110.8	67.2	93.6	128.3	1.222	0.968656	93.53	103.3	96.7	4.4	17.6	High	High	High	High	High	High
FALSE	High	Master Protein	Q13753	Laminin subunit gamma-2 OS=Homo sapiens OX=9606 GN=LAMC2 PE=1 SV=2	0	30.862	10	9	13	9	1	1193	130.9	6.19	24.03	9	0	105.5	193.3	203.1	12.6	52.7	32.8	2.486	0.820131	134.57	128.9	71.1	28.54	75.08	High	High	High	Peak Found	Peak Found	Peak Found
FALSE	High	Master Protein	O14975	Very long-chain acyl-CoA synthetase OS=Homo sapiens OX=9606 GN=SLC27A2 PE=1 SV=2	0	30.852	11	7	14	7	1	620	70.3	8.51	24.54	7	0	182	235.6	179.9			2.5	18.815	0.0574359	36.31	194.4	5.6	15.86	11.63	High	High	High	Not Found	Peak Found	Peak Found
FALSE	High	Master Protein	O95747	Serine/threonine-protein kinase OSR1 OS=Homo sapiens OX=9606 GN=OXSR1 PE=1 SV=1	0	30.799	19	9	18	6	1	527	58	6.43	29.91	9	3	76.2	114.6	108.7	57.8	117.9	124.9	0.973	0.996387	79.42	99.6	100.4	14.61	28.65	High	High	High	Peak Found	High	High
FALSE	High	Master Protein	P52294	Importin subunit alpha-5 OS=Homo sapiens OX=9606 GN=KPNA1 PE=1 SV=3	0	30.789	17	7	21	2	1	538	60.2	5.01	28.31	7	0	135.2	141.6	87.2	82.1	88.5	65.4	1.646	0.928106	12.85	92	108	9.87	12.04	High	High	High	Peak Found	High	High
FALSE	High	Master Protein	Q9UHV9	Prefoldin subunit 2 OS=Homo sapiens OX=9606 GN=PFDN2 PE=1 SV=1	0	30.78	36	6	37	6	1	154	16.6	6.58	84.09	6	0	58.3	77.9	75.6	114.5	134.7	139.1	0.656	0.991537	15.05	73.7	126.3	33.41	10.04	High	High	High	High	High	High
FALSE	High	Master Protein	O95159	Zinc finger protein-like 1 OS=Homo sapiens OX=9606 GN=ZFPL1 PE=1 SV=2	0	30.737	25	6	19	6	1	310	34.1	8.07	46.34	6	0	105.2	101.1	96.7	82.9	119.3	94.8	0.986	0.990826	32.69	103.3	96.7	4.16	18.74	High	High	High	High	High	High
FALSE	High	Master Protein	P53992	Protein transport protein Sec24C OS=Homo sapiens OX=9606 GN=SEC24C PE=1 SV=3	0	30.728	10	9	20	9	1	1094	118.2	7.06	32.73	9	0	148.5	178.1	180.6	24.1	31.2	37.5	2.829	0.83887	49.39	168.4	31.6	4.86	6.37	High	High	High	High	Peak Found	High
FALSE	High	Master Protein	P62166	Neuronal calcium sensor 1 OS=Homo sapiens OX=9606 GN=NCS1 PE=1 SV=2	0	30.723	45	8	17	8	1	190	21.9	4.83	30.29	8	0	16.6	60.3	3.2	182.3	169.1	168.6	0.071	0.169947	0.26	10.5	189.5	124.3	1.33	Peak Found	Peak Found	Peak Found	High	High	High
FALSE	High	Master Protein	P52888	Thimet oligopeptidase OS=Homo sapiens OX=9606 GN=THOP1 PE=1 SV=2	0	30.708	16	9	14	9	1	689	78.8	6.05	15.87	9	0	66	65.1	72.2	150.5	105.4	141	0.603	0.979894	15.9	63.4	136.6	6.49	17.94	High	High	High	High	High	High
FALSE	High	Master Protein	Q9UKK9	ADP-sugar pyrophosphatase OS=Homo sapiens OX=9606 GN=NUDT5 PE=1 SV=1	0	30.686	23	5	30	5	1	219	24.3	4.94	78.18	5	0	98.8	90.8	121.2	80.2	95.5	113.4	1.008	0.978885	32.21	103.4	96.6	14.58	15.86	High	High	High	High	High	High
FALSE	High	Master Protein	O43795	Unconventional myosin-Ib OS=Homo sapiens OX=9606 GN=MYO1B PE=1 SV=3	0	30.674	10	8	11	8	1	1136	131.9	9.38	20.88	8	0	132.3	205.5	182.9	45.4	33.9		1.076	0.979894	78.82	153.2	46.8	6.62	66.59	High	High	High	High	Peak Found	Peak Found
FALSE	High	Master Protein	O95104	SR-related and CTD-associated factor 4 OS=Homo sapiens OX=9606 GN=SCAF4 PE=1 SV=3	0	30.627	12	8	27	5	1	1147	125.8	9.55	47.56	8	0	47.9	53.3	44.1	141.3	181.2	132.2	0.853	0.997022	11.97	51.8	148.2	9.54	18	High	High	High	High	High	High	Acetyl [N-Term]
FALSE	High	Master Protein	Q96DG6	Carboxymethylenebutenolidase homolog OS=Homo sapiens OX=9606 GN=CMBL PE=1 SV=1	0	30.626	32	9	25	9	1	245	28	7.18	49.28	9	0	165.9	178.1	200.1	14.3	22.5	19.1	9.885	0.165794	56.82	180.7	19.3	8.26	21.98	High	High	High	Peak Found	Peak Found	High
FALSE	High	Master Protein	P12081	Histidine--tRNA ligase, cytoplasmic OS=Homo sapiens OX=9606 GN=HARS1 PE=1 SV=2	0	30.589	21	9	21	6	1	509	57.4	5.88	41.72	9	3	101.6	106.4	109.1	79.3	104.8	98.8	1.194	0.967904	48.52	86.8	113.2	8.97	10.13	High	High	High	High	High	High
FALSE	High	Master Protein	P09327	Villin-1 OS=Homo sapiens OX=9606 GN=VIL1 PE=1 SV=4	0	30.554	17	9	12	9	1	827	92.6	6.39	18.85	9	0	174.6	157	158.9	31.6	63	14.8	3.698	0.706036	78.85	167.7	32.3	4.94	52.03	High	High	High	Peak Found	High	High
FALSE	High	Master Protein	Q5JTH9	RRP12-like protein OS=Homo sapiens OX=9606 GN=RRP12 PE=1 SV=2	0	30.48	9	10	21	10	1	1297	143.6	8.75	25.02	10	0	66.3	78.6	79.3	128	103.9	144	3.439	0.691992	117.14	69.1	130.9	4.62	18.4	High	High	High	Peak Found	High	Peak Found
FALSE	High	Master Protein	P49720	Proteasome subunit beta type-3 OS=Homo sapiens OX=9606 GN=PSMB3 PE=1 SV=2	0	30.474	39	6	17	6	1	205	22.9	6.55	40.45	6	0	121.5	86.1	89.2	110.4	81.6	111.2	1.63	0.914524	80.86	89.4	110.6	21.53	16.29	High	High	High	High	High	High
FALSE	High	Master Protein	Q9NP72	Ras-related protein Rab-18 OS=Homo sapiens OX=9606 GN=RAB18 PE=1 SV=1	0	30.466	42	7	16	7	1	206	23	5.24	38.06	7	0	183.6	146.9	156	81.6	16.4	15.4	3.598	0.738096	92.44	177.1	22.9	18.19	96	High	High	High	Peak Found	Peak Found	High	Acetyl [N-Term]
FALSE	High	Master Protein	P17568	NADH dehydrogenase [ubiquinone] 1 beta subcomplex subunit 7 OS=Homo sapiens OX=9606 GN=NDUFB7 PE=1 SV=4	0	30.406	53	7	15	7	1	137	16.4	8.92	26.29	7	0	47.2	47.3	42.6	152.5	165.7	144.6	0.249	0.755132	4	47.2	152.8	5.87	6.92	Peak Found	Peak Found	High	High	High	High
FALSE	High	Master Protein	Q99584	Protein S100-A13 OS=Homo sapiens OX=9606 GN=S100A13 PE=1 SV=1	0	30.383	47	7	29	7	1	98	11.5	6.16	64.62	7	0	17.7	29.6	30.9	163.3	177.7	180.8	0.194	0.708478	1.75	29	171	28.28	1.37	High	High	High	High	High	High
FALSE	High	Master Protein	O00425	Insulin-like growth factor 2 mRNA-binding protein 3 OS=Homo sapiens OX=9606 GN=IGF2BP3 PE=1 SV=2	0	30.373	17	7	17	5	1	579	63.7	8.87	33.44	7	0	135.4	148.8	157.8	34.8	67.6	55.6	1.819	0.899792	29.05	149.2	50.8	10.32	22.67	High	High	High	High	High	High
FALSE	High	Master Protein	P62328	Thymosin beta-4 OS=Homo sapiens OX=9606 GN=TMSB4X PE=1 SV=2	0	30.363	57	4	23	4	1	44	5.1	5.06	41.65	4	0	72.5	67.8	70.3	160.3	122.1	107	0.506	0.925948	11.87	73.1	126.9	3.3	23.82	High	High	High	High	High	High
FALSE	High	Master Protein	Q5T9A4	ATPase family AAA domain-containing protein 3B OS=Homo sapiens OX=9606 GN=ATAD3B PE=1 SV=1	0	30.362	15	9	35	1	1	648	72.5	9.2	59.44	9	0	101.1	97.1	145.4	93.3	88.4	74.8	1.178	0.977519	12.01	106.7	93.3	6.39	11.33	Peak Found	High	High	High	High	Peak Found
FALSE	High	Master Protein	Q12872	Splicing factor, suppressor of white-apricot homolog OS=Homo sapiens OX=9606 GN=SFSWAP PE=1 SV=3	0	30.316	7	7	10	7	1	951	104.8	8.05	15.39	7	0	54.9	34.6	54.7	147.7	162.4	145.8	0.385	0.882752	10.62	48.7	151.3	22.37	5.99	Peak Found	Peak Found	High	High	High	High
FALSE	High	Master Protein	P08962	CD63 antigen OS=Homo sapiens OX=9606 GN=CD63 PE=1 SV=2	0	30.311	20	6	21	6	1	238	25.6	7.81	41.24	6	0	35.7	37.7	40.1	168.3	160.4	157.7	0.232	0.76836	0.79	37.9	162.1	6.11	3.52	High	High	High	High	High	High
FALSE	High	Master Protein	Q8N806	Putative E3 ubiquitin-protein ligase UBR7 OS=Homo sapiens OX=9606 GN=UBR7 PE=1 SV=2	0	30.269	20	8	14	8	1	425	48	4.81	34.67	8	0	5.8	6.9	3.7	142.3	215	226.3	0.075	0.210482	0.44	6.2	193.8	38.18	23.34	Peak Found	Peak Found	Peak Found	High	High	High
FALSE	High	Master Protein	P00390	Glutathione reductase, mitochondrial OS=Homo sapiens OX=9606 GN=GSR PE=1 SV=2	0	30.238	18	7	16	7	1	522	56.2	8.5	34.33	7	0	123.1	160.7	161.9	55.3	53.9	45.2	2.901	0.767188	62.44	147.1	52.9	25.03	17.51	High	High	High	High	High	High
FALSE	High	Master Protein	O43752	Syntaxin-6 OS=Homo sapiens OX=9606 GN=STX6 PE=1 SV=1	0	30.235	32	7	14	6	1	255	29.2	4.93	30.43	7	1	100.8	118.5	111.8	64.6	101.4	102.9	1.096	0.983546	20.49	94.5	105.5	14.58	48.82	High	High	High	Peak Found	High	High
FALSE	High	Master Protein	P67870	Casein kinase II subunit beta OS=Homo sapiens OX=9606 GN=CSNK2B PE=1 SV=1	0	30.177	30	5	19	5	1	215	24.9	5.55	35.14	5	0	64.2	122.5	112.8	70.9	111.4	118.2	1.139	0.957695	33.6	99.6	100.4	4.52	25.08	Peak Found	High	High	High	High	High
FALSE	High	Master Protein	Q9NQ48	Leucine zipper transcription factor-like protein 1 OS=Homo sapiens OX=9606 GN=LZTFL1 PE=1 SV=1	0	30.175	28	7	15	7	1	299	34.6	5.36	32.23	7	0	26.6	20.1	11.6	142.5	185	214.3	0.155	0.60419	0.8	40.6	159.4	37.04	10.23	Peak Found	High	High	High	High	High
FALSE	High	Master Protein	Q10570	Cleavage and polyadenylation specificity factor subunit 1 OS=Homo sapiens OX=9606 GN=CPSF1 PE=1 SV=2	0	30.121	7	9	16	9	1	1443	160.8	6.4	22.48	9	0	114.7	157.5	113.8	89.5	69.7	54.8	1.525	0.921618	84.07	135.1	64.9	16.41	42.83	High	High	High	High	Peak Found	High
FALSE	High	Master Protein	Q9NQP4	Prefoldin subunit 4 OS=Homo sapiens OX=9606 GN=PFDN4 PE=1 SV=1	0	30.121	29	4	18	4	1	134	15.3	4.53	41.12	4	0	59.2	55.1	52.7	120.9	170.4	141.7	0.516	0.949233	20.57	63.3	136.7	5.51	17.19	High	High	High	High	High	High
FALSE	High	Master Protein	P20674	Cytochrome c oxidase subunit 5A, mitochondrial OS=Homo sapiens OX=9606 GN=COX5A PE=1 SV=2	0	30.1	47	6	33	6	1	150	16.8	6.79	84.52	6	0	76.5	82.1	92.8	105.6	119.4	123.6	0.626	0.985223	14.56	81.1	118.9	9.93	7.85	High	High	High	High	High	High
FALSE	High	Master Protein	P21283	V-type proton ATPase subunit C 1 OS=Homo sapiens OX=9606 GN=ATP6V1C1 PE=1 SV=4	0	30.08	19	6	21	6	1	382	43.9	7.46	41.58	6	0	69.4	69.7	72.5	149.4	139.7	99.3	0.681	0.962067	16.5	66.7	133.3	2.45	20.63	High	High	High	High	High	High
FALSE	High	Master Protein	Q05397	Focal adhesion kinase 1 OS=Homo sapiens OX=9606 GN=PTK2 PE=1 SV=2	0	30.043	10	7	12	7	1	1052	119.2	6.62	28.62	7	0	4.1	6.5	5.2	171.8	192.2	220.2	0.036	0.0349088	0.09	5.2	194.8	22.38	12.38	Peak Found	Peak Found	Peak Found	High	High	High
FALSE	High	Master Protein	Q9HAV4	Exportin-5 OS=Homo sapiens OX=9606 GN=XPO5 PE=1 SV=1	0	30.021	9	9	23	9	1	1204	136.2	5.8	24.7	9	0	139.8	144.6	156.3	42.5	55.6	61.2	1.972	0.868488	34.62	144	56	9.09	12.79	High	High	High	High	High	High
FALSE	High	Master Protein	Q96I25	Splicing factor 45 OS=Homo sapiens OX=9606 GN=RBM17 PE=1 SV=1	0	30.018	20	8	17	7	1	401	44.9	5.97	23.71	8	1	64.3	95.6	110.2	111.4	110.1	108.5	0.943	0.992322	39.71	93.8	106.2	24.33	2.4	High	High	High	High	High	High
FALSE	High	Master Protein	Q15257	Serine/threonine-protein phosphatase 2A activator OS=Homo sapiens OX=9606 GN=PTPA PE=1 SV=3	0	29.999	31	8	16	8	1	358	40.6	5.94	26.84	8	0	93.5	167.7	135.2	47	73.9	82.7	2.031	0.892751	40.59	129.4	70.6	23.59	7.09	High	High	High	High	High	High
FALSE	High	Master Protein	O14737	Programmed cell death protein 5 OS=Homo sapiens OX=9606 GN=PDCD5 PE=1 SV=3	0	29.984	38	5	19	5	1	125	14.3	6.04	44.23	5	0	53.5	63.8	72.3	133.8	125.4	151.2	0.222	0.743817	2.92	64.6	135.4	14.96	9.56	High	High	High	High	High	High
FALSE	High	Master Protein	P55081	Microfibrillar-associated protein 1 OS=Homo sapiens OX=9606 GN=MFAP1 PE=1 SV=2	0	29.956	22	6	22	6	1	439	51.9	4.98	36.51	6	0	64.4	44.6	38	166	141.5	145.5	0.318	0.86763	7.58	47	153	28.77	8.8	High	High	High	High	High	High
FALSE	High	Master Protein	P51532	Transcription activator BRG1 OS=Homo sapiens OX=9606 GN=SMARCA4 PE=1 SV=2	0	29.951	6	8	12	8	1	1647	184.5	7.88	22	8	0	80.6	116.5	61.7	156.7	122.8	61.6	0.419	0.892751	4.26	77.1	122.9	28.05	38.11	Peak Found	High	High	High	High	High
FALSE	High	Master Protein	P09669	Cytochrome c oxidase subunit 6C OS=Homo sapiens OX=9606 GN=COX6C PE=1 SV=2	0	29.908	51	6	28	6	1	75	8.8	10.39	50.37	6	0	41.5	53.2	48.6	130.4	158.9	167.5	0.578	0.977519	8.22	74.6	125.4	16.81	39.79	High	High	High	High	High	High
FALSE	High	Master Protein	P16152	Carbonyl reductase [NADPH] 1 OS=Homo sapiens OX=9606 GN=CBR1 PE=1 SV=3	0	29.891	42	9	17	9	1	277	30.4	8.32	30.5	9	0	132.6	201.9	190	18.6	17.8	39	6.294	0.486326	38.02	182.4	17.6	27.14	43.11	High	High	High	High	High	Peak Found
FALSE	High	Master Protein	P55084	Trifunctional enzyme subunit beta, mitochondrial OS=Homo sapiens OX=9606 GN=HADHB PE=1 SV=3	0	29.854	25	10	36	10	1	474	51.3	9.41	59.41	10	0	134.8	147.4	290.1	14.8	9.9	3	15.971	0.0764827	35.3	188.4	11.6	42.44	15.05	High	High	High	Peak Found	Peak Found	High
FALSE	High	Master Protein	O76070	Gamma-synuclein OS=Homo sapiens OX=9606 GN=SNCG PE=1 SV=2	0	29.839	73	6	9	6	1	127	13.3	4.86	22.12	6	0	24	92.9	102.2	105.7	149.5	125.7	0.522	0.90811	21.58	81.5	118.5	58.56	19.99	Peak Found	Peak Found	High	High	High	High
FALSE	High	Master Protein	P51116	Fragile X mental retardation syndrome-related protein 2 OS=Homo sapiens OX=9606 GN=FXR2 PE=1 SV=2	0	29.779	15	7	15	5	1	673	74.2	6.23	22.19	7	1	95.3	72.2	68.6	141.1	121.3	101.4	0.607	0.957889	11.1	64	136	45.86	23.86	Peak Found	Peak Found	Peak Found	High	High	High
FALSE	High	Master Protein	Q9UNN8	Endothelial protein C receptor OS=Homo sapiens OX=9606 GN=PROCR PE=1 SV=1	0	29.758	26	5	22	5	1	238	26.7	7.18	60.18	5	0	19.6	19.1	15.7	194.6	184	167	0.227	0.767188	1.73	17.4	182.6	1.9	7.24	High	High	High	High	High	High
FALSE	High	Master Protein	P43307	Translocon-associated protein subunit alpha OS=Homo sapiens OX=9606 GN=SSR1 PE=1 SV=3	0	29.752	21	4	26	4	1	286	32.2	4.49	58.42	4	0	61.2	77.2	84.3	132.1	117.8	127.4	0.538	0.953787	28.41	75.6	124.4	8.49	5.84	High	High	High	High	High	High
FALSE	High	Master Protein	O95336	6-phosphogluconolactonase OS=Homo sapiens OX=9606 GN=PGLS PE=1 SV=2	0	29.691	45	7	16	7	1	258	27.5	6.05	33.02	7	0	117.1	134.2	119.2	81.8	57.6	90.1	1.533	0.899142	59.2	117.7	82.3	8.14	22.01	High	High	High	Peak Found	High	High
FALSE	High	Master Protein	O95239	Chromosome-associated kinesin KIF4A OS=Homo sapiens OX=9606 GN=KIF4A PE=1 SV=3	0	29.685	9	8	10	8	1	1232	139.8	6.27	15.27	8	0				131.3	323	145.6	0.01	9.51745e-17			200		53.38	Not Found	Peak Found	Peak Found	High	High	High
FALSE	High	Master Protein	Q53GQ0	Very-long-chain 3-oxoacyl-CoA reductase OS=Homo sapiens OX=9606 GN=HSD17B12 PE=1 SV=2	0	29.684	30	8	19	8	1	312	34.3	9.32	32.81	8	0	131.6	154.9	167.8	40.1	52	53.6	3.175	0.765191	63.33	149.8	50.2	11.71	15.1	High	High	High	High	High	High
FALSE	High	Master Protein	Q9BUL8	Programmed cell death protein 10 OS=Homo sapiens OX=9606 GN=PDCD10 PE=1 SV=1	0	29.684	27	6	16	6	1	212	24.7	8.19	40.2	6	0	29.3	35.4	36.7	140.8	177.9	179.9	0.365	0.892173	3.67	33	167	11.58	13.14	Peak Found	High	High	High	High	High
FALSE	High	Master Protein	P31949	Protein S100-A11 OS=Homo sapiens OX=9606 GN=S100A11 PE=1 SV=2	0	29.677	80	6	36	6	1	105	11.7	7.12	94.79	6	0	93.1	92	98	109.6	108.2	99.1	0.83	0.979894	65.58	92.7	107.3	3.56	5.25	High	High	High	High	High	High
FALSE	High	Master Protein	Q9UHR5	SAP30-binding protein OS=Homo sapiens OX=9606 GN=SAP30BP PE=1 SV=1	0	29.64	31	7	14	7	1	308	33.9	4.84	32.84	7	0	44.9	35	26.6	193.6	164.9	135	0.308	0.834466	3.03	35.1	164.9	25.76	15.11	High	High	High	High	High	High
FALSE	High	Master Protein	Q15059	Bromodomain-containing protein 3 OS=Homo sapiens OX=9606 GN=BRD3 PE=1 SV=1	0	29.633	14	8	12	3	1	726	79.5	9.36	24.02	8	0		61.7		192.9	190.4	155	0.418	0.892751	3.73	55.1	144.9	22.12	11.89	Peak Found	Peak Found	Not Found	High	High	Peak Found
FALSE	High	Master Protein	O15382	Branched-chain-amino-acid aminotransferase, mitochondrial OS=Homo sapiens OX=9606 GN=BCAT2 PE=1 SV=2	0	29.617	19	6	22	6	1	392	44.3	8.65	58.8	6	0	165	188.1	182.3	12.6	28	24	8.996	0.298837	32.47	176.9	23.1	3.6	30.83	High	High	High	Peak Found	High	Peak Found
FALSE	High	Master Protein	Q13948	Protein CASP OS=Homo sapiens OX=9606 GN=CUX1 PE=1 SV=2	0	29.568	13	7	12	7	1	678	77.4	5.44	17.9	7	0	28.8	71.5	69.8	106.1	174.8	149	0.318	0.83102	6.25	44.2	155.8	4.5	27.75	Peak Found	High	High	High	High	High
FALSE	High	Master Protein	Q86YB8	ERO1-like protein beta OS=Homo sapiens OX=9606 GN=ERO1B PE=1 SV=2	0	29.551	16	7	23	6	1	467	53.5	7.99	47.82	7	0	200.8	175.6	181	17.3	3.3	22.1	15.327	0.118985	115.15	194.8	5.2	7.06	109.42	High	High	High	Peak Found	Peak Found	Peak Found
FALSE	High	Master Protein	P67775	Serine/threonine-protein phosphatase 2A catalytic subunit alpha isoform OS=Homo sapiens OX=9606 GN=PPP2CA PE=1 SV=1	0	29.481	32	8	12	8	1	309	35.6	5.54	22.44	8	0	92.8	84.1	81	119.1	99.8	123.3	0.291	0.774639	3.53	82.8	117.2	7.02	10.95	High	Peak Found	High	High	High	High
FALSE	High	Master Protein	O14828	Secretory carrier-associated membrane protein 3 OS=Homo sapiens OX=9606 GN=SCAMP3 PE=1 SV=3	0	29.464	38	7	17	7	1	347	38.3	7.64	48.49	7	0	125.6	132.7	126.7	74.5	58.6	81.9	1.638	0.921618	40.91	127.8	72.2	2.5	16.55	High	High	High	Peak Found	High	High
FALSE	High	Master Protein	P31689	DnaJ homolog subfamily A member 1 OS=Homo sapiens OX=9606 GN=DNAJA1 PE=1 SV=2	0	29.448	22	6	22	5	1	397	44.8	7.08	45.25	6	1	97.8	62.9	47.4	158.8	117.6	115.5	0.588	0.940779	9.04	67.9	132.1	14.26	11.42	High	High	High	High	High	High
FALSE	High	Master Protein	Q9UER7	Death domain-associated protein 6 OS=Homo sapiens OX=9606 GN=DAXX PE=1 SV=2	0	29.448	12	5	16	5	1	740	81.3	4.87	33.18	5	0	92.2	67.6	57.1	171.3	110.7	101.1	0.662	0.979894	52.01	75.9	124.1	24.89	29.92	High	High	High	High	High	High
FALSE	High	Master Protein	Q15020	Squamous cell carcinoma antigen recognized by T-cells 3 OS=Homo sapiens OX=9606 GN=SART3 PE=1 SV=1	0	29.444	11	9	18	8	1	963	109.9	5.57	21.91	9	0	47.6	177.7	179.1	43.4	66.8	85.4	0.689	0.974541	31.78	148.5	51.5	56.07	38.86	Peak Found	High	High	Peak Found	High	Peak Found
FALSE	High	Master Protein	Q9UJY5	ADP-ribosylation factor-binding protein GGA1 OS=Homo sapiens OX=9606 GN=GGA1 PE=1 SV=1	0	29.434	19	8	12	8	1	639	70.3	5.29	17.51	8	0	63.7	76.6	78.9	114.7	134.7	131.5	0.446	0.91656	12.56	70.4	129.6	23.33	13.69	High	Peak Found	Peak Found	High	High	High
FALSE	High	Master Protein	Q9H936	Mitochondrial glutamate carrier 1 OS=Homo sapiens OX=9606 GN=SLC25A22 PE=1 SV=1	0	29.397	35	9	24	9	1	323	34.4	9.29	45.01	9	0	222.2	167.9	165.7	21.4	15.8	7	7.771	0.352406	27.62	189.3	10.7	22.63	32.27	High	High	High	High	High	Peak Found
FALSE	High	Master Protein	Q8NBU5	Outer mitochondrial transmembrane helix translocase OS=Homo sapiens OX=9606 GN=ATAD1 PE=1 SV=1	0	29.365	22	7	20	7	1	361	40.7	6.9	43.32	7	0	161.9	163	162	27.3	39.6	46.1	3.165	0.743636	49.96	156.1	43.9	0.4	10.8	High	High	High	High	High	High
FALSE	High	Master Protein	Q9Y3Y2	Chromatin target of PRMT1 protein OS=Homo sapiens OX=9606 GN=CHTOP PE=1 SV=2	0	29.361	29	5	35	5	1	248	26.4	12.23	94.03	5	0	90	84.8	85.1	121.5	118.1	100.5	0.76	0.989365	19.28	83.8	116.2	3.3	10.05	High	High	High	High	High	High
FALSE	High	Master Protein	Q9NZ45	CDGSH iron-sulfur domain-containing protein 1 OS=Homo sapiens OX=9606 GN=CISD1 PE=1 SV=1	0	29.358	44	4	19	4	1	108	12.2	9.09	52.55	4	0	57.9	57.1	54.4	116.2	163	151.3	0.291	0.840485	5.25	50.7	149.3	7.88	11.78	High	High	High	High	High	High
FALSE	High	Master Protein	Q15067	Peroxisomal acyl-coenzyme A oxidase 1 OS=Homo sapiens OX=9606 GN=ACOX1 PE=1 SV=3	0	29.353	11	7	20	7	1	660	74.4	8.16	20.16	7	0	41	111.8	110	120.5	101.5	115.2	1.101	0.979894	61.14	104.5	95.5	52.09	12.58	High	High	High	High	Peak Found	High
FALSE	High	Master Protein	Q7Z4H8	Protein O-glucosyltransferase 3 OS=Homo sapiens OX=9606 GN=POGLUT3 PE=1 SV=2	0	29.349	19	8	12	8	1	507	58.5	8.24	19.97	8	0	165.1	179.2	182.8	24.7	25.2	22.9	8.061	0.385327	9.94	178.4	21.6	1.64	8.9	High	High	High	Peak Found	High	High
FALSE	High	Master Protein	P00167	Cytochrome b5 OS=Homo sapiens OX=9606 GN=CYB5A PE=1 SV=2	0	29.348	43	4	18	4	1	134	15.3	4.96	41.06	4	0	78.7	94.5	79.8	112.9	115.5	118.7	0.864	0.999958	32.47	81.8	118.2	10.49	2.4	High	High	High	High	High	High
FALSE	High	Master Protein	O94919	Endonuclease domain-containing 1 protein OS=Homo sapiens OX=9606 GN=ENDOD1 PE=1 SV=2	0	29.327	18	6	20	6	1	500	55	5.71	37.88	6	0	184.9	169.1	140.7	42.8	31.8	30.5	4.232	0.680799	41.57	163	37	7.5	9.37	High	High	High	High	High	High
FALSE	High	Master Protein	Q9UNH7	Sorting nexin-6 OS=Homo sapiens OX=9606 GN=SNX6 PE=1 SV=1	0	29.326	20	8	20	8	1	406	46.6	6.16	44.56	8	0	136	152.6	164.9	34.7	56.7	54.9	1.729	0.892751	38.92	146.5	53.5	8.82	26.19	High	High	High	High	High	High
FALSE	High	Master Protein	Q9P2N5	RNA-binding protein 27 OS=Homo sapiens OX=9606 GN=RBM27 PE=1 SV=2	0	29.295	11	7	12	6	1	1060	118.6	9.19	23.24	7	0	28.6	40	43.2	226.7	141	120.5	0.599	0.949805	20.42	60.5	139.5	27.22	25.73	Peak Found	High	Peak Found	High	High	High
FALSE	High	Master Protein	P60604	Ubiquitin-conjugating enzyme E2 G2 OS=Homo sapiens OX=9606 GN=UBE2G2 PE=1 SV=1	0	29.294	42	4	8	4	1	165	18.6	4.7	26.99	4	0	59.8	78.3	56	119.4	147.1	139.4	0.251	0.765191	6.57	60.1	139.9	18.5	10.5	High	Peak Found	Peak Found	High	High	Peak Found
[truncated: 2,960 more rows]
