# Supplementary material for: NOP58 induction potentiates chemoresistance of colorectal cancer cells through aerobic glycolysis as evidenced by proteomics analysis
Source: Front Pharmacol. 2023 Dec 12;14:1295422. doi: 10.3389/fphar.2023.1295422 (PMC10750250; doi:10.3389/fphar.2023.1295422)
Supplement: Supplementary file 8 [file DataSheet5.zip › Fig5/Fig5 .txt]

https://proteomics.cancer.gov/programs/cptac

We studied the NOP58 expression on series of cancers by the Clinical Proteomic Tumor Analysis Consortium (CPTAC) database (https://proteomics.cancer.gov/programs/cptac) in the UALCAN web (Chen et al., 2023), which findings revealed that NOP58 underwent overexpression across colon cancer, clear cell renal cell carcinoma (RCC), breast cancer, lung cancer, glioblastoma and liver cancer, head and neck cancer (Figure 5A). Furthermore, according to the CPTAC database, an elevation in the expression of NOP58 protein has been identified in CRC tissues in comparison to normal colorectal tissues (Figure 5B, C). Additionally, a strong positive association was seen between elevated levels of NOP58 and decreased overall survival rates among patients diagnosed with CRC (Figure 5D). Overall, NOP58 promoted the progression of colorectal cancer.
